# Supplementary material for: Accessing acute care hospitals in the San Francisco Bay Area after a major hayward earthquake
Source: Nat Commun. 2025 Oct 22;16:9328. doi: 10.1038/s41467-025-64354-6 (PMC12546628; doi:10.1038/s41467-025-64354-6)
Supplement: Supplementary file 3 — Source Data 1 [file 41467_2025_64354_MOESM3_ESM.csv]

Longitude	Latitude	Beds	SPC	NPC	Perm_ID
-121.95119999993	38.35568349984371	2.540583531282171	5	4	15807
-122.1324762670528	38.00558895524394	0.5054770439275952	2	3	10049
-121.9678339998892	37.26273300022783	0.5991196666174955	2	3	10874
-122.4745032657647	37.67995029609732	289.7370874052704	1	3	10801
-122.0474726650107	38.26189009841333	33.3493958705073	4	2	11019
-122.4091754998994	37.79547650014042	16.972955494452282	3	2	14621
-122.2466915000627	38.12785450023506	0.6536183324484701	4	2	13142
-121.9974836334663	37.33613940055234	331.0	5	4	17668
-122.2674062259882	37.83709188805779	89.97681918190361	3	2	11242
-122.6314733241286	38.25485520549027	24.579086226407558	3	2	14568
-122.259152767589	37.82270567594665	15.585517622306845	5	4	18206
-122.08796917888	37.63349073751257	163.19711545949335	2	2	11344
-122.1761890000523	37.43686549986617	293.0958603848109	5	4	16477
-121.939238043239	38.38846342919248	130.08246927238199	5	4	18164
-122.4391559911113	37.78497159844588	68.18173608876347	2	2	12443
-121.9690842978687	37.26280545734145	0.44124415515226056	2	3	10874
-122.176264416609	37.43705217331643	10.545335832852432	5	4	10035
-122.5545580541318	38.00354438030641	8.648495562738418	5	2	10268
-122.8644773537387	38.62717705095959	31.004191024504305	2	2	12823
-121.9400193978808	38.38666791365981	9.68850040654086	5	4	18164
-122.2243002204596	37.48921718644434	213.0	5	4	18219
-122.4536711352388	37.77403523169161	155.6333382927361	2	3	12460
-122.3897632180207	37.76501931457741	240.7619451462473	5	4	18181
-122.5362674675578	37.94738011971263	251.82026725711225	3	1	10273
-122.2317654867109	37.79882781696796	118.46807895453391	5	1	11288
-122.1325026816612	38.00611930811129	35.5237663172363	2	3	10049
-122.1760890000269	37.43663799977679	162.90413961518908	3	4	16477
-122.0606265987146	37.89196510576532	141.41760603213353	5	2	10072
-121.9583179399519	37.77586130334682	118.67265911675582	4	3	16228
-121.8803599500747	37.69430225637347	12.793521691850843	5	2	16632
-122.7006121946791	38.44425190160825	1.085825923387643	4	3	11059
-122.554720499917	38.00509649976168	1.0572488099975235	5	4	10268
-122.1329217871421	38.00681638677302	117.19375972402831	5	2	10049
-121.78141399993	37.6767474998942	7.898101289072506	4	2	11363
-122.700627951448	38.44360371068679	4.275867121780162	2	3	11059
-122.5602519048346	38.09907867505186	64.0	5	4	17672
-122.1327742257488	38.00549862759507	0.8213972753142871	5	2	10049
-121.9480522121924	37.24476630886883	70.0	3	3	10878
-122.8190591846151	38.39721968233044	32.314504700048424	3	2	11052
-122.3825611670469	37.59227266903414	239.37000295210188	5	4	10804
-121.7813324999948	37.67720049975332	1.4021599462143033	2	2	11363
-122.4748786609271	38.54253125446396	45.55099710761452	4	2	10366
-122.1627345265921	37.70630882889581	6.27029155557976	5	4	18186
-122.1421703331812	37.71429999083052	93.0	3	2	11256
-121.7818924482164	37.67733225398398	64.33713290483985	2	2	11363
-122.0812144974771	37.36823420733106	18.366763504446467	3	1	10883
-122.4224477181277	37.7860276229588	453.0	5	4	18165
-122.299108172827	37.53192666684717	61.652506789979654	5	2	10810
-122.2466741864125	38.12765977641245	1.6561450287288129	4	2	13142
-122.2306410469973	37.79812181575159	120.65192339003653	5	4	11288
-122.2466354705217	38.12726926624882	2.865315386553145	2	2	13142
-121.9382487756989	37.32796760655132	304.1958557254075	1	2	10919
-121.9465398251675	37.25183416379012	301.76856312029366	2	3	10890
-122.2375784434086	38.13123809613354	57.560463758268114	2	2	12525
-122.5547656852546	38.00394701094343	36.14809474249688	2	2	10268
-122.4345253200812	37.76801450622018	27.837211667674197	3	2	12416
-122.6309163849008	38.25474509747305	1.5251406505660066	3	2	14568
-121.8001995325153	37.23976801361336	237.08489941719483	2	3	12952
-121.9518070119155	38.35565608479196	28.84051607620575	3	4	15807
-122.0423716403806	37.91298167629144	40.26167605456691	5	4	10081
-121.9390982094091	37.32885119278497	9.895062785415579	1	2	10919
-121.8505007362921	37.36289210370932	135.14711967034347	5	4	10856
-122.5532553510059	37.95854234158958	120.0	2	2	10261
-122.2484110347931	38.127132973259	139.72159446309803	5	4	13142
-122.1788154589292	37.43320077922274	10.02770189886448	5	4	10943
-121.9476262087512	37.2598082154817	31.0	5	2	16713
-122.2572540346082	37.85581875878315	256.21402278391173	2	2	11214
-122.090152855	37.69826187849606	174.62306176262751	5	4	18180
-121.9340026732945	37.31272026737194	4.574307359622249	4	4	10935
-121.9354281128186	37.31312346298449	80.51220028537432	2	2	10935
-121.9591729997841	37.77752500012869	64.0	3	2	16166
-121.9678440153918	37.26249245792204	13.489631237641081	4	3	10874
-121.9693805720749	37.26246143091385	43.75491756652758	2	3	10874
-122.2548310012839	37.47958514007812	176.21411082609717	2	3	10811
-122.6309378678644	38.25490329014487	0.910008713991161	5	3	14568
-121.9458680000082	37.25240799982939	1.139485198438124	5	4	10890
-122.5350653156855	37.94762096631945	65.39429680167677	1	1	10273
-122.4561079999842	37.74928400000664	2.8467163716917208	5	4	12432
-122.4436197334043	37.7822807510412	133.5954700375357	2	2	12430
-121.9750784792869	37.55278770352852	63.62591400911998	3	3	14509
-122.4393048225118	37.65922241264962	13.674310106305931	2	2	13086
-122.0586682942026	37.89094113609274	55.728319294555334	3	2	10072
-121.5712852937948	37.03672005197404	55.40057069674161	3	3	17487
-122.7024094284123	38.44170706354922	39.87022090026414	2	3	11054
-122.1651606279482	37.70636189204441	209.72970844442023	5	4	18186
-122.2582389561353	37.8234968566012	298.29826849919806	5	4	18206
-121.7751737692191	37.95087096982636	150.0	5	4	18153
-122.7270427037826	38.47222363200843	114.38568698654602	5	4	16242
-122.080139697846	37.37007646030161	43.38530715181869	3	1	10883
-122.4652003424182	38.28808656712726	43.228885145766064	2	2	11064
-122.4165251617769	37.7898304806217	167.31923825448794	2	2	12457
-122.864727304429	38.62710275777124	3.571173612090567	5	2	12823
-122.8641659377935	38.62691581684631	1.7645430169357132	5	2	12823
-122.8641701959445	38.62672971875681	1.9459507210765403	5	2	12823
-122.8640541747572	38.62724535122935	4.298806845704346	5	4	12823
-122.8646036080778	38.62727268629498	0.4153347796885292	5	2	12823
-122.7511119148398	38.49441802176754	7.8090210327034235	5	4	18187
-122.7506719775724	38.49445345075222	2.2660265041133583	5	4	18187
-122.75068289271	38.49427777616938	2.241235292910978	5	4	18187
-122.7518032658282	38.49438306201781	1.2732105593321055	5	4	18187
-122.7519627487287	38.49494566325102	70.41050661094013	5	4	18187
-122.7263778702443	38.47191696194325	0.5894229665489933	4	4	16242
-122.7262100617933	38.47236256590584	0.18086658600303235	5	4	16242
-122.7263381779443	38.47227427847393	0.5296137148554442	5	4	16242
-122.7266913399089	38.47236339274747	0.18880977505056104	5	4	16242
-122.7270261675613	38.47176095928396	52.106989580108376	3	4	16242
-122.7267579530816	38.47148140339067	0.6432053855502017	3	3	16242
-122.7265157540676	38.47173865982097	0.5806167391360357	3	3	16242
-122.7261939475144	38.47226196746961	1.6865119016552197	4	4	16242
-122.7262907059721	38.47213168052366	2.10827636454613	4	4	16242
-122.7026414003669	38.44180156394549	1.569236533731311	4	3	11054
-122.7027391219401	38.44176092295519	0.8249892096275048	4	3	11054
-122.7026177351488	38.44222168137052	1.2184662545777731	4	3	11054
-122.7024267563155	38.4414277590263	2.5170871017992718	4	3	11054
-122.7003030578324	38.44374532559095	7.949814144918754	2	3	11059
-122.7010780376863	38.44371492089009	4.888907621508097	5	4	11059
-122.7008480853979	38.44387664541799	0.5133583910560972	3	3	11059
-122.701132243682	38.44353148070148	0.056242847443460475	5	4	11059
-122.7014690215958	38.44333125991805	0.4563053578214876	5	4	11059
-122.7013791737126	38.44344455164137	0.17560246120812767	5	4	11059
-122.7014955071698	38.443490227067	0.033468615298609394	4	3	11059
-122.7013912096851	38.44357951170053	1.853739672408681	4	3	11059
-122.7015926086418	38.44388601340335	18.99613774790185	4	3	11059
-122.7017650050772	38.44354831898161	0.07653031331464692	5	3	11059
-122.7020155799837	38.44356325021211	5.46375643346383	4	3	11059
-122.7018470397076	38.44338174621434	0.07342645582861104	5	3	11059
-122.7017532877985	38.44346378880986	0.062444518580288925	5	4	11059
-122.7015670036585	38.44351058850231	0.017857576774440935	5	4	11059
-122.7015726059754	38.44348177331901	0.020714797305214635	5	3	11059
-122.4744322581145	38.54212754864507	15.855772115792178	2	2	10366
-122.4750792138005	38.54219487988368	41.57922595444417	2	2	10366
-122.4747465071051	38.54200327298308	47.817441543786735	2	2	10366
-122.4751784637566	38.54265344184996	0.1965632783623884	4	2	10366
-122.8187222562599	38.39757745111186	0.7124949021557694	3	2	11052
-122.8186256666343	38.39704165475133	1.0167902697837479	4	2	11052
-122.8189604960374	38.39694392486268	1.1254457823759085	3	2	11052
-122.8193596671292	38.3968621594038	1.8307643456361493	3	2	11052
-122.6321861193534	38.25473744948425	26.401336772298105	3	2	14568
-122.6320141067511	38.25458292800518	7.208917931946818	3	2	14568
-122.6314377814249	38.25465284735758	10.323066228915764	3	2	14568
-122.6316184882838	38.25503218126118	7.6312470655579085	3	2	14568
-122.630998656725	38.25469403972199	0.3594001831278602	4	2	14568
-122.6308011859075	38.25475890500282	1.0617962271888226	5	2	14568
-122.4652284209603	38.28840897643843	0.9117566281354625	3	2	11064
-122.4647403464979	38.28802476911086	1.9040090643068261	3	2	11064
-122.4644289016281	38.28810697813834	1.3611400718658755	5	2	11064
-122.4646222517573	38.28819340597062	9.133383011672496	4	2	11064
-122.4646455237832	38.28786757462674	10.153521126437587	4	2	11064
-122.4661445262265	38.28815680263219	0.561410835992588	5	4	11064
-122.4659464829466	38.28812825228847	0.25306617591717606	3	2	11064
-122.4660532568231	38.28827689463666	7.052190830713364	5	4	11064
-122.4652396990356	38.28780200554165	0.4406371091925611	4	2	11064
-122.2975727069702	38.32538034020509	7.437212193719163	5	4	10362
-122.2975168453874	38.32583345598453	50.28022420572537	5	4	10362
-122.2970677657699	38.3256309350208	5.5215268826356505	5	4	10362
-122.2972641722689	38.32543360529193	15.46082650780497	3	2	10362
-122.2968068556691	38.32545574133762	21.636865756890327	3	2	10362
-122.2969942345651	38.32524400366622	5.557244604156109	4	2	10362
-122.2966846696493	38.32511798937394	25.927859471384505	3	2	10362
-122.2972176339248	38.32507405332129	7.161494532474783	4	2	10362
-122.2969777801088	38.32492673910271	2.197162470812371	4	2	10362
-122.2969480768458	38.32480361125833	2.0555959340122567	3	2	10362
-122.297150172601	38.32483242268004	4.535639677789521	3	2	10362
-122.2974342673123	38.32431693682137	6.393294110360559	5	2	10362
-122.2973056745019	38.32410450469866	0.6322258449488262	5	4	10362
-122.2970524717104	38.32447783132125	36.07558861191234	2	2	10362
-122.2966394407195	38.32441193105981	4.773208663562025	3	2	10362
-122.2957262147486	38.32459636447845	0.3335336368855934	5	4	10362
-122.2955784952917	38.32462612691455	1.9480021928560227	5	2	10362
-122.2969913549537	38.32420466122178	2.0724947020696236	5	4	10362
-121.9399940498086	38.38790715145149	0.2290303210771639	5	4	18164
-121.9526843377804	38.35605089059692	0.25457973282486823	5	4	15807
-121.9524607672649	38.35585968616922	12.307869100512672	3	4	15807
-121.9518576094819	38.35599003200668	0.8041378382297314	5	4	15807
-121.9516172953306	38.3559859322166	0.4569318797528045	3	4	15807
-121.9517265008917	38.35612504787996	3.382329194270452	5	4	15807
-121.9515299523704	38.3554110590104	1.4130526469215592	5	4	15807
-122.0464103877407	38.26183318128756	9.080291906189975	4	2	11019
-122.0466730410024	38.261755554108	5.838743302006307	4	2	11019
-122.0469283155436	38.26187299313295	9.332482945436736	4	2	11019
-122.0474819097442	38.26153083446852	2.6680383912535612	5	4	11019
-122.0480403183845	38.26160599789549	0.27324764931737167	5	4	11019
-122.0479455363318	38.26164862079418	2.7956879679470408	5	4	11019
-122.048774915364	38.26205050584394	5.966861775620326	5	4	11019
-122.0482655996354	38.26217807010316	45.48757362525674	5	4	11019
-122.0479010410757	38.2620711400625	0.5071162339488134	5	4	11019
-122.048842828017	38.26179777208776	12.170176629508012	5	4	11019
-122.0482726448538	38.26180115863114	54.53038370300781	5	4	11019
-122.2371492313218	38.131435762472	3.717228590472003	4	2	12525
-122.2372565642509	38.13087520709533	5.6262663547400225	4	2	12525
-122.2369383109752	38.13104135980893	35.09604129651985	3	2	12525
-122.2472393555683	38.12684869610281	103.10332678917153	3	2	13142
-122.5364159050528	37.94762263429591	0.818025938990376	3	1	10273
-122.5358397500897	37.94744676628049	3.6379383116735746	2	1	10273
-122.5357452503769	37.94739812492857	2.8664210842042923	2	1	10273
-122.5356213959937	37.94740842593657	0.98857482178654	1	1	10273
-122.5355108842166	37.94746683463269	1.4744757845561856	1	1	10273
-122.5545383953832	38.00466281751	9.347751207888154	5	4	10268
-122.5541776322062	38.0041518939807	0.45758741959144517	4	2	10268
-122.5544526518531	38.00426301309658	11.051985187987375	2	2	10268
-122.5552818525401	38.00373335391405	0.645952659179111	5	2	10268
-122.5552723104164	38.00383750995085	3.0341236058343504	2	2	10268
-122.5549535861226	38.00431824248616	45.608760804286746	2	2	10268
-121.8031403149958	37.98276820917008	23.903298654913012	5	2	10052
-121.8033928649328	37.98269056634562	5.788032620642383	4	2	10052
-121.8034768583386	37.98251791589319	68.55805354559347	4	2	10052
-121.8037043656331	37.98246134709952	4.267019978605262	4	2	10052
-121.8036838746989	37.9822211064122	4.506420279262276	4	2	10052
-121.8034760407621	37.98222675130349	7.047027766584927	4	2	10052
-121.8026978211032	37.98240205383519	27.05073590136977	2	2	10052
-121.8025681956988	37.98206151516029	2.151859266688738	4	2	10052
-121.803763031222	37.9826093446158	1.72755198634017	4	2	10052
-122.3613507158903	37.93761658352147	21.95158897931762	3	3	17749
-122.3613907193355	37.93715061648551	28.048411020682384	5	4	17749
-121.5720137842205	37.036243125666	37.59942930325839	3	3	17487
-121.8004798801645	37.24019624329397	9.915100582805174	5	4	12952
-121.9469638367255	37.25253429609209	50.12286020136734	5	4	10890
-121.94712945201	37.25212207871473	0.9016810687692128	5	4	10890
-121.946642329542	37.25244958843989	1.5385145288722126	5	4	10890
-121.9459355728279	37.25160830085842	3.528895882259503	3	3	10890
-121.9697392971545	37.26234358675726	0.6752652172203869	5	3	10874
-121.9698690118708	37.26255482290337	10.899344998508901	2	3	10874
-121.9694161908103	37.26287960292397	2.3803231567822474	4	3	10874
-121.969624471332	37.26293714840499	1.4202603815649173	4	3	10874
-121.9697159816096	37.26284538217392	0.7736882187927798	4	3	10874
-121.969788694389	37.26304174431235	23.380257250092544	2	3	10874
-121.9691665517193	37.26282343866482	0.3980923568178491	5	4	10874
-121.9690055844478	37.26374083020021	2.2257207960371193	5	3	10874
-121.9692301600903	37.26375817389709	4.934513108787478	4	3	10874
-121.9692839311241	37.26355379475682	2.3600566595188592	2	3	10874
-121.9692464475107	37.26324917901373	23.64190762672725	2	2	10874
-121.9693965352901	37.2619050715446	9.7837767907688	2	3	10874
-121.9676483081039	37.26271252196931	0.9887913514202378	4	3	10874
-121.9677438495817	37.26226017193935	0.8530894610222002	4	3	10874
-121.9331544643635	37.31378692276392	189.65412182426923	5	4	10935
-121.9335492366776	37.31339077253024	30.52249050234637	2	2	10935
-121.9342231138197	37.31409936354031	221.17044761514282	5	2	10935
-121.9332107026416	37.31291250886705	6.2372560758790465	2	2	10935
-121.933323011761	37.31291339543853	2.125048902818769	1	2	10935
-121.9334970147238	37.31273379307048	11.78968255145483	1	2	10935
-121.9334763535144	37.31303230075028	2.033884664692597	1	2	10935
-121.9341647328705	37.31343696414923	11.952084731814775	3	2	10935
-121.9344300223828	37.31344629255103	0.9066837650445604	4	2	10935
-121.9343093255631	37.3128379494861	7.270414723836343	5	4	10935
-121.9339996650765	37.31294631468344	2.067615961797494	4	4	10935
-121.9348159754086	37.31408669162587	3.183761035906667	2	2	10935
-121.9387697326148	37.32891571633903	4.831560811022122	4	2	10919
-121.9389338557008	37.32863262535081	0.37236985484065216	3	2	10919
-121.9389336844853	37.3283948892465	1.418888493045788	3	2	10919
-121.9395110065909	37.32780779712409	0.6926432347580563	4	2	10919
-121.9393288856868	37.32768884448377	23.502052952914447	2	2	10919
-121.9388862460614	37.32761084806775	12.419088610230922	5	4	10919
-121.9392840965371	37.32747813704568	0.6724775323649027	5	4	10919
-121.8484861803233	37.36240125035157	3.3440761309619975	3	2	10856
-121.8484480359071	37.36212216963733	3.7388344521520054	5	4	10856
-121.8486730406296	37.36228087601474	6.435951008307534	4	2	10856
-121.8491774112168	37.36176071013001	9.409361332556555	3	2	10856
-121.8492102055059	37.36228874269991	21.46958901980959	3	2	10856
-121.8494256119214	37.36201214828179	4.6930598681676114	4	2	10856
-121.8498408232947	37.36225931505257	11.048160857500825	5	4	10856
-121.8499142964228	37.36294796633042	63.966111818740984	5	4	10856
-121.8506884616942	37.36343506383988	4.747735841459423	5	4	10856
-122.081156774499	37.368634881509	13.174073226668076	5	1	10883
-122.0809358711012	37.36881704151992	28.93866347476181	5	1	10883
-122.0809993017503	37.36957351269577	87.1386682001968	3	1	10883
-122.0803628552058	37.36973857122526	1.6610654985062896	5	4	10883
-122.0799837668743	37.36948968440458	143.35430709879577	5	4	10883
-122.0797907450549	37.36889333465478	67.90017739357688	5	4	10883
-122.0801434933061	37.36873421446315	22.99211063664352	5	4	10883
-122.0792043354132	37.36853651318551	1.2402942449656191	5	4	10883
-122.0793135731901	37.36858961945827	14.848569569620048	5	4	10883
-122.2541924944719	37.47959038811398	1.941033500597314	5	4	10811
-122.254279585214	37.47985366011917	6.222821289538199	4	3	10811
-122.2543400765033	37.48038142682654	23.622034383767318	5	4	10811
-121.9759207893226	37.55296182318877	4.7733064548333575	3	3	14509
-121.9749688709851	37.55326559364429	9.893891949051687	3	3	14509
-121.9745175303915	37.55304714576009	9.48290336559969	3	3	14509
-121.9743429945403	37.55242996046467	18.223984221395288	3	3	14509
-121.9792949356074	37.55730962716859	7.699875048121517	5	4	11366
-121.9796075725987	37.55681250025982	5.645137027262975	5	4	11366
-121.979890787719	37.55701906215161	381.4297561325233	2	2	11366
-121.9792522831834	37.55713965171446	3.8641047425572843	2	2	11366
-121.9796043371951	37.5574668649723	16.361127049534918	2	2	11366
-122.2996696965067	37.53162489084368	12.171278048472079	5	4	10810
-122.2987401757102	37.5314593230277	36.81514847981861	5	4	10810
-122.2993296423566	37.53122788093686	29.949250320207412	5	4	10810
-122.2995137763768	37.5307200093154	0.9705148484137158	4	2	10810
-122.2997389464647	37.53066344414123	1.498134078936404	2	2	10810
-122.3001812313047	37.53054478931697	2.3593499596612286	2	2	10810
-122.2998911266221	37.53089454493891	77.71205635580944	2	2	10810
-122.2991616430405	37.53158178317783	4.871761118701435	5	2	10810
-122.3838289159832	37.59180680583749	1.629997047898132	5	4	10804
-122.4402050229265	37.66017625180057	6.093381841601007	2	2	13086
-122.4388483793101	37.65941875152787	1.327674055860027	3	2	13086
-122.4395962724978	37.65957939091096	8.895189456059425	4	2	13086
-122.4399916305143	37.65987790792076	12.277591643946254	2	2	13086
-122.4398140920204	37.66011612455975	5.207732011532484	2	2	13086
-122.4392958681376	37.65969137083997	55.81395436643294	3	2	13086
-122.4391867924992	37.65985889697378	9.39711994761385	3	2	13086
-122.4395138892321	37.65906369100932	0.4587274391319963	2	4	13086
-122.4398900492789	37.66051807576148	0.2542314974842009	4	2	13086
-122.4397227953949	37.66029812931826	6.600087634031886	3	2	13086
-122.4736837956421	37.67960410864937	16.247174026136168	3	3	10801
-122.4736749593676	37.67992533219314	15.240346669010991	3	3	10801
-122.4747329106946	37.68025100933777	5.822058420566413	4	3	10801
-122.4740424173129	37.68025303023801	49.168247422326814	3	3	10801
-122.4744479920939	37.67953816325655	8.337319095231042	1	3	10801
-122.4741710248472	37.67968181549024	26.01219598095583	3	3	10801
-122.4739650192578	37.67994966086052	23.43557098050231	3	3	10801
-122.4563031466379	37.7500776232987	165.4952812963938	5	4	12432
-122.4567392496939	37.75001988907741	72.19329181835047	5	4	12432
-122.4568671631153	37.74925994455965	221.4969101899082	5	4	12432
-122.4562719228405	37.7487697417255	1.9483201166956583	5	4	12432
-122.4562006263304	37.74830412446456	4.673913061360286	5	4	12432
-122.4565715485923	37.74853423489704	80.57807224660633	5	4	12432
-122.4558510518623	37.74881815710682	230.76749489899362	5	4	12432
-122.4215520029451	37.74764052510179	120.0	5	4	18188
-122.4581461246695	37.76258020228438	182.00187751244488	2	3	12476
-122.4577145958289	37.76316970594254	12.189553464407028	3	3	12476
-122.4571233164865	37.76301288144824	371.8229549853694	4	3	12476
-122.4566657257174	37.76261769774107	13.985614037778701	4	3	12476
-122.4056966732405	37.75556602302829	374.91009959120294	5	4	12463
-122.4048589943006	37.7561511133872	10.08990040879706	5	2	12463
-122.3899148125301	37.76608705861353	48.23805485375265	5	4	18181
-122.4346031228119	37.76888206121996	10.433476852232605	5	2	12416
-122.4345446263306	37.76858815144691	152.72931148009323	2	2	12416
-122.4430993304506	37.78244507126397	83.31900001159462	4	2	12430
-122.4430061953426	37.78216619999601	21.45557117118557	2	2	12430
-122.4426631988953	37.78225554148671	6.709450126051032	4	2	12430
-122.443999625826	37.78240038759493	1.9205086536330727	2	2	12430
-122.4530164846293	37.77375843496516	12.36666170726387	2	2	12460
-122.4394401135798	37.78475104754678	9.327983400282397	4	2	12443
-122.4391046107685	37.78461478991099	62.49028051095412	2	2	12443
-122.4159443121338	37.78948016348452	34.31128337699847	2	2	12457
-122.4165977255585	37.78943701187539	9.369478368513576	3	2	12457
-122.4089005075185	37.79548743031521	37.02704450554772	5	4	14621
-122.1325927113524	38.0067375862612	0.23342424785361032	5	3	10049
-122.1335533092136	38.00687348179061	12.722175391639876	5	2	10049
-122.0406613554666	37.91340665689459	164.75399894053578	2	2	10081
-122.0399709223691	37.91299117035884	15.360104893146907	2	2	10081
-122.0402018634725	37.91319430640991	329.3302476896694	2	2	10081
-122.0401285080806	37.91278498009375	22.293972422080955	2	2	10081
-122.0585962536835	37.89193154733352	27.32130158967703	3	2	10072
-122.0601911771937	37.89127685750481	0.9464428898962204	5	2	10072
-122.060281263021	37.89132562256994	2.4148906040702065	5	2	10072
-122.0581384596005	37.89099306329199	4.537227815486256	4	2	10072
-122.0591205873588	37.89203074883009	0.6342117741814397	5	2	10072
-121.9581071545193	37.77630400630049	2.458977839700469	5	4	16228
-121.9578627162056	37.77590303977182	1.8683630435437193	5	4	16228
-121.8810385616377	37.69342633467502	89.61778257332888	5	4	16632
-121.8802556101228	37.69379133375813	51.882227814003826	3	2	16632
-121.8797361151181	37.6937067928347	2.455799966738799	2	2	16632
-121.8797874110813	37.69344631549157	1.274632298322862	2	2	16632
-121.8799772559515	37.69326049618757	1.7260126835998393	2	2	16632
-121.8802884321078	37.69311938354132	2.1531408474223115	2	2	16632
-121.8805238345979	37.6930889222738	1.5432196380820289	2	2	16632
-121.8807187424287	37.69320684057321	1.9393515659873912	5	4	16632
-121.8800180331838	37.69405445814547	1.6143109206632051	5	4	16632
-121.7818127913909	37.67757858460006	1.1437182629041525	3	2	11363
-121.7814247593722	37.67705192719272	0.2188875969691907	4	2	11363
-122.0884746476627	37.63397183701843	1.3921478466457624	5	2	11344
-122.0873975680003	37.63369025397463	6.410736693860869	3	2	11344
-122.0897236481836	37.69814408630947	1.5793102509169912	5	4	18180
-122.0896756938057	37.69849355172049	1.1731550893852387	5	4	18180
-122.0909644439589	37.69821442156234	0.6244728970702385	5	4	18180
-122.1306221862488	37.71621772811025	87.24765383670697	2	3	11321
-122.1304977510347	37.71600631191978	11.575602444035109	5	3	11321
-122.130172209859	37.71631806598187	0.17674371925791024	4	3	11321
-122.2544458653098	37.76295292741192	32.87090784807515	5	1	11210
-122.2539276082228	37.76296186437072	4.415825871655516	3	1	11210
-122.2541604713118	37.76318451171922	93.53286759469262	2	1	11210
-122.2541019208118	37.76297947536445	2.5091370375682205	4	2	11210
-122.2543561804143	37.76327164944721	1.6712616480084836	3	1	11210
-122.2306517298216	37.79868498992565	46.87999765542959	5	4	11288
-122.2637921295509	37.82012290879945	57.11483218264442	3	2	11338
-122.263820902071	37.81966674115836	0.624233408426911	3	2	11338
-122.2642278472513	37.82019213353798	0.260934408928665	3	2	11338
-122.263665232562	37.82124585737051	237.0541703311291	5	4	11322
-122.2629035168325	37.8215175399722	74.95699427708064	2	2	11322
-122.2629999573949	37.82183760880357	12.587115543946389	2	2	11322
-122.2627677497026	37.82202909793356	54.021407609869364	2	2	11322
-122.2632073420504	37.82194592714814	6.778751986078042	2	2	11322
-122.2636273943548	37.82164420268412	14.62037597331643	4	2	11322
-122.2635740180836	37.82188951550141	2.981184278580011	2	2	11322
-122.2585157827068	37.82297518736211	1.1162138784950766	5	4	18206
-122.2665956651248	37.8370938438511	0.9793726043640544	5	2	11242
-122.2668520553093	37.83718655442048	48.48879093264498	3	2	11242
-122.2673328538849	37.8368041186765	15.002045755764694	3	2	11242
-122.2672516954165	37.8365158693878	2.5529715253226555	3	2	11242
-122.2567683106392	37.85494009228478	12.207729645632567	2	2	11214
-122.256821116549	37.85473202269027	6.310243622778094	2	2	11214
-122.2572668564824	37.85507307754563	67.97016346112076	2	2	11214
-122.2573903103679	37.8553268477125	2.6922700865134743	2	2	11214
-122.2569996203209	37.85532718266746	1.605570400043381	4	2	11214
-122.0322025684948	37.98259051915367	0.6472294428394121	5	4	10048
-122.0323120326607	37.98282276221736	51.38423708070014	5	4	10048
-122.0327097706264	37.98280114805262	2.412169085129396	5	4	10048
-122.032820340187	37.9826122545417	0.42793546521569653	5	4	10048
-122.0332390410551	37.98256783951241	0.5495794084560315	5	4	10048
-122.0334218021493	37.98307141010877	172.25041925382897	2	2	10048
-122.0327573065134	37.98336799285286	3.2637789621135744	4	2	10048
-122.0326532601181	37.9832149786853	1.2651667150043955	4	2	10048
-122.032112301227	37.98300594908758	0.31967798752788107	5	4	10048
-122.0336119745136	37.98378938143581	2.718748514127599	3	2	10048
-122.034229311038	37.98372573171137	2.6821964701241536	2	2	10048
-122.0342204528026	37.98404806903243	0.5305696976218657	5	2	10048
-122.0340621396008	37.98405634144405	2.0582972762616496	4	2	10048
-122.0341924352923	37.98427518925034	4.489994641049238	5	2	10048
-122.1762761857014	37.43269258289055	33.28758269947011	1	2	10943
-122.174862423142	37.43237979314826	27.75758385850426	1	2	10943
-122.1755512107237	37.43252431959806	38.05164128805344	1	2	10943
-122.1747033200225	37.43291640377071	50.429546678300504	1	2	10943
-122.1753921306714	37.43307580975192	38.150123577378864	1	2	10943
-122.1748984446245	37.43341492092463	27.98129560240646	1	2	10943
-122.1745098738334	37.43360964835735	26.414300340564484	2	3	10943
-122.1758624535787	37.43389673993877	27.298703849628975	2	3	10943
-122.1756609187291	37.43444220225732	18.66766248582114	4	2	10943
-122.1755045491573	37.43486176686897	18.51687088506511	4	2	10943
-122.1752164836986	37.43575693761669	12.136031513349147	4	3	10943
-122.174729145446	37.43552149938743	17.328787456203422	3	2	10943
-122.1749880967993	37.43428725978598	57.27099951607957	3	2	10943
-122.1753537070231	37.43524628430565	39.69825751961627	3	3	10943
-122.1747453252947	37.43510850964366	31.567197439144167	3	2	10943
-122.1735217231884	37.43402800943994	2.4157133915496325	5	4	10943
-122.1771366639711	37.43462671468811	460.1637869496151	5	5	10035
-122.1764794042419	37.43515776660995	6.290877217532484	5	5	10035
