# Supplementary material for: Accessing acute care hospitals in the San Francisco Bay Area after a major hayward earthquake
Source: Nat Commun. 2025 Oct 22;16:9328. doi: 10.1038/s41467-025-64354-6 (PMC12546628; doi:10.1038/s41467-025-64354-6)
Supplement: Supplementary file 4 — Source Data 2 [file 41467_2025_64354_MOESM4_ESM.csv]

Longitude	Latitude	PGA_M7.2_Scenario	PGA_Loma_Prieta
-121.566181	37.64466	0.14803174363969968	0.08
-121.579655	37.64466	0.14887891357064406	0.08
-121.606605	37.847104	0.12434274353662107	0.08
-121.59313	37.847104	0.11444890353694256	0.08
-121.633554	37.847104	0.12555095495093105	0.08
-121.62008	37.847104	0.12438617321420278	0.08
-121.660504	37.847104	0.12606663687632774	0.08
-121.687453	37.847104	0.1255713667817416	0.08
-121.673978	37.847104	0.12476508150533194	0.08
-121.552706	37.847104	0.10409954824392668	0.08
-121.539231	37.847104	0.11944161941189659	0.08
-121.552706	37.857743	0.115275934141856	0.08
-121.59313	37.857743	0.12090981628340083	0.08
-121.62008	37.857743	0.12437160687287856	0.08
-121.606605	37.857743	0.12806629077777718	0.08
-121.647029	37.857743	0.12088986794271486	0.08
-121.633554	37.857743	0.12505259181918657	0.08
-121.633554	37.836463	0.12415683919332993	0.08
-121.673978	37.836463	0.12245528997275071	0.08
-121.660504	37.836463	0.12134271415389539	0.08
-121.700928	37.836463	0.13335806539832246	0.08
-121.687453	37.836463	0.13312839438460486	0.08
-121.714403	37.836463	0.1373249394198634	0.08
-121.552706	37.836463	0.09937683939660134	0.08
-121.62008	37.836463	0.12235691616675012	0.08
-121.606605	37.836463	0.11364824539251848	0.08
-121.687453	37.82582	0.12555197092561735	0.08
-121.673978	37.82582	0.12538530724887095	0.08
-121.714403	37.82582	0.13381984133409988	0.08
-121.700928	37.82582	0.13199331511392035	0.08
-121.566181	37.82582	0.0868116429706398	0.08
-121.606605	37.82582	0.1165143753275971	0.08
-121.59313	37.82582	0.1084114273109433	0.08
-121.633554	37.82582	0.12232979926104723	0.08
-121.62008	37.82582	0.11828344338530905	0.08
-121.660504	37.82582	0.12007141886242513	0.08
-121.647029	37.82582	0.12045640292692036	0.08
-121.660504	37.80453	0.12423203084685075	0.08
-121.647029	37.80453	0.12336597443418705	0.08
-121.687453	37.80453	0.13263951045791084	0.08
-121.673978	37.80453	0.1294714435246427	0.08
-121.700928	37.80453	0.13643099502596406	0.08
-121.579655	37.80453	0.1208628255381477	0.08
-121.606605	37.80453	0.11906963751359391	0.08
-121.59313	37.80453	0.11895236231090749	0.08
-121.62008	37.80453	0.11772940963649539	0.08
-121.62008	37.815176	0.11761365583157374	0.08
-121.606605	37.815176	0.11696719796273906	0.08
-121.647029	37.815176	0.12218161862869509	0.08
-121.673978	37.815176	0.12756792420253857	0.08
-121.660504	37.815176	0.11870675186644115	0.08
-121.687453	37.815176	0.12939646086920759	0.08
-121.566181	37.815176	0.10230615032471546	0.08
-121.59313	37.815176	0.11015943584082417	0.08
-121.579655	37.815176	0.10815104217353295	0.08
-121.633554	37.889653	0.13512072911346662	0.08
-121.700928	37.879018	0.14220707827674228	0.08
-121.687453	37.879018	0.13477581612763567	0.08
-121.714403	37.879018	0.14093280512439463	0.08
-121.62008	37.879018	0.13410243621792398	0.08
-121.606605	37.879018	0.1334846255378249	0.08
-121.647029	37.879018	0.13401157724562643	0.08
-121.633554	37.879018	0.1333045253685584	0.08
-121.673978	37.857743	0.1255350251722443	0.08
-121.660504	37.857743	0.11937877235488362	0.08
-121.687453	37.857743	0.13610616246790602	0.08
-121.606605	37.868381	0.13112554184376052	0.08
-121.633554	37.868381	0.13252160822824968	0.08
-121.62008	37.868381	0.1309548445679253	0.08
-121.660504	37.868381	0.1225130122106066	0.08
-121.647029	37.868381	0.12828692066310002	0.08
-121.687453	37.868381	0.1329422862948212	0.08
-121.673978	37.868381	0.13031374542265728	0.08
-121.700928	37.868381	0.13936125421362897	0.08
-121.566181	37.516516	0.141112244336379	0.08
-121.552706	37.516516	0.14156136596780755	0.08
-121.512282	37.516516	0.12532085826606362	0.08
-121.539231	37.516516	0.1373668234516261	0.08
-121.525756	37.516516	0.12556114155573256	0.08
-121.539231	37.495138	0.141854603144944	0.08
-121.525756	37.495138	0.13722837277407346	0.08
-121.566181	37.495138	0.1429988193038442	0.08
-121.552706	37.495138	0.1417757434496621	0.08
-121.485332	37.495138	0.12480695567728321	0.08
-121.512282	37.495138	0.13029804100972806	0.08
-121.498807	37.495138	0.128909679209528	0.08
-121.498807	37.505828	0.1261358691355894	0.08
-121.525756	37.505828	0.13182605833412891	0.08
-121.512282	37.505828	0.1329457829756841	0.08
-121.552706	37.505828	0.1410448861779028	0.08
-121.539231	37.505828	0.14048531245830123	0.08
-121.566181	37.505828	0.14153282606836984	0.08
-121.566181	37.484446	0.14167555015606156	0.08
-121.471857	37.484446	0.1210802700564547	0.08
-121.498807	37.484446	0.12742921511329244	0.08
-121.485332	37.484446	0.12716949977406192	0.08
-121.525756	37.484446	0.14407433357908123	0.08
-121.512282	37.484446	0.1382215894525178	0.08
-121.552706	37.484446	0.14041715829436427	0.08
-121.539231	37.484446	0.14170969316271517	0.08
-121.512282	37.473753	0.1338931611095306	0.08
-121.498807	37.473753	0.13140518575807195	0.08
-121.539231	37.473753	0.14488435925020643	0.08
-121.525756	37.473753	0.1416437967734412	0.08
-121.566181	37.473753	0.15339518961993034	0.08
-121.552706	37.473753	0.15493684674401328	0.08
-121.552706	37.527203	0.13571187308095303	0.08
-121.539231	37.527203	0.13156653358802195	0.08
-121.566181	37.527203	0.14415683924573694	0.08
-121.512282	37.409561	0.13673608404887638	0.08
-121.498807	37.409561	0.12669658122279218	0.08
-121.485332	37.452362	0.13422121379653193	0.08
-121.471857	37.452362	0.12495641015815279	0.08
-121.512282	37.452362	0.14066613064429276	0.08
-121.498807	37.452362	0.13624407029971633	0.08
-121.539231	37.452362	0.14693480186098384	0.08
-121.525756	37.452362	0.14654742109227506	0.08
-121.552706	37.463058	0.14818651445783562	0.08
-121.539231	37.463058	0.1465647797491243	0.08
-121.566181	37.463058	0.15797740773896557	0.08
-121.498807	37.463058	0.13136853693676076	0.08
-121.485332	37.463058	0.1273499192610864	0.08
-121.525756	37.463058	0.14383016585671082	0.08
-121.512282	37.463058	0.13645921129457886	0.08
-121.471857	37.441664	0.12760683797141184	0.08
-121.498807	37.441664	0.13741648755986227	0.08
-121.485332	37.441664	0.1308489961360638	0.08
-121.525756	37.441664	0.14941049013292257	0.08
-121.512282	37.441664	0.1467944540234293	0.08
-121.552706	37.441664	0.1474730412406583	0.08
-121.539231	37.441664	0.14452042638913912	0.08
-121.485332	37.430965	0.12990679225508844	0.08
-121.471857	37.430965	0.1259117703600846	0.08
-121.512282	37.430965	0.13946679942529733	0.08
-121.498807	37.430965	0.13881514842384582	0.08
-121.539231	37.430965	0.14387101264249344	0.08
-121.525756	37.430965	0.1381934711479245	0.08
-121.566181	37.430965	0.15438461088493538	0.08
-121.552706	37.430965	0.14528405220035082	0.08
-121.579655	37.430965	0.16004123794333666	0.08
-121.498807	37.420264	0.13499310244202356	0.08
-121.525756	37.420264	0.13926586300357377	0.08
-121.512282	37.420264	0.13647328862869892	0.08
-121.552706	37.420264	0.14519727201278512	0.08
-121.539231	37.420264	0.14680739612349533	0.08
-121.579655	37.740624	0.12174376990313804	0.08
-121.566181	37.740624	0.1212952528633651	0.08
-121.606605	37.740624	0.1234555777751953	0.08
-121.59313	37.740624	0.11971130848169305	0.08
-121.633554	37.740624	0.13402343854591992	0.08
-121.62008	37.740624	0.13003480930894365	0.08
-121.660504	37.740624	0.14469077788373594	0.08
-121.647029	37.740624	0.1427495439840709	0.08
-121.687453	37.740624	0.14815654605153752	0.08
-121.673978	37.740624	0.1510134001547256	0.08
-121.700928	37.740624	0.156718146483055	0.08
-121.660504	37.719309	0.153935293973989	0.08
-121.579655	37.719309	0.12686834257437882	0.08
-121.566181	37.719309	0.12475933323725816	0.08
-121.606605	37.719309	0.1351022454934067	0.08
-121.59313	37.719309	0.12971754996394227	0.08
-121.633554	37.719309	0.1479439122828671	0.08
-121.62008	37.719309	0.1405654688063945	0.08
-121.62008	37.729967	0.13464042250392072	0.08
-121.606605	37.729967	0.13412399315622991	0.08
-121.647029	37.729967	0.14379912479651513	0.08
-121.633554	37.729967	0.1394790990050526	0.08
-121.673978	37.729967	0.15170446525868694	0.08
-121.660504	37.729967	0.15305257370552727	0.08
-121.566181	37.729967	0.12149363634845453	0.08
-121.59313	37.729967	0.12677039268239973	0.08
-121.579655	37.729967	0.12045967272629982	0.08
-121.59313	37.70865	0.138290533100629	0.08
-121.579655	37.70865	0.1326344227619606	0.08
-121.62008	37.70865	0.1454853929224088	0.08
-121.606605	37.70865	0.14204639417337248	0.08
-121.633554	37.70865	0.15171699497528113	0.08
-121.566181	37.70865	0.12971540902540324	0.08
-121.62008	37.697989	0.14746942157844262	0.08
-121.579655	37.697989	0.13423757597021752	0.08
-121.566181	37.697989	0.13573721712962816	0.08
-121.606605	37.697989	0.14573299317239535	0.08
-121.59313	37.697989	0.1454694026295884	0.08
-121.700928	37.793883	0.1359023015066225	0.08
-121.687453	37.793883	0.1318713835547884	0.08
-121.59313	37.793883	0.11971221088358856	0.08
-121.579655	37.793883	0.13051314568726727	0.08
-121.62008	37.793883	0.12144083004249602	0.08
-121.606605	37.793883	0.11844349822812981	0.08
-121.647029	37.793883	0.1337427091304729	0.08
-121.633554	37.793883	0.1255553588378444	0.08
-121.673978	37.793883	0.13425436956200618	0.08
-121.660504	37.793883	0.13323922963113374	0.08
-121.633554	37.783234	0.12161261632313589	0.08
-121.660504	37.783234	0.1301314213013036	0.08
-121.647029	37.783234	0.1297255310047202	0.08
-121.687453	37.783234	0.1392184370747271	0.08
-121.673978	37.783234	0.13590139142624896	0.08
-121.579655	37.783234	0.12872945619485482	0.08
-121.579655	37.761932	0.1213603909806289	0.08
-121.566181	37.761932	0.1292372808579416	0.08
-121.59313	37.761932	0.12052756929803447	0.08
-121.633554	37.761932	0.129293800638732	0.08
-121.62008	37.761932	0.12311185877667749	0.08
-121.660504	37.761932	0.14207847564551668	0.08
-121.647029	37.761932	0.1344443253042703	0.08
-121.687453	37.761932	0.14435453206377288	0.08
-121.673978	37.761932	0.14446221665119688	0.08
-121.673978	37.772584	0.13703895315365464	0.08
-121.660504	37.772584	0.13639189857165138	0.08
-121.687453	37.772584	0.1406807310525348	0.08
-121.566181	37.772584	0.13650079703117418	0.08
-121.579655	37.772584	0.1300390462701748	0.08
-121.62008	37.772584	0.11989148524942714	0.08
-121.647029	37.772584	0.13388165683858372	0.08
-121.633554	37.772584	0.12762911328419277	0.08
-121.566181	37.751279	0.12318277198741312	0.08
-121.59313	37.751279	0.12073850140337342	0.08
-121.579655	37.751279	0.12384358776537008	0.08
-121.62008	37.751279	0.12873416109258123	0.08
-121.606605	37.751279	0.1236052963678119	0.08
-121.647029	37.751279	0.13477871511005482	0.08
-121.633554	37.751279	0.13365613065567467	0.08
-121.673978	37.751279	0.14440850337464883	0.08
-121.660504	37.751279	0.14163027619116972	0.08
-121.700928	37.751279	0.14870693258431877	0.08
-121.687453	37.751279	0.14753329533983373	0.08
-121.579655	37.63399	0.1470383640522184	0.08
-121.566181	37.63399	0.14957847899320548	0.08
-121.59313	37.676662	0.14590187042144234	0.08
-121.579655	37.676662	0.14954635652361498	0.08
-121.566181	37.676662	0.1381319208257197	0.08
-121.566181	37.687326	0.13598439473475593	0.08
-121.59313	37.687326	0.1418591322630091	0.08
-121.579655	37.687326	0.14364879923135893	0.08
-121.606605	37.687326	0.14711472008666432	0.08
-121.566181	37.665996	0.1471746487531353	0.08
-121.579655	37.665996	0.14659922605042375	0.08
-121.579655	37.655329	0.146289743060914	0.08
-121.566181	37.655329	0.1444401033756164	0.08
-121.431433	37.345315	0.1133481785567704	0.1
-121.458383	37.345315	0.11705081447945533	0.1
-121.444908	37.345315	0.11325528303277346	0.1
-121.485332	37.345315	0.12608641919665908	0.1
-121.471857	37.345315	0.12168566445030461	0.1
-121.512282	37.345315	0.13107371590554112	0.1
-121.498807	37.345315	0.12905139782939246	0.1
-121.417959	37.334602	0.10692998570014953	0.1
-121.444908	37.334602	0.11310089791903902	0.1
-121.431433	37.334602	0.11157831431440875	0.1
-121.458383	37.334602	0.11851509734904599	0.1
-121.498807	37.334602	0.12829327199234064	0.1
-121.417959	37.313171	0.10419365758553925	0.1
-121.431433	37.323887	0.11081458001666639	0.1
-121.417959	37.323887	0.10313294496927046	0.1
-121.444908	37.323887	0.1103261199925307	0.1
-121.498807	37.398857	0.1307548733654202	0.1
-121.485332	37.398857	0.1278749749538617	0.1
-121.525756	37.398857	0.13685550189956558	0.1
-121.512282	37.398857	0.1317346122106528	0.1
-121.552706	37.398857	0.15095634126663846	0.1
-121.539231	37.398857	0.1406409174009158	0.1
-121.539231	37.409561	0.1427666126346796	0.1
-121.525756	37.409561	0.13728200805340815	0.1
-121.566181	37.409561	0.1551135703053506	0.1
-121.552706	37.409561	0.14959203285663755	0.1
-121.485332	37.409561	0.12935510839721112	0.1
-121.512282	37.388152	0.1300834665660658	0.1
-121.498807	37.388152	0.1295967168393564	0.1
-121.539231	37.388152	0.14462965386146007	0.1
-121.525756	37.388152	0.13763427570860523	0.1
-121.552706	37.388152	0.15165429475010772	0.1
-121.485332	37.388152	0.12590420678349598	0.1
-121.471857	37.388152	0.1205214661217398	0.1
-121.539231	37.377445	0.13927738206299772	0.1
-121.471857	37.377445	0.12852324512259478	0.1
-121.498807	37.377445	0.1278582219507273	0.1
-121.525756	37.377445	0.13552401487878935	0.1
-121.512282	37.377445	0.12959432597668039	0.1
-121.417959	37.377445	0.11420753970951346	0.1
-121.512282	37.356026	0.13139219228668914	0.1
-121.444908	37.356026	0.11482589297373495	0.1
-121.431433	37.356026	0.11310893353508157	0.1
-121.471857	37.356026	0.1259120785798975	0.1
-121.458383	37.356026	0.11917415409387687	0.1
-121.498807	37.356026	0.12620227598928518	0.1
-121.471857	37.366736	0.12502763967888397	0.1
-121.512282	37.366736	0.13784078112854498	0.1
-121.498807	37.366736	0.13621940880631528	0.1
-121.525756	37.366736	0.1379564256428044	0.1
-121.431433	37.366736	0.11037454848598628	0.1
-121.458383	37.366736	0.12243485226263763	0.1
-121.444908	37.366736	0.11657215510392359	0.1
-121.485332	37.420264	0.128619357613406	0.1
-121.566181	37.420264	0.15129240145133543	0.1
-121.256262	37.120019	0.06470304372808644	0.12
-121.242787	37.120019	0.06388020621709133	0.12
-121.269737	37.120019	0.06671348016812967	0.12
-121.269737	37.109274	0.06716238819582493	0.12
-121.256262	37.109274	0.06465936706064725	0.12
-121.283211	37.173722	0.07315097697771081	0.12
-121.283211	37.162985	0.07291874338722684	0.12
-121.269737	37.162985	0.06856446461930238	0.12
-121.310161	37.162985	0.07220740332205909	0.12
-121.296686	37.162985	0.07339247988510553	0.12
-121.242787	37.152246	0.06676658691320096	0.12
-121.269737	37.152246	0.0677302993938035	0.12
-121.256262	37.152246	0.0679535762880001	0.12
-121.296686	37.152246	0.06995471856390148	0.12
-121.283211	37.152246	0.07182204280402649	0.12
-121.283211	37.130763	0.06749982659691833	0.12
-121.242787	37.130763	0.06273522383705253	0.12
-121.229312	37.130763	0.06118640363644442	0.12
-121.269737	37.130763	0.06457551214266742	0.12
-121.256262	37.130763	0.063620613318915	0.12
-121.256262	37.141505	0.06603342971647384	0.12
-121.242787	37.141505	0.06508024062011504	0.12
-121.283211	37.141505	0.07096655667852884	0.12
-121.269737	37.141505	0.06740563210019443	0.12
-121.296686	37.141505	0.07193317028954237	0.12
-121.485332	37.377445	0.13455912221979752	0.12
-121.33711	37.023258	0.06730822132760954	0.2
-121.33711	37.012499	0.06480547834597529	0.2
-121.350585	37.044771	0.07004259426132817	0.18
-121.350585	37.055525	0.06906883611763023	0.18
-121.33711	37.034015	0.06702382579556922	0.18
-121.323635	37.034015	0.06470494281549628	0.18
-121.350585	37.034015	0.0681066984333865	0.18
-121.323635	37.023258	0.06291460269545489	0.18
-121.350585	37.023258	0.07169424020414715	0.18
-121.323635	37.012499	0.06390131753983186	0.18
-121.33711	37.001739	0.06300455088506515	0.18
-121.323635	37.001739	0.06097062405228151	0.18
-121.323635	37.066278	0.06773545880095225	0.16
-121.350585	37.066278	0.07083035758791985	0.16
-121.33711	37.066278	0.07100719237118763	0.16
-121.33711	37.044771	0.06632010135133493	0.16
-121.33711	37.055525	0.07021549047240064	0.16
-121.310161	37.023258	0.06270768142041573	0.16
-121.33711	37.109274	0.07239202159903264	0.16
-121.33711	37.087779	0.07117887948429853	0.16
-121.323635	37.087779	0.0680036561088186	0.16
-121.33711	37.098527	0.07002372214172099	0.16
-121.33711	37.077029	0.07450004726966916	0.16
-121.323635	37.077029	0.06819760387041282	0.16
-121.350585	37.077029	0.07192956945721621	0.16
-121.310161	37.012499	0.061581832637560674	0.16
-121.296686	37.012499	0.06101868339608991	0.16
-121.283211	36.990977	0.06017420473229604	0.16
-121.310161	36.990977	0.06035743754366313	0.16
-121.296686	36.990977	0.059517358003353636	0.16
-121.323635	36.990977	0.06044928156526445	0.16
-121.296686	37.001739	0.06160195596845029	0.16
-121.310161	37.001739	0.06297921305608417	0.16
-121.310161	36.980213	0.06092971184196844	0.16
-121.296686	36.980213	0.05884835072509781	0.16
-121.283211	36.980213	0.059567528769881195	0.16
-121.283211	36.969448	0.05703588592113907	0.16
-121.296686	36.969448	0.059691236738802604	0.16
-121.269737	37.023258	0.05968070268193758	0.14
-121.283211	37.023258	0.06136324305113057	0.14
-121.33711	37.120019	0.07652308761857178	0.14
-121.323635	37.120019	0.07124907549325735	0.14
-121.283211	37.120019	0.06648852512853512	0.14
-121.310161	37.120019	0.07102846337683547	0.14
-121.296686	37.120019	0.07010484499240015	0.14
-121.296686	37.109274	0.06966652813860919	0.14
-121.283211	37.109274	0.06888345947572115	0.14
-121.323635	37.109274	0.07241114743978003	0.14
-121.310161	37.109274	0.0672892003653989	0.14
-121.296686	37.087779	0.06383892077599838	0.14
-121.283211	37.087779	0.0645571907146813	0.14
-121.310161	37.087779	0.06886626885295873	0.14
-121.310161	37.098527	0.06874509222223589	0.14
-121.296686	37.098527	0.06890116668668568	0.14
-121.323635	37.098527	0.07005890931104368	0.14
-121.283211	37.098527	0.06563809033929546	0.14
-121.269737	37.098527	0.06624439000499174	0.14
-121.310161	37.077029	0.06478837784714103	0.14
-121.296686	37.077029	0.0645148227432432	0.14
-121.256262	37.012499	0.06598056746613361	0.14
-121.283211	37.012499	0.06429135358478265	0.14
-121.269737	37.012499	0.05958007526143126	0.14
-121.269737	36.990977	0.05880461602699911	0.14
-121.256262	36.990977	0.06227316244842469	0.14
-121.242787	37.001739	0.06670243152769884	0.14
-121.269737	37.001739	0.061150726484450676	0.14
-121.256262	37.001739	0.06435460015508813	0.14
-121.283211	37.001739	0.06193533354168305	0.14
-121.269737	36.980213	0.05777209596245605	0.14
-121.256262	36.980213	0.06052927155563874	0.14
-121.256262	36.969448	0.062343402626617875	0.14
-121.242787	36.969448	0.0642713681524528	0.14
-121.269737	36.969448	0.05839502838677932	0.14
-121.323635	37.162985	0.0752679060134685	0.14
-121.323635	37.152246	0.07356890497089205	0.14
-121.310161	37.152246	0.07463313543665492	0.14
-121.296686	37.130763	0.06853795095074201	0.14
-121.323635	37.130763	0.0740542033234229	0.14
-121.310161	37.130763	0.07181134184140393	0.14
-121.33711	37.130763	0.07546520300323979	0.14
-121.310161	37.141505	0.07161409932793909	0.14
-121.323635	37.141505	0.0758404659564045	0.14
-121.579655	37.569937	0.146718982054055	0.06
-121.566181	37.569937	0.13592007318346788	0.06
-121.579655	37.559256	0.14282152855252164	0.06
-121.552706	37.537889	0.1396415567531513	0.06
-121.579655	37.623318	0.1509200016126833	0.06
-121.566181	37.623318	0.1496995768917888	0.06
-121.579655	37.612645	0.14945563029930375	0.06
-121.566181	37.612645	0.14111231470213537	0.06
-121.566181	37.60197	0.13164332946960186	0.06
-121.566181	37.580616	0.13399613668402724	0.06
-121.579655	37.580616	0.13826527152846851	0.06
-121.579655	37.591294	0.1433864964481257	0.06
-121.566181	37.591294	0.14003369452512252	0.06
-121.59313	37.64466	0.14566498830584843	0.08
-121.62008	37.64466	0.14826740133977667	0.08
-121.606605	37.64466	0.14741436499098587	0.08
-121.647029	37.64466	0.15858532480112544	0.08
-121.633554	37.64466	0.14516622576386762	0.08
-121.673978	37.64466	0.1711332464898807	0.08
-121.660504	37.64466	0.16507080722741202	0.08
-121.700928	37.64466	0.18143517875767315	0.08
-121.687453	37.64466	0.17644319203230174	0.08
-121.700928	37.964054	0.12790010947860805	0.08
-121.687453	37.964054	0.1285898252743844	0.08
-121.714403	37.964054	0.12692970344036453	0.08
-121.673978	37.942804	0.1430794846392172	0.08
-121.700928	37.942804	0.14025067304088104	0.08
-121.687453	37.942804	0.14646681349320037	0.08
-121.687453	37.95343	0.13277874707180878	0.08
-121.673978	37.95343	0.13746031113008078	0.08
-121.714403	37.95343	0.13276755970425966	0.08
-121.700928	37.95343	0.13261712014402735	0.08
-121.700928	37.932177	0.14357842805298462	0.08
-121.741352	37.932177	0.12886908022390225	0.08
-121.687453	37.932177	0.1464708650825024	0.08
-121.673978	37.932177	0.1409992890030833	0.08
-121.647029	37.921548	0.12952245610628393	0.08
-121.673978	37.921548	0.14256265939196175	0.08
-121.660504	37.921548	0.13516993371843172	0.08
-121.687453	37.921548	0.14546678986284153	0.08
-121.714403	37.974677	0.13028401278512539	0.08
-121.700928	37.974677	0.1289394359156345	0.08
-121.714403	37.847104	0.14305635499574013	0.08
-121.700928	37.847104	0.13468711987583645	0.08
-121.727877	37.847104	0.14672702920344102	0.08
-121.754827	37.847104	0.15224140033051797	0.08
-121.727877	37.836463	0.15155617148234304	0.08
-121.754827	37.836463	0.15814219373231878	0.08
-121.741352	37.836463	0.15460970724349815	0.08
-121.741352	37.82582	0.15137013935676952	0.08
-121.727877	37.82582	0.14544220655516404	0.08
-121.768302	37.80453	0.1527334998253548	0.08
-121.754827	37.80453	0.14523752932238285	0.08
-121.714403	37.80453	0.13742809618559973	0.08
-121.727877	37.80453	0.14272429341980714	0.08
-121.727877	37.815176	0.14474685009920435	0.08
-121.714403	37.815176	0.13702686262503944	0.08
-121.700928	37.815176	0.12905631116581373	0.08
-121.727877	37.900286	0.12904750973827692	0.08
-121.741352	37.900286	0.1308269132716202	0.08
-121.647029	37.900286	0.13456400262823956	0.08
-121.633554	37.900286	0.1340650126803597	0.08
-121.673978	37.900286	0.13447990423385445	0.08
-121.660504	37.900286	0.13653913133063122	0.08
-121.687453	37.910918	0.13966245130733035	0.08
-121.673978	37.910918	0.1364863411320951	0.08
-121.741352	37.910918	0.1323169455898028	0.08
-121.727877	37.910918	0.13214146966237605	0.08
-121.754827	37.910918	0.13069722353476407	0.08
-121.660504	37.910918	0.13667117041231133	0.08
-121.647029	37.910918	0.1323629486055656	0.08
-121.660504	37.889653	0.1300922798259635	0.08
-121.647029	37.889653	0.1359077461293522	0.08
-121.687453	37.889653	0.13659440518289281	0.08
-121.673978	37.889653	0.13527121144610116	0.08
-121.714403	37.889653	0.1376306257539727	0.08
-121.741352	37.889653	0.13489204993362572	0.08
-121.62008	37.889653	0.13214622248313992	0.08
-121.741352	37.879018	0.14424253825020625	0.08
-121.673978	37.879018	0.12926393706740325	0.08
-121.660504	37.879018	0.12696678295726743	0.08
-121.727877	37.857743	0.14674719646253448	0.08
-121.714403	37.857743	0.14479884889998024	0.08
-121.727877	37.868381	0.1449897759990811	0.08
-121.714403	37.868381	0.13949222074418993	0.08
-121.59313	37.516516	0.16097012425249074	0.08
-121.579655	37.516516	0.1490553457740346	0.08
-121.647029	37.516516	0.19801172673029688	0.08
-121.633554	37.516516	0.19509045148704607	0.08
-121.673978	37.516516	0.19539053435747666	0.08
-121.660504	37.516516	0.20641521948821298	0.08
-121.700928	37.516516	0.2129319560852428	0.08
-121.687453	37.516516	0.19770004822354884	0.08
-121.727877	37.516516	0.2620283813592935	0.08
-121.714403	37.516516	0.23769178511709738	0.08
-121.741352	37.516516	0.25726559041040836	0.08
-121.647029	37.495138	0.17896339936985986	0.08
-121.633554	37.495138	0.17637595865908928	0.08
-121.673978	37.495138	0.20705206276463922	0.08
-121.660504	37.495138	0.1903612943074939	0.08
-121.700928	37.495138	0.23644033728676775	0.08
-121.687453	37.495138	0.21889906959129296	0.08
-121.727877	37.495138	0.2677597699976248	0.08
-121.714403	37.495138	0.24981173824339517	0.08
-121.59313	37.495138	0.15996132029310156	0.08
-121.579655	37.495138	0.14405752002450453	0.08
-121.62008	37.495138	0.1685037087441125	0.08
-121.606605	37.495138	0.16789927970700175	0.08
-121.606605	37.505828	0.15609580414301613	0.08
-121.59313	37.505828	0.15822723883479314	0.08
-121.633554	37.505828	0.18653566263456028	0.08
-121.62008	37.505828	0.17622304956620738	0.08
-121.660504	37.505828	0.19442930198422662	0.08
-121.647029	37.505828	0.19023179357236927	0.08
-121.687453	37.505828	0.20717531161653893	0.08
-121.673978	37.505828	0.2070717126262584	0.08
-121.579655	37.505828	0.15308252204025247	0.08
-121.714403	37.505828	0.2410232262354193	0.08
-121.700928	37.505828	0.22192242730322834	0.08
-121.741352	37.505828	0.2705058746349788	0.08
-121.727877	37.505828	0.2586980583625147	0.08
-121.687453	37.484446	0.21752312792545658	0.08
-121.673978	37.484446	0.21052758894915452	0.08
-121.714403	37.484446	0.2558010651472642	0.08
-121.700928	37.484446	0.24373424747761585	0.08
-121.727877	37.484446	0.2741643307674414	0.08
-121.579655	37.484446	0.14562724979740227	0.08
-121.606605	37.484446	0.16814279421876172	0.08
-121.59313	37.484446	0.15398630832571722	0.08
-121.633554	37.484446	0.178445628264435	0.08
-121.62008	37.484446	0.16916490322798125	0.08
-121.660504	37.484446	0.1994094187608311	0.08
-121.647029	37.484446	0.1836987838288923	0.08
-121.714403	37.473753	0.25657431843942424	0.08
-121.62008	37.473753	0.17720306296855945	0.08
-121.606605	37.473753	0.16675810467017607	0.08
-121.647029	37.473753	0.1941880934481514	0.08
-121.633554	37.473753	0.1871505892490155	0.08
-121.673978	37.473753	0.21566612217761605	0.08
-121.660504	37.473753	0.19309966594333403	0.08
-121.700928	37.473753	0.23866124002494102	0.08
-121.687453	37.473753	0.21405462193615032	0.08
-121.59313	37.473753	0.16342872892964314	0.08
-121.579655	37.473753	0.14700142647560077	0.08
-121.687453	37.569937	0.1975170383828044	0.08
-121.673978	37.569937	0.16659112813986157	0.08
-121.714403	37.569937	0.2181283491757731	0.08
-121.727877	37.569937	0.23329452222975958	0.08
-121.660504	37.569937	0.1588479254693204	0.08
-121.714403	37.559256	0.22570217336413734	0.08
-121.62008	37.559256	0.1624203809512675	0.08
-121.647029	37.559256	0.16670333142320878	0.08
-121.633554	37.559256	0.17484467687752284	0.08
-121.673978	37.559256	0.1763040807492959	0.08
-121.660504	37.559256	0.1729363338660944	0.08
-121.700928	37.559256	0.21486675923386764	0.08
-121.687453	37.559256	0.21001612386490012	0.08
-121.566181	37.537889	0.14527870764462955	0.08
-121.700928	37.537889	0.20403406560468243	0.08
-121.687453	37.537889	0.19279954499570498	0.08
-121.727877	37.537889	0.24077692112818544	0.08
-121.714403	37.537889	0.215106864339772	0.08
-121.741352	37.537889	0.2522746246416836	0.08
-121.59313	37.537889	0.16480412008698023	0.08
-121.579655	37.537889	0.15834792364721653	0.08
-121.62008	37.537889	0.18173452030431758	0.08
-121.606605	37.537889	0.175572294752883	0.08
-121.647029	37.537889	0.19677471739261362	0.08
-121.633554	37.537889	0.19353149557566654	0.08
-121.673978	37.537889	0.20003309575609046	0.08
-121.660504	37.537889	0.20103930229841596	0.08
-121.660504	37.548573	0.18624413416101185	0.08
-121.647029	37.548573	0.18944025876238538	0.08
-121.687453	37.548573	0.19910155129919793	0.08
-121.700928	37.548573	0.23643139825646436	0.08
-121.606605	37.548573	0.16326057711472616	0.08
-121.59313	37.548573	0.16333489680663327	0.08
-121.633554	37.548573	0.18957895018997023	0.08
-121.62008	37.548573	0.17650404636139147	0.08
-121.579655	37.527203	0.16012638022969303	0.08
-121.606605	37.527203	0.17389752772177652	0.08
-121.59313	37.527203	0.16123688646452689	0.08
-121.741352	37.527203	0.27142249181530526	0.08
-121.727877	37.527203	0.24547679828910293	0.08
-121.633554	37.527203	0.19447306069206324	0.08
-121.62008	37.527203	0.18627448234224292	0.08
-121.660504	37.527203	0.21184345019131615	0.08
-121.647029	37.527203	0.20510660517388046	0.08
-121.687453	37.527203	0.19135705140460818	0.08
-121.673978	37.527203	0.19895944482679975	0.08
-121.714403	37.527203	0.22647050668160487	0.08
-121.700928	37.527203	0.2059681154386466	0.08
-121.59313	37.452362	0.170878454353358	0.08
-121.579655	37.452362	0.16131792865602634	0.08
-121.62008	37.452362	0.17799985192873588	0.08
-121.606605	37.452362	0.17318544144613318	0.08
-121.647029	37.452362	0.20070202733714965	0.08
-121.633554	37.452362	0.1916731235431159	0.08
-121.566181	37.452362	0.1592561137621147	0.08
-121.552706	37.452362	0.14750880233905483	0.08
-121.660504	37.463058	0.20422796877696725	0.08
-121.647029	37.463058	0.1996412394107936	0.08
-121.687453	37.463058	0.23233118827738736	0.08
-121.673978	37.463058	0.21972734213356335	0.08
-121.700928	37.463058	0.23821595460218198	0.08
-121.579655	37.463058	0.1572774022882836	0.08
-121.606605	37.463058	0.17066876821679502	0.08
-121.59313	37.463058	0.15846100948689637	0.08
-121.633554	37.463058	0.18325440741919824	0.08
-121.62008	37.463058	0.17635335536193467	0.08
-121.633554	37.441664	0.18776315441678	0.08
-121.62008	37.441664	0.19302569356787577	0.08
-121.579655	37.441664	0.16438452895872785	0.08
-121.566181	37.441664	0.1566879401369973	0.08
-121.606605	37.441664	0.1758797603584416	0.08
-121.59313	37.441664	0.16662235941134698	0.08
-121.59313	37.430965	0.166477397963964	0.08
-121.714403	37.740624	0.1570599403028476	0.08
-121.727877	37.740624	0.16120458172491278	0.08
-121.647029	37.719309	0.15429866829748337	0.08
-121.687453	37.719309	0.1541253688651618	0.08
-121.673978	37.719309	0.1555749134766733	0.08
-121.700928	37.719309	0.1526955703559884	0.08
-121.700928	37.729967	0.15374323732499962	0.08
-121.687453	37.729967	0.15331493111670633	0.08
-121.687453	37.70865	0.15340016638305934	0.08
-121.647029	37.70865	0.15874422139285402	0.08
-121.673978	37.70865	0.1652890355125171	0.08
-121.660504	37.70865	0.15853524500712698	0.08
-121.633554	37.697989	0.15906810750034975	0.08
-121.660504	37.697989	0.16476640959480174	0.08
-121.647029	37.697989	0.16209805855594311	0.08
-121.687453	37.697989	0.16848575189126766	0.08
-121.673978	37.697989	0.1681739048183378	0.08
-121.727877	37.793883	0.14874312601226117	0.08
-121.714403	37.793883	0.13858806163733137	0.08
-121.754827	37.793883	0.15628291228317331	0.08
-121.741352	37.793883	0.1510664549309571	0.08
-121.741352	37.783234	0.15321471793746308	0.08
-121.727877	37.783234	0.14939508058510026	0.08
-121.754827	37.783234	0.1618326314926721	0.08
-121.714403	37.783234	0.14957094625099662	0.08
-121.700928	37.783234	0.14365317729378488	0.08
-121.714403	37.761932	0.14977821454402238	0.08
-121.700928	37.761932	0.1452098779424317	0.08
-121.727877	37.761932	0.15321855559021372	0.08
-121.700928	37.772584	0.14348385451956666	0.08
-121.727877	37.772584	0.15083995775073533	0.08
-121.714403	37.772584	0.14549949145357996	0.08
-121.741352	37.772584	0.1567412103020195	0.08
-121.727877	37.751279	0.15986040450426733	0.08
-121.714403	37.751279	0.15768085336380414	0.08
-121.700928	37.623318	0.1877189828321447	0.08
-121.687453	37.623318	0.1713077771229965	0.08
-121.606605	37.63399	0.14748731886916996	0.08
-121.59313	37.63399	0.1498001505031207	0.08
-121.62008	37.63399	0.13798052952214965	0.08
-121.687453	37.612645	0.17634911581226312	0.08
-121.700928	37.612645	0.19806427382862957	0.08
-121.754827	37.612645	0.23430569922717523	0.08
-121.673978	37.60197	0.16079595739486616	0.08
-121.700928	37.60197	0.20878535246777666	0.08
-121.687453	37.60197	0.18611141106826953	0.08
-121.727877	37.60197	0.2131614579624337	0.08
-121.673978	37.580616	0.16468361888129848	0.08
-121.687453	37.580616	0.19422411088177952	0.08
-121.727877	37.580616	0.21723572457765894	0.08
-121.714403	37.580616	0.21669312251181225	0.08
-121.714403	37.591294	0.20900729653544395	0.08
-121.727877	37.591294	0.21492156600899512	0.08
-121.687453	37.591294	0.19063726402082648	0.08
-121.673978	37.591294	0.16540009214566193	0.08
-121.700928	37.676662	0.17403210766685265	0.08
-121.606605	37.676662	0.16332847841526696	0.08
-121.633554	37.676662	0.15550052301377168	0.08
-121.62008	37.676662	0.1557284773159543	0.08
-121.660504	37.676662	0.16931339353871808	0.08
-121.647029	37.676662	0.16033545530466997	0.08
-121.687453	37.676662	0.17725870912451866	0.08
-121.673978	37.676662	0.17655944889045755	0.08
-121.673978	37.687326	0.1691992633308806	0.08
-121.660504	37.687326	0.17237346648726554	0.08
-121.700928	37.687326	0.17345704007826776	0.08
-121.687453	37.687326	0.17551834845189038	0.08
-121.62008	37.687326	0.1518077091033679	0.08
-121.633554	37.687326	0.16017287649664813	0.08
-121.647029	37.665996	0.16891475558775065	0.08
-121.633554	37.665996	0.16541719875015193	0.08
-121.673978	37.665996	0.18095076370685906	0.08
-121.660504	37.665996	0.17117096816248403	0.08
-121.700928	37.665996	0.17981852279883556	0.08
-121.687453	37.665996	0.18056707682311085	0.08
-121.59313	37.665996	0.15074864167743302	0.08
-121.62008	37.665996	0.16566902043740553	0.08
-121.606605	37.665996	0.15504884704300362	0.08
-121.687453	37.655329	0.1753558449276554	0.08
-121.673978	37.655329	0.16486617602938275	0.08
-121.700928	37.655329	0.180421054825856	0.08
-121.606605	37.655329	0.1463202237445596	0.08
-121.59313	37.655329	0.14728014612072313	0.08
-121.633554	37.655329	0.15193754335920967	0.08
-121.62008	37.655329	0.15498796485504995	0.08
-121.660504	37.655329	0.16514094052570863	0.08
-121.647029	37.655329	0.15150672402605636	0.08
-121.687453	37.63399	0.17169814069496886	0.08
-121.700928	37.63399	0.1800497556222182	0.08
-121.566181	37.345315	0.1427749404087851	0.1
-121.552706	37.345315	0.13717440077118556	0.1
-121.539231	37.345315	0.13224423975941818	0.1
-121.525756	37.345315	0.13075898447111284	0.1
-121.471857	37.334602	0.12156583639107393	0.1
-121.485332	37.334602	0.12759345727838853	0.1
-121.512282	37.334602	0.12854025021274215	0.1
-121.471857	37.313171	0.12065014358402457	0.1
-121.458383	37.313171	0.11635925404983129	0.1
-121.444908	37.313171	0.11267727019395804	0.1
-121.431433	37.313171	0.10550407006763848	0.1
-121.458383	37.323887	0.11561492065648395	0.1
-121.485332	37.323887	0.12078802858440801	0.1
-121.471857	37.323887	0.11703787989976261	0.1
-121.498807	37.323887	0.11985375103150141	0.1
-121.431433	37.302453	0.10613020239661655	0.1
-121.444908	37.302453	0.11062040238810915	0.1
-121.754827	37.495138	0.3116675256054973	0.1
-121.741352	37.495138	0.28473754005613766	0.1
-121.754827	37.505828	0.3041406339651895	0.1
-121.727877	37.473753	0.27419540700570644	0.1
-121.754827	37.473753	0.31915118862516345	0.1
-121.741352	37.473753	0.29233909134509306	0.1
-121.579655	37.398857	0.1693007397934737	0.1
-121.566181	37.398857	0.15314469169097503	0.1
-121.59313	37.398857	0.1759345048707324	0.1
-121.59313	37.409561	0.17317440310814133	0.1
-121.579655	37.409561	0.16544618807418995	0.1
-121.606605	37.409561	0.17599720891484846	0.1
-121.566181	37.388152	0.15357244526422512	0.1
-121.59313	37.388152	0.18260464149286124	0.1
-121.579655	37.388152	0.16878167935623217	0.1
-121.552706	37.377445	0.14217034732393344	0.1
-121.579655	37.377445	0.1711234831429326	0.1
-121.566181	37.377445	0.15348037042714777	0.1
-121.525756	37.356026	0.13730785930763437	0.1
-121.552706	37.356026	0.142021498636458	0.1
-121.539231	37.356026	0.13050146335149979	0.1
-121.566181	37.356026	0.14950865868697774	0.1
-121.579655	37.366736	0.17145894336768075	0.1
-121.539231	37.366736	0.14208240462604182	0.1
-121.566181	37.366736	0.15325444966055138	0.1
-121.552706	37.366736	0.14582680794551675	0.1
-121.727877	37.452362	0.2712080778188436	0.1
-121.741352	37.452362	0.30421525860218024	0.1
-121.754827	37.463058	0.3348307661130609	0.1
-121.714403	37.463058	0.2580194331438222	0.1
-121.741352	37.463058	0.29920748483051696	0.1
-121.727877	37.463058	0.27675496979612535	0.1
-121.741352	37.441664	0.29713952827155127	0.1
-121.727877	37.441664	0.27496720356696575	0.1
-121.727877	37.430965	0.27933409898830985	0.1
-121.714403	37.430965	0.24621348679798877	0.1
-121.62008	37.430965	0.18463923873222862	0.1
-121.606605	37.430965	0.17151565097083168	0.1
-121.579655	37.420264	0.160713608165837	0.1
-121.606605	37.420264	0.17535839913023302	0.1
-121.59313	37.420264	0.16971679081488888	0.1
-121.62008	37.420264	0.1807235664714193	0.1
-121.714403	37.719309	0.16403237905790377	0.1
-121.727877	37.719309	0.17752621572498956	0.1
-121.727877	37.729967	0.16490555032296692	0.1
-121.714403	37.729967	0.1588503170479015	0.1
-121.741352	37.729967	0.17713400200399598	0.1
-121.700928	37.70865	0.15960353234764793	0.1
-121.727877	37.70865	0.18836995592427352	0.1
-121.714403	37.70865	0.16924183821201222	0.1
-121.714403	37.697989	0.1745944307467641	0.1
-121.700928	37.697989	0.16446635018101952	0.1
-121.768302	37.793883	0.1623780553829371	0.1
-121.768302	37.783234	0.16040648871534333	0.1
-121.781776	37.783234	0.1600999809289817	0.1
-121.741352	37.761932	0.16796218225405452	0.1
-121.754827	37.761932	0.1662072592397714	0.1
-121.768302	37.772584	0.17264736358579108	0.1
-121.754827	37.772584	0.15699870106000793	0.1
-121.471857	37.291734	0.11102730725842866	0.12
-121.458383	37.291734	0.11509932428089979	0.12
-121.498807	37.291734	0.11576538035809286	0.12
-121.485332	37.291734	0.1148092944785405	0.12
-121.525756	37.291734	0.12487711770149285	0.12
-121.512282	37.291734	0.11946302769133066	0.12
-121.512282	37.270291	0.11944879917114745	0.12
-121.471857	37.270291	0.11467845950212255	0.12
-121.458383	37.270291	0.10862647429548018	0.12
-121.498807	37.270291	0.12039021610772872	0.12
-121.485332	37.270291	0.11617752664457144	0.12
-121.485332	37.281013	0.11656597068156671	0.12
-121.471857	37.281013	0.11629746959830348	0.12
-121.512282	37.281013	0.11714335642714384	0.12
-121.498807	37.281013	0.11849031548762774	0.12
-121.525756	37.281013	0.11884979929232728	0.12
-121.458383	37.281013	0.11199704389336909	0.12
-121.458383	37.259567	0.1173355829779113	0.12
-121.485332	37.259567	0.11617337477381717	0.12
-121.471857	37.259567	0.11657534470227965	0.12
-121.498807	37.259567	0.11704512179440493	0.12
-121.471857	37.248842	0.11789027668273559	0.12
-121.458383	37.248842	0.11632258304852718	0.12
-121.525756	37.334602	0.12875825167934576	0.12
-121.552706	37.334602	0.13913530890505713	0.12
-121.539231	37.334602	0.12984721166211496	0.12
-121.498807	37.313171	0.11932385130655278	0.12
-121.485332	37.313171	0.11669835199136974	0.12
-121.525756	37.313171	0.13009033751682406	0.12
-121.539231	37.313171	0.12768557124422034	0.12
-121.512282	37.323887	0.1323699143736368	0.12
-121.539231	37.323887	0.12791492972182816	0.12
-121.525756	37.323887	0.13288262221575783	0.12
-121.512282	37.302453	0.12181595059070537	0.12
-121.498807	37.302453	0.11700654466523694	0.12
-121.525756	37.302453	0.12472694266290774	0.12
-121.458383	37.302453	0.11951662824512588	0.12
-121.485332	37.302453	0.11850192105813191	0.12
-121.471857	37.302453	0.11492758563239303	0.12
-121.404484	37.066278	0.07669285097137951	0.2
-121.391009	37.066278	0.07747087757558684	0.2
-121.377534	37.044771	0.07214303049594842	0.2
-121.377534	37.034015	0.06998435166894171	0.2
-121.377534	37.023258	0.07795806931819538	0.2
-121.36406	37.012499	0.07550513337690269	0.2
-121.350585	37.012499	0.06765181088955174	0.2
-121.377534	37.066278	0.07337610268441293	0.18
-121.36406	37.066278	0.07172523590169362	0.18
-121.36406	37.044771	0.07059642726876768	0.18
-121.36406	37.055525	0.07377787831029049	0.18
-121.377534	37.055525	0.07209936441665454	0.18
-121.36406	37.034015	0.06912767408302613	0.18
-121.36406	37.023258	0.07273001727498297	0.18
-121.404484	37.120019	0.08381029078724937	0.18
-121.404484	37.109274	0.0769634718554885	0.18
-121.391009	37.109274	0.0785654171638384	0.18
-121.377534	37.087779	0.07498667463224647	0.18
-121.391009	37.077029	0.0756805740110362	0.18
-121.377534	37.077029	0.07544459455966546	0.18
-121.36406	37.077029	0.0727068154717815	0.18
-121.33711	36.990977	0.06579765413351779	0.18
-121.350585	36.990977	0.06723261600998204	0.18
-121.350585	37.001739	0.06971620167880015	0.18
-121.323635	36.980213	0.0618249258907202	0.18
-121.350585	36.980213	0.06939276153662054	0.18
-121.33711	36.980213	0.06357652116993433	0.18
-121.33711	36.969448	0.06395912194731634	0.18
-121.323635	36.969448	0.06055514878042658	0.18
-121.36406	37.120019	0.07495427525271287	0.16
-121.350585	37.120019	0.07483748184024527	0.16
-121.391009	37.120019	0.07927104210539766	0.16
-121.377534	37.120019	0.08163116391235796	0.16
-121.377534	37.109274	0.07474379731911203	0.16
-121.36406	37.109274	0.07956259242295756	0.16
-121.350585	37.109274	0.07524258758681092	0.16
-121.350585	37.087779	0.0732274850180532	0.16
-121.36406	37.087779	0.07643165000427499	0.16
-121.36406	37.098527	0.0752648203640627	0.16
-121.350585	37.098527	0.07454319379917493	0.16
-121.377534	37.098527	0.07514585391785218	0.16
-121.310161	36.969448	0.061586259305638144	0.16
-121.377534	37.130763	0.0792857700865566	0.16
-121.36406	37.130763	0.07759049988823447	0.16
-121.404484	37.130763	0.08276179816391346	0.16
-121.391009	37.130763	0.08494317742095163	0.16
-121.391009	37.141505	0.08160744453798849	0.16
-121.377534	37.141505	0.08027297213063223	0.16
-121.404484	37.141505	0.084086203341885	0.16
-121.498807	37.248842	0.11289297500536696	0.14
-121.485332	37.248842	0.12100059264962343	0.14
-121.350585	37.173722	0.07824070480928182	0.14
-121.36406	37.173722	0.07873191582973683	0.14
-121.377534	37.162985	0.08183520823364482	0.14
-121.33711	37.162985	0.07714124100889727	0.14
-121.36406	37.162985	0.07596155460012392	0.14
-121.350585	37.162985	0.0765389537548531	0.14
-121.350585	37.152246	0.07336449239189144	0.14
-121.33711	37.152246	0.07857949372387729	0.14
-121.377534	37.152246	0.08379732046374862	0.14
-121.36406	37.152246	0.07806675719545669	0.14
-121.350585	37.130763	0.0750164171982486	0.14
-121.33711	37.141505	0.07703376418974096	0.14
-121.36406	37.141505	0.07828576523087227	0.14
-121.350585	37.141505	0.07656874888353539	0.14
-121.458383	37.227387	0.11105949796268107	0.14
-121.458383	37.238115	0.11261859338227238	0.14
-121.485332	37.238115	0.11726649983871788	0.14
-121.458383	37.216657	0.1052033231043037	0.14
-121.444908	37.216657	0.10700666781915623	0.14
-121.444908	37.227387	0.10340184984704157	0.14
-121.431433	37.227387	0.09637999280826476	0.14
-121.444908	37.205925	0.0976596165851687	0.14
-121.417959	37.205925	0.09523384889008697	0.14
-121.417959	37.195193	0.08981792585695915	0.14
-121.36406	37.001739	0.07739286862664191	0.24
-121.606605	37.569937	0.15016314585604146	0.06
-121.59313	37.569937	0.1470686732802	0.06
-121.633554	37.569937	0.16628073946277572	0.06
-121.62008	37.569937	0.1501153802655389	0.06
-121.647029	37.569937	0.15665937767206312	0.06
-121.606605	37.559256	0.15813634540764754	0.06
-121.566181	37.559256	0.1436638735151933	0.06
-121.59313	37.559256	0.15867914478257353	0.06
-121.579655	37.548573	0.15705742456732233	0.06
-121.566181	37.548573	0.1454930899947519	0.06
-121.59313	37.623318	0.15708445879173327	0.06
-121.62008	37.623318	0.14485363292227035	0.06
-121.606605	37.623318	0.1602256700726757	0.06
-121.647029	37.623318	0.15972004080309385	0.06
-121.633554	37.623318	0.1481422203704	0.06
-121.673978	37.623318	0.17287398284042613	0.06
-121.660504	37.623318	0.15728771939099634	0.06
-121.633554	37.63399	0.13842109383004533	0.06
-121.633554	37.612645	0.14990128828653984	0.06
-121.62008	37.612645	0.14970137064244277	0.06
-121.660504	37.612645	0.1674661953912777	0.06
-121.647029	37.612645	0.15944372372999205	0.06
-121.673978	37.612645	0.1692993026699383	0.06
-121.606605	37.612645	0.15457904067909903	0.06
-121.59313	37.612645	0.14981103355013148	0.06
-121.660504	37.60197	0.157565150179651	0.06
-121.754827	37.60197	0.2341725118470787	0.06
-121.741352	37.60197	0.2273029585756169	0.06
-121.59313	37.60197	0.14504516567745132	0.06
-121.579655	37.60197	0.14159792992670514	0.06
-121.62008	37.60197	0.14759283008126275	0.06
-121.606605	37.60197	0.1386635865600624	0.06
-121.647029	37.60197	0.1583441394039105	0.06
-121.633554	37.60197	0.15573713359089586	0.06
-121.647029	37.580616	0.1532398110226477	0.06
-121.633554	37.580616	0.1604220392832281	0.06
-121.660504	37.580616	0.15820814588688997	0.06
-121.59313	37.580616	0.14554935146741055	0.06
-121.62008	37.580616	0.15580739969091467	0.06
-121.606605	37.580616	0.1503168379407944	0.06
-121.741352	37.591294	0.21833312362797888	0.06
-121.606605	37.591294	0.14405889175260678	0.06
-121.59313	37.591294	0.15217462736106793	0.06
-121.633554	37.591294	0.15569638273597688	0.06
-121.62008	37.591294	0.15137268836395973	0.06
-121.660504	37.591294	0.15305617275078967	0.06
-121.647029	37.591294	0.1623519682378768	0.06
-121.660504	37.63399	0.15684910285051964	0.06
-121.647029	37.63399	0.15180133146082112	0.06
-121.673978	37.63399	0.15881666596642122	0.06
-121.727877	37.64466	0.19815566271833662	0.08
-121.714403	37.64466	0.19301144775743723	0.08
-121.754827	37.64466	0.21874244495740225	0.08
-121.741352	37.64466	0.20388215068493923	0.08
-121.741352	38.006536	0.11796598914000404	0.08
-121.714403	37.985298	0.12876033086187272	0.08
-121.727877	37.995918	0.1288755652273846	0.08
-121.754827	37.516516	0.2770469925317884	0.08
-121.781776	37.569937	0.27400565995917503	0.08
-121.700928	37.569937	0.2218221172867506	0.08
-121.741352	37.569937	0.22999434836674293	0.08
-121.768302	37.569937	0.2597437369960714	0.08
-121.754827	37.569937	0.24606105942239434	0.08
-121.727877	37.559256	0.22993386048587408	0.08
-121.754827	37.559256	0.24228871290996432	0.08
-121.741352	37.559256	0.23264820206521708	0.08
-121.781776	37.559256	0.29390442058095817	0.08
-121.768302	37.559256	0.26119591120553604	0.08
-121.754827	37.537889	0.2648976908490267	0.08
-121.781776	37.537889	0.2918858011556029	0.08
-121.768302	37.537889	0.27927006152593575	0.08
-121.768302	37.548573	0.2550725112491418	0.08
-121.754827	37.548573	0.2579880245929537	0.08
-121.781776	37.548573	0.2905355724176196	0.08
-121.714403	37.548573	0.23000868822652173	0.08
-121.741352	37.548573	0.23521184499767947	0.08
-121.727877	37.548573	0.23910722928182354	0.08
-121.768302	37.527203	0.28491467227504197	0.08
-121.754827	37.527203	0.2603262685088494	0.08
-121.673978	37.452362	0.21299645917521165	0.08
-121.660504	37.452362	0.2084248459176169	0.08
-121.647029	37.441664	0.19480590884278956	0.08
-121.727877	37.623318	0.19429940190928066	0.08
-121.714403	37.623318	0.18571476931635847	0.08
-121.754827	37.623318	0.24409020559044495	0.08
-121.741352	37.623318	0.21749824054099784	0.08
-121.781776	37.623318	0.24850447722751642	0.08
-121.768302	37.623318	0.24791689952813292	0.08
-121.714403	37.612645	0.19696055021438424	0.08
-121.741352	37.612645	0.22229466491901756	0.08
-121.727877	37.612645	0.21622744201438665	0.08
-121.768302	37.612645	0.24205747684007756	0.08
-121.781776	37.612645	0.24431267375783924	0.08
-121.714403	37.60197	0.21112227049145552	0.08
-121.781776	37.60197	0.24353413575246657	0.08
-121.768302	37.60197	0.2411591398852163	0.08
-121.795251	37.60197	0.2577733871474615	0.08
-121.754827	37.580616	0.23956846245885238	0.08
-121.741352	37.580616	0.23335298035374466	0.08
-121.768302	37.580616	0.2422299030194463	0.08
-121.700928	37.580616	0.20770334461976256	0.08
-121.700928	37.591294	0.21000271939638568	0.08
-121.768302	37.591294	0.24219161667943026	0.08
-121.754827	37.591294	0.2237581493410592	0.08
-121.781776	37.591294	0.25103646890154235	0.08
-121.714403	37.676662	0.18967800480975489	0.08
-121.714403	37.687326	0.18408092825996994	0.08
-121.727877	37.665996	0.21457245560829466	0.08
-121.714403	37.665996	0.19162016610881405	0.08
-121.714403	37.655329	0.19840773459260747	0.08
-121.727877	37.655329	0.1968831921686352	0.08
-121.754827	37.63399	0.22240256570857267	0.08
-121.714403	37.63399	0.1930949359496183	0.08
-121.741352	37.63399	0.20997604276177045	0.08
-121.727877	37.63399	0.19139166955053877	0.08
-121.943473	37.64466	0.38200734877590564	0.1
-121.929998	37.64466	0.3716118404302399	0.1
-121.835675	37.64466	0.2698795016450629	0.1
-121.8222	37.64466	0.261107655372868	0.1
-121.862625	37.64466	0.2992204371594819	0.1
-121.84915	37.64466	0.2892988901157403	0.1
-121.781776	37.64466	0.24718222710274151	0.1
-121.768302	37.64466	0.24060104162947415	0.1
-121.808726	37.64466	0.25195246551900835	0.1
-121.59313	37.345315	0.16086146525113162	0.1
-121.579655	37.345315	0.15289527082718823	0.1
-121.781776	37.516516	0.2984642185305139	0.1
-121.768302	37.516516	0.2910871022894893	0.1
-121.781776	37.495138	0.3457080978603021	0.1
-121.768302	37.495138	0.31956625236533936	0.1
-121.768302	37.505828	0.30635964176249725	0.1
-121.768302	37.484446	0.3185749300942579	0.1
-121.781776	37.484446	0.35317722920019123	0.1
-121.781776	37.473753	0.3522111033418717	0.1
-121.768302	37.473753	0.3397508436916899	0.1
-121.781776	37.527203	0.3021568404816023	0.1
-121.606605	37.398857	0.17915690048759875	0.1
-121.633554	37.398857	0.19440795122811436	0.1
-121.62008	37.398857	0.18237025443738375	0.1
-121.660504	37.398857	0.2224327201839689	0.1
-121.647029	37.398857	0.1989889071888165	0.1
-121.687453	37.398857	0.2494028125034045	0.1
-121.673978	37.398857	0.23372274418805944	0.1
-121.700928	37.398857	0.2439814405457855	0.1
-121.741352	37.398857	0.2721611350705587	0.1
-121.727877	37.398857	0.25157973745932316	0.1
-121.768302	37.398857	0.2591116940229005	0.1
-121.62008	37.409561	0.17737368881728685	0.1
-121.62008	37.388152	0.19476581762120998	0.1
-121.606605	37.388152	0.18605697138990768	0.1
-121.647029	37.388152	0.20188436492041253	0.1
-121.633554	37.388152	0.18700093234229073	0.1
-121.673978	37.388152	0.23299766288762042	0.1
-121.660504	37.388152	0.1993235034286762	0.1
-121.700928	37.388152	0.255168369589631	0.1
-121.687453	37.388152	0.2512526905080769	0.1
-121.714403	37.388152	0.24348775029929987	0.1
-121.660504	37.377445	0.19809508716872212	0.1
-121.647029	37.377445	0.19785648284948235	0.1
-121.687453	37.377445	0.24007427351990557	0.1
-121.673978	37.377445	0.21990583322711957	0.1
-121.714403	37.377445	0.2571521578520208	0.1
-121.700928	37.377445	0.24860424367422138	0.1
-121.606605	37.377445	0.19217059185230595	0.1
-121.59313	37.377445	0.183701310509633	0.1
-121.633554	37.377445	0.19383199003606502	0.1
-121.62008	37.377445	0.19795145300026604	0.1
-121.62008	37.356026	0.18316348497208157	0.1
-121.660504	37.356026	0.1876369374855976	0.1
-121.647029	37.356026	0.18263519051312888	0.1
-121.687453	37.356026	0.22325413948127107	0.1
-121.673978	37.356026	0.2071395430236686	0.1
-121.579655	37.356026	0.15849424509687274	0.1
-121.606605	37.356026	0.18431960572981454	0.1
-121.59313	37.356026	0.17963402110484142	0.1
-121.687453	37.366736	0.23394332304313797	0.1
-121.59313	37.366736	0.18317138732685503	0.1
-121.62008	37.366736	0.19146138545853045	0.1
-121.606605	37.366736	0.18427952408793474	0.1
-121.647029	37.366736	0.1954084649810187	0.1
-121.673978	37.366736	0.21763312199109466	0.1
-121.660504	37.366736	0.20589095325183793	0.1
-121.700928	37.452362	0.24056441662691774	0.1
-121.687453	37.452362	0.23519477967934574	0.1
-121.714403	37.452362	0.24682865630605458	0.1
-121.754827	37.452362	0.3223499288325747	0.1
-121.781776	37.452362	0.41233409293446965	0.1
-121.768302	37.452362	0.34355867232067266	0.1
-121.768302	37.463058	0.34206052775831686	0.1
-121.781776	37.463058	0.38543168886808	0.1
-121.768302	37.441664	0.3515715895326919	0.1
-121.754827	37.441664	0.3125731516690051	0.1
-121.781776	37.441664	0.40153077323272285	0.1
-121.660504	37.441664	0.20530481865897193	0.1
-121.687453	37.441664	0.23084196263037476	0.1
-121.673978	37.441664	0.2122063841453673	0.1
-121.714403	37.441664	0.25782215574604417	0.1
-121.700928	37.441664	0.2398249544739544	0.1
-121.781776	37.430965	0.39187010345332074	0.1
-121.768302	37.430965	0.3555610012435778	0.1
-121.673978	37.430965	0.21961941346256705	0.1
-121.660504	37.430965	0.2140764664488691	0.1
-121.700928	37.430965	0.24244967800879946	0.1
-121.687453	37.430965	0.22260347846279144	0.1
-121.754827	37.430965	0.3192760874352957	0.1
-121.741352	37.430965	0.2964472098298607	0.1
-121.647029	37.430965	0.19583477714705105	0.1
-121.633554	37.430965	0.19676519070292076	0.1
-121.754827	37.409561	0.28610938159728994	0.1
-121.741352	37.409561	0.2765159722605441	0.1
-121.768302	37.409561	0.30841191954975533	0.1
-121.647029	37.409561	0.2009989494898564	0.1
-121.633554	37.409561	0.189883116813667	0.1
-121.673978	37.409561	0.22662778818776252	0.1
-121.660504	37.409561	0.22494901303401116	0.1
-121.700928	37.409561	0.24687659442222976	0.1
-121.687453	37.409561	0.23692356350220853	0.1
-121.727877	37.409561	0.26043984870495035	0.1
-121.714403	37.409561	0.24105403896503383	0.1
-121.714403	37.420264	0.2583097452247484	0.1
-121.700928	37.420264	0.24130520111444542	0.1
-121.741352	37.420264	0.28653398842225214	0.1
-121.727877	37.420264	0.2718136876625102	0.1
-121.768302	37.420264	0.32935985994287553	0.1
-121.754827	37.420264	0.2987984240109574	0.1
-121.633554	37.420264	0.19793427618562426	0.1
-121.660504	37.420264	0.2275703984409028	0.1
-121.647029	37.420264	0.20420651488834496	0.1
-121.687453	37.420264	0.2209526643368142	0.1
-121.673978	37.420264	0.21554695127731874	0.1
-121.795251	37.740624	0.18833023847731165	0.1
-121.781776	37.740624	0.18901120485989376	0.1
-121.8222	37.740624	0.18872708001790214	0.1
-121.808726	37.740624	0.1921661060875327	0.1
-121.741352	37.740624	0.1716418785776028	0.1
-121.768302	37.740624	0.18618242548294683	0.1
-121.754827	37.740624	0.18484212417830187	0.1
-121.741352	37.719309	0.1849160454297167	0.1
-121.862625	37.719309	0.23472313042872983	0.1
-121.768302	37.719309	0.1965916698762616	0.1
-121.754827	37.719309	0.1897629950815529	0.1
-121.795251	37.719309	0.20058659263462128	0.1
-121.781776	37.719309	0.19951016126734858	0.1
-121.8222	37.719309	0.2159857572250358	0.1
-121.808726	37.719309	0.20766613497435613	0.1
-121.84915	37.719309	0.22296668893732485	0.1
-121.835675	37.719309	0.21973222406688103	0.1
-121.835675	37.729967	0.20844122474192883	0.1
-121.8222	37.729967	0.20533318802650954	0.1
-121.84915	37.729967	0.20362404870401052	0.1
-121.754827	37.729967	0.19100055531691668	0.1
-121.781776	37.729967	0.19181010658882985	0.1
-121.768302	37.729967	0.20146613563258822	0.1
-121.808726	37.729967	0.1956010167233924	0.1
-121.795251	37.729967	0.19063373275180695	0.1
-121.754827	37.70865	0.19482359786238476	0.1
-121.741352	37.70865	0.1919525348920444	0.1
-121.781776	37.70865	0.2076823749163371	0.1
-121.768302	37.70865	0.20220433631831677	0.1
-121.808726	37.70865	0.21656811278145408	0.1
-121.795251	37.70865	0.2020430581871698	0.1
-121.8222	37.70865	0.22543323548989813	0.1
-121.741352	37.697989	0.2039383342805053	0.1
-121.727877	37.697989	0.1920520000856443	0.1
-121.768302	37.697989	0.2019074494903203	0.1
-121.754827	37.697989	0.1973218877096278	0.1
-121.781776	37.697989	0.20533738779634736	0.1
-121.768302	37.761932	0.1770029866358464	0.1
-121.795251	37.761932	0.18301257926331777	0.1
-121.781776	37.761932	0.1692652373431008	0.1
-121.781776	37.772584	0.16854163631100533	0.1
-121.754827	37.751279	0.17528466805323512	0.1
-121.741352	37.751279	0.17028570363821696	0.1
-121.781776	37.751279	0.18120746223631007	0.1
-121.768302	37.751279	0.18086240444706933	0.1
-121.808726	37.751279	0.18159511666040734	0.1
-121.795251	37.751279	0.17596061142970845	0.1
-121.8222	37.751279	0.19474319172901655	0.1
-121.916524	37.623318	0.38734950262219164	0.1
-121.903049	37.623318	0.3553711131236286	0.1
-121.808726	37.623318	0.264081738260415	0.1
-121.795251	37.623318	0.2496036533750711	0.1
-121.835675	37.623318	0.2802496681456767	0.1
-121.8222	37.623318	0.2741359335256902	0.1
-121.862625	37.623318	0.32941761876602627	0.1
-121.84915	37.623318	0.3028908973063993	0.1
-121.84915	37.612645	0.3166429866183453	0.1
-121.835675	37.612645	0.294950163906519	0.1
-121.876099	37.612645	0.3469860680889025	0.1
-121.862625	37.612645	0.33784959679190013	0.1
-121.903049	37.612645	0.37703298828852544	0.1
-121.889574	37.612645	0.3768803275644975	0.1
-121.795251	37.612645	0.2610347209945926	0.1
-121.8222	37.612645	0.27839715998263526	0.1
-121.808726	37.612645	0.27139523372120095	0.1
-121.808726	37.591294	0.28367055460833585	0.1
-121.808726	37.60197	0.2693124314692357	0.1
-121.835675	37.60197	0.30371465432923395	0.1
-121.8222	37.60197	0.29319233198620537	0.1
-121.781776	37.580616	0.27830766505850696	0.1
-121.795251	37.580616	0.27474188938257743	0.1
-121.795251	37.591294	0.25886992081590743	0.1
-121.741352	37.676662	0.20784265946166847	0.1
-121.727877	37.676662	0.20908325018275872	0.1
-121.956948	37.676662	0.3614494168127515	0.1
-121.970422	37.676662	0.3979724830533939	0.1
-121.727877	37.687326	0.1947252473671521	0.1
-121.741352	37.687326	0.20283464193425715	0.1
-121.970422	37.687326	0.3665339214208286	0.1
-121.956948	37.687326	0.35224540306028906	0.1
-121.943473	37.665996	0.34485790148555373	0.1
-121.929998	37.665996	0.3332552200528294	0.1
-121.768302	37.665996	0.2285950298721199	0.1
-121.956948	37.665996	0.3611730193846905	0.1
-121.929998	37.655329	0.33948683819292724	0.1
-121.956948	37.655329	0.363817543695262	0.1
-121.943473	37.655329	0.3652104568265438	0.1
-121.781776	37.655329	0.2405379337781879	0.1
-121.84915	37.655329	0.2922082043610831	0.1
-121.835675	37.655329	0.2636530127374627	0.1
-121.741352	37.655329	0.20784928586445808	0.1
-121.768302	37.655329	0.2296177798610497	0.1
-121.754827	37.655329	0.2202787234904445	0.1
-121.929998	37.63399	0.38666631036914806	0.1
-121.916524	37.63399	0.3722331786501441	0.1
-121.768302	37.63399	0.24548535565805277	0.1
-121.795251	37.63399	0.23861915007433196	0.1
-121.781776	37.63399	0.2433625409291456	0.1
-121.8222	37.63399	0.2653595647021216	0.1
-121.808726	37.63399	0.2555107047145043	0.1
-121.84915	37.63399	0.2935449815534089	0.1
-121.835675	37.63399	0.2701884036296609	0.1
-121.552706	37.291734	0.13161640259650342	0.12
-121.539231	37.291734	0.12582802785187908	0.12
-121.579655	37.291734	0.1400062924608112	0.12
-121.566181	37.291734	0.14022237523447875	0.12
-121.525756	37.270291	0.11786945873487074	0.12
-121.539231	37.281013	0.12524354658406928	0.12
-121.552706	37.281013	0.12861161306345226	0.12
-121.673978	37.345315	0.19444119744910832	0.12
-121.660504	37.345315	0.19351608822690586	0.12
-121.62008	37.345315	0.17410706401394238	0.12
-121.606605	37.345315	0.1731783929627488	0.12
-121.647029	37.345315	0.17988574104325067	0.12
-121.606605	37.334602	0.15724131132659	0.12
-121.59313	37.334602	0.14888486117840238	0.12
-121.633554	37.334602	0.1676023645878223	0.12
-121.62008	37.334602	0.16462090449723096	0.12
-121.660504	37.334602	0.18527610775298398	0.12
-121.673978	37.334602	0.1831478749216453	0.12
-121.579655	37.334602	0.1470604993626599	0.12
-121.566181	37.334602	0.14280848313058728	0.12
-121.552706	37.313171	0.1343140168106255	0.12
-121.579655	37.313171	0.1432586894775203	0.12
-121.566181	37.313171	0.13996881758515245	0.12
-121.606605	37.313171	0.15102044846504137	0.12
-121.59313	37.313171	0.14956994330238998	0.12
-121.633554	37.313171	0.1575738246879861	0.12
-121.62008	37.313171	0.15623566998028476	0.12
-121.660504	37.313171	0.16875769023458895	0.12
-121.647029	37.323887	0.1716129082320279	0.12
-121.633554	37.323887	0.1612487088307472	0.12
-121.673978	37.323887	0.17563122601099632	0.12
-121.660504	37.323887	0.1748879936754898	0.12
-121.566181	37.323887	0.1341682192584392	0.12
-121.552706	37.323887	0.13522318431747918	0.12
-121.59313	37.323887	0.1497684501366157	0.12
-121.579655	37.323887	0.1456625344228442	0.12
-121.62008	37.323887	0.16041460823984588	0.12
-121.606605	37.323887	0.15178020045965704	0.12
-121.539231	37.302453	0.13049023592033807	0.12
-121.566181	37.302453	0.13955287993454346	0.12
-121.552706	37.302453	0.1356658325787536	0.12
-121.59313	37.302453	0.1444422885287522	0.12
-121.579655	37.302453	0.14350130593857874	0.12
-121.62008	37.302453	0.15522773605648563	0.12
-121.606605	37.302453	0.14385516469192622	0.12
-121.781776	37.398857	0.32008299402097445	0.12
-121.781776	37.409561	0.3435212474405622	0.12
-121.795251	37.420264	0.3929336643504422	0.12
-121.781776	37.420264	0.397644158919222	0.12
-121.795251	37.697989	0.20490736668145368	0.12
-121.8222	37.697989	0.23155967566837934	0.12
-121.808726	37.697989	0.22088429042774146	0.12
-121.84915	37.665996	0.2708277608591495	0.12
-121.8222	37.655329	0.25710203408831345	0.12
-121.862625	37.655329	0.29307001228231966	0.12
-122.900179	38.840492	0.04484583129135112	0.02
-122.927128	38.840492	0.04593872015449964	0.02
-122.913654	38.840492	0.04798941403083773	0.02
-122.940603	38.840492	0.04323813904469326	0.02
-122.967552	38.850987	0.04198101706414701	0.02
-122.913654	38.829996	0.04511410807854524	0.02
-122.927128	38.829996	0.046117135763849744	0.02
-121.417959	37.066278	0.07773392689123809	0.2
-121.391009	37.044771	0.07072537248595512	0.2
-121.391009	37.055525	0.07513160690187776	0.2
-121.404484	37.055525	0.07620406503304471	0.2
-121.391009	37.034015	0.07059886489873156	0.2
-121.444908	37.087779	0.08069416628236535	0.2
-121.431433	37.087779	0.08221875207555242	0.2
-121.417959	37.087779	0.08014976173142083	0.2
-121.431433	37.098527	0.08020380439805437	0.2
-121.417959	37.077029	0.07756348316858168	0.2
-121.404484	37.077029	0.07440163033089088	0.2
-121.431433	37.077029	0.07777087786202795	0.2
-121.36406	36.980213	0.07343059630191828	0.2
-121.36406	36.969448	0.07153612163360347	0.2
-121.350585	36.969448	0.07103152241198789	0.2
-121.417959	37.120019	0.08188290004813696	0.18
-121.444908	37.120019	0.08396726431187046	0.18
-121.431433	37.120019	0.08193283998159494	0.18
-121.431433	37.109274	0.08217513365505896	0.18
-121.417959	37.109274	0.08185213339312765	0.18
-121.404484	37.087779	0.07724968126736566	0.18
-121.391009	37.087779	0.07512048333087332	0.18
-121.417959	37.098527	0.08042643473216474	0.18
-121.404484	37.098527	0.0811452476710843	0.18
-121.391009	37.098527	0.07726931373522639	0.18
-121.498807	37.173722	0.10021020731639355	0.18
-121.431433	37.130763	0.08476702330093544	0.18
-121.417959	37.130763	0.08119150352102679	0.18
-121.458383	37.130763	0.085823036340593	0.18
-121.444908	37.130763	0.08556353777520632	0.18
-121.458383	37.141505	0.08694271630076336	0.18
-121.444908	37.141505	0.08414975106152414	0.18
-121.458383	37.173722	0.0915357141441325	0.16
-121.444908	37.173722	0.08933856961867095	0.16
-121.471857	37.173722	0.09065965644579618	0.16
-121.431433	37.173722	0.08991953016764292	0.16
-121.417959	37.173722	0.0926247717379539	0.16
-121.512282	37.184458	0.10595809598786922	0.16
-121.444908	37.184458	0.09267802318704149	0.16
-121.471857	37.184458	0.09740074256344249	0.16
-121.458383	37.184458	0.09691504339220837	0.16
-121.498807	37.184458	0.09953405994930536	0.16
-121.417959	37.162985	0.08608438468050447	0.16
-121.444908	37.162985	0.09197564649175162	0.16
-121.431433	37.162985	0.0871873431329488	0.16
-121.458383	37.162985	0.0925680406787159	0.16
-121.431433	37.152246	0.08533780428411694	0.16
-121.417959	37.152246	0.08742243031690639	0.16
-121.444908	37.152246	0.09072490485159534	0.16
-121.404484	37.152246	0.08205738962067297	0.16
-121.417959	37.141505	0.08460174591086737	0.16
-121.431433	37.141505	0.08465029871963424	0.16
-121.552706	37.227387	0.11757660811446671	0.16
-121.539231	37.227387	0.118855335137153	0.16
-121.512282	37.216657	0.10649015710336873	0.16
-121.539231	37.216657	0.1151663190557141	0.16
-121.525756	37.216657	0.11152232038500023	0.16
-121.498807	37.205925	0.1084599009644231	0.16
-121.525756	37.205925	0.1110882211571064	0.16
-121.512282	37.205925	0.11038853923587083	0.16
-121.485332	37.195193	0.09741894291278337	0.16
-121.471857	37.195193	0.09363308460942646	0.16
-121.512282	37.195193	0.1056084091373117	0.16
-121.498807	37.195193	0.10429204846516313	0.16
-121.606605	37.291734	0.1419326804553681	0.14
-121.59313	37.291734	0.13776851632890003	0.14
-121.62008	37.291734	0.14408032569943305	0.14
-121.552706	37.270291	0.1229583597948452	0.14
-121.539231	37.270291	0.12015350923191521	0.14
-121.579655	37.270291	0.13853415476053133	0.14
-121.566181	37.270291	0.1285965052382658	0.14
-121.59313	37.270291	0.13574845956377074	0.14
-121.59313	37.281013	0.13325754984582003	0.14
-121.579655	37.281013	0.13531965736333526	0.14
-121.606605	37.281013	0.13897508465150238	0.14
-121.566181	37.281013	0.1362258803640034	0.14
-121.566181	37.259567	0.12741343653197282	0.14
-121.552706	37.259567	0.12227110726566613	0.14
-121.579655	37.259567	0.13235756576563226	0.14
-121.512282	37.259567	0.1149950207468686	0.14
-121.539231	37.259567	0.11793154410102283	0.14
-121.525756	37.259567	0.12163267692951599	0.14
-121.525756	37.248842	0.11454866247369183	0.14
-121.512282	37.248842	0.114370763686936	0.14
-121.552706	37.248842	0.11681715487020373	0.14
-121.539231	37.248842	0.11846201749598065	0.14
-121.566181	37.248842	0.12268307431904638	0.14
-121.417959	37.184458	0.08994527621507817	0.14
-121.431433	37.184458	0.09334278504796434	0.14
-121.471857	37.227387	0.11399706290882453	0.14
-121.498807	37.227387	0.11107278341161755	0.14
-121.485332	37.227387	0.11073335526317135	0.14
-121.525756	37.227387	0.11547995958691994	0.14
-121.512282	37.227387	0.11202465177356735	0.14
-121.539231	37.238115	0.11626872928424585	0.14
-121.525756	37.238115	0.10985148220775985	0.14
-121.552706	37.238115	0.12324352518807645	0.14
-121.471857	37.238115	0.11698257405060106	0.14
-121.512282	37.238115	0.10704008791827195	0.14
-121.498807	37.238115	0.1127756910757627	0.14
-121.431433	37.216657	0.09509676328655584	0.14
-121.485332	37.216657	0.10781661210468348	0.14
-121.471857	37.216657	0.1084839175516836	0.14
-121.431433	37.205925	0.09622916840415709	0.14
-121.471857	37.205925	0.10289403949818896	0.14
-121.458383	37.205925	0.10031101286090513	0.14
-121.485332	37.205925	0.10182316807928003	0.14
-121.431433	37.195193	0.09531604140748327	0.14
-121.458383	37.195193	0.0961840841221623	0.14
-121.444908	37.195193	0.0957738846470325	0.14
-121.808726	37.398857	0.36363036706323537	0.14
-121.808726	37.388152	0.34695350711513356	0.14
-121.795251	37.388152	0.3411544636190152	0.14
-121.808726	37.409561	0.4080617641788797	0.14
-121.808726	37.420264	0.42573408371831467	0.14
-121.431433	37.066278	0.07684571171603083	0.22
-121.404484	37.044771	0.07310308240371231	0.22
-121.417959	37.055525	0.07909039768054178	0.22
-121.431433	37.055525	0.08080840750436148	0.22
-121.404484	37.034015	0.07571305585278325	0.22
-121.391009	37.023258	0.07299522140145082	0.22
-121.444908	37.077029	0.08215519874980608	0.22
-121.391009	37.012499	0.077979489743903	0.22
-121.377534	37.012499	0.07538139836050119	0.22
-121.36406	36.990977	0.0759553148034474	0.22
-122.401614	37.195193	0.08173480774188496	0.22
-121.417959	37.044771	0.08030256137277907	0.24
-121.404484	37.023258	0.07769104514547301	0.24
-121.404484	37.012499	0.07877222309577958	0.24
-121.377534	36.990977	0.07903987359010603	0.24
-121.391009	37.001739	0.07917588769802246	0.24
-121.377534	36.980213	0.07340119180496216	0.24
-122.388139	37.184458	0.07636394644266267	0.24
-122.374664	37.184458	0.07931269670415063	0.24
-121.431433	37.034015	0.08519155690834271	0.28
-121.417959	37.034015	0.08112413338959183	0.28
-121.431433	37.023258	0.08561540559941697	0.28
-121.431433	36.990977	0.08051131715047545	0.28
-121.417959	37.023258	0.08069038196816401	0.26
-121.417959	37.012499	0.08193605956852747	0.26
-121.431433	37.012499	0.08606670761313193	0.26
-121.391009	36.990977	0.07586767271804216	0.26
-121.417959	36.990977	0.07894074789952223	0.26
-121.404484	36.990977	0.08036215726859203	0.26
-121.377534	37.001739	0.07732626902479611	0.26
-121.404484	37.001739	0.07940918533162723	0.26
-121.431433	37.001739	0.07961855383850332	0.26
-121.417959	37.001739	0.08060509566159677	0.26
-121.417959	36.980213	0.07702718882255015	0.26
-121.404484	36.980213	0.07678982157631756	0.26
-121.391009	36.980213	0.07610564523733977	0.26
-121.391009	36.969448	0.07382675375003643	0.26
-121.404484	36.969448	0.07931513172775949	0.26
-122.36119	37.162985	0.06923797189541715	0.26
-123.007977	37.697989	0.05939362108016948	0.06
-122.024321	37.64466	0.5284027260990376	0.1
-122.037796	37.64466	0.5976211798726536	0.1
-122.064746	37.676662	0.5702622488820444	0.1
-122.051271	37.676662	0.5286994705845276	0.1
-122.051271	37.687326	0.547497379386586	0.1
-122.051271	37.665996	0.5826063397926748	0.1
-122.037796	37.665996	0.5339756478940777	0.1
-122.037796	37.655329	0.566695036333213	0.1
-122.051271	37.655329	0.5668173999244331	0.1
-122.037796	37.63399	0.585366719205395	0.1
-122.024321	37.63399	0.591918679122782	0.1
-121.8222	37.473753	0.5051290253740679	0.12
-121.916524	37.559256	0.5209640129721799	0.12
-122.10517	37.70865	0.6271222290824715	0.12
-122.091695	37.70865	0.5320945370580699	0.12
-122.10517	37.697989	0.6023032044124378	0.12
-122.024321	37.623318	0.5677041265311921	0.12
-122.010847	37.623318	0.5789862889503291	0.12
-122.037796	37.623318	0.5655972013156048	0.12
-121.997372	37.623318	0.5343406336093229	0.12
-122.010847	37.612645	0.5414191440013104	0.12
-121.997372	37.612645	0.5475356985279946	0.12
-122.024321	37.612645	0.5275835958635768	0.12
-121.983897	37.591294	0.557081865981908	0.12
-121.970422	37.591294	0.5442253314708674	0.12
-121.997372	37.60197	0.5462396536704337	0.12
-121.983897	37.60197	0.5284683999576254	0.12
-121.956948	37.580616	0.5450582528837555	0.12
-123.142724	38.798498	0.046687847125629574	0.02
-123.129249	38.798498	0.04539611321022687	0.02
-123.169673	38.798498	0.04676028977037156	0.02
-123.156199	38.798498	0.04605839268398191	0.02
-123.183148	38.798498	0.04548050658074271	0.02
-123.129249	38.808999	0.044494083873323154	0.02
-123.061876	38.735461	0.048143629164739875	0.02
-123.088825	38.735461	0.04430352561952269	0.02
-123.07535	38.735461	0.046762525227322056	0.02
-123.1023	38.735461	0.04460587917995894	0.02
-123.061876	38.714436	0.05014117457975979	0.02
-123.048401	38.714436	0.05341701526992264	0.02
-123.07535	38.714436	0.04601429000575455	0.02
-123.048401	38.724949	0.05381966201642666	0.02
-123.07535	38.724949	0.04692843334771701	0.02
-123.061876	38.724949	0.050465628114256034	0.02
-123.088825	38.724949	0.04608612934328891	0.02
-123.07535	38.703921	0.0469950183170724	0.02
-123.061876	38.703921	0.04823177220404	0.02
-123.048401	38.703921	0.04921189495815071	0.02
-123.061876	38.693405	0.047610793840650006	0.02
-123.048401	38.693405	0.04925619076710275	0.02
-123.1023	38.787996	0.04346855590657469	0.02
-123.129249	38.787996	0.04454443750161671	0.02
-123.115774	38.787996	0.04490595362866886	0.02
-123.156199	38.787996	0.04509544113422966	0.02
-123.142724	38.787996	0.04507029973813499	0.02
-123.115774	38.777492	0.04233473352779256	0.02
-123.1023	38.777492	0.0400722059766862	0.02
-123.142724	38.777492	0.044003222898023726	0.02
-123.129249	38.777492	0.04275997222918642	0.02
-123.156199	38.777492	0.042267302787942974	0.02
-123.088825	38.777492	0.04350698966528043	0.02
-123.088825	38.75648	0.04331750361728095	0.02
-123.07535	38.75648	0.048876268857808394	0.02
-123.115774	38.75648	0.04151013954369628	0.02
-123.1023	38.75648	0.040900484639150074	0.02
-123.129249	38.75648	0.041072520813798745	0.02
-123.142724	38.766987	0.03927688406702088	0.02
-123.07535	38.766987	0.046658488936477005	0.02
-123.1023	38.766987	0.043252364657108536	0.02
-123.088825	38.766987	0.04673125780419398	0.02
-123.129249	38.766987	0.04056838149084723	0.02
-123.115774	38.766987	0.04205705387196584	0.02
-123.115774	38.745971	0.04397891763312806	0.02
-123.07535	38.745971	0.04543714932082911	0.02
-123.1023	38.745971	0.04191491104057611	0.02
-123.088825	38.745971	0.04578360615281266	0.02
-121.754827	37.291734	0.20603613849493088	0.2
-121.741352	37.291734	0.20210493913449443	0.2
-121.714403	37.270291	0.1814366256922836	0.2
-121.741352	37.270291	0.18600497774961344	0.2
-121.727877	37.270291	0.1861353648911641	0.2
-121.754827	37.281013	0.19773245834217842	0.2
-121.741352	37.281013	0.1988391071304485	0.2
-121.700928	37.259567	0.17861248015217204	0.2
-121.687453	37.259567	0.17617833381094744	0.2
-121.727877	37.259567	0.17997241301083286	0.2
-121.714403	37.259567	0.17621778918364053	0.2
-121.700928	37.248842	0.17111990307092342	0.2
-121.687453	37.248842	0.17269734839117712	0.2
-121.673978	37.248842	0.1639050151152026	0.2
-121.835675	37.345315	0.2866335092965533	0.2
-121.8222	37.345315	0.28438567269790155	0.2
-122.037796	37.516516	0.302621458401865	0.2
-121.835675	37.356026	0.30287945458397186	0.2
-121.983897	37.409561	0.2859062543797999	0.2
-121.727877	37.291734	0.2012658646137215	0.18
-121.687453	37.270291	0.18881051359396783	0.18
-121.700928	37.270291	0.18094478288188584	0.18
-121.727877	37.281013	0.1894460316816633	0.18
-121.714403	37.281013	0.19546281638452603	0.18
-121.673978	37.259567	0.1689295433971673	0.18
-121.808726	37.345315	0.2765348466515589	0.18
-121.795251	37.345315	0.2772316794078319	0.18
-121.754827	37.313171	0.22008778524278677	0.18
-121.727877	37.302453	0.20529691305943584	0.18
-121.754827	37.302453	0.2137207410126918	0.18
-121.741352	37.302453	0.2108291662417098	0.18
-121.997372	37.516516	0.3587557093667432	0.18
-121.983897	37.516516	0.3891944314486452	0.18
-122.024321	37.516516	0.3360155233793455	0.18
-122.010847	37.516516	0.3452218204846154	0.18
-122.051271	37.516516	0.27915454659818506	0.18
-121.956948	37.516516	0.48991289678335337	0.18
-121.970422	37.495138	0.3847943348956767	0.18
-121.997372	37.495138	0.3750019340330235	0.18
-121.983897	37.495138	0.38336453273058024	0.18
-121.956948	37.505828	0.4376979198615151	0.18
-121.983897	37.505828	0.37204597377026893	0.18
-121.970422	37.505828	0.403347878617812	0.18
-122.010847	37.505828	0.3076524428793982	0.18
-121.997372	37.505828	0.32442559637437174	0.18
-122.010847	37.569937	0.47402999529170214	0.18
-122.024321	37.569937	0.4336147005074287	0.18
-122.064746	37.569937	0.36454635874698926	0.18
-122.051271	37.569937	0.3855980021557556	0.18
-122.07822	37.548573	0.28159634699213887	0.18
-122.037796	37.548573	0.36236548430706256	0.18
-122.064746	37.548573	0.32521234730956444	0.18
-122.051271	37.548573	0.34591308828241824	0.18
-122.051271	37.559256	0.37007637748884603	0.18
-122.037796	37.559256	0.3755289773127105	0.18
-122.064746	37.559256	0.3444798874611	0.18
-122.024321	37.559256	0.41414723849291096	0.18
-122.024321	37.537889	0.3811228879088287	0.18
-122.051271	37.537889	0.3286929559138087	0.18
-122.037796	37.537889	0.3552184811907209	0.18
-122.07822	37.537889	0.2538239657999174	0.18
-122.064746	37.537889	0.29989637545107456	0.18
-122.037796	37.527203	0.33035656953656733	0.18
-122.024321	37.527203	0.36772681520772504	0.18
-122.064746	37.527203	0.2847274134951781	0.18
-122.051271	37.527203	0.3101340227513851	0.18
-121.84915	37.398857	0.4093003689831032	0.18
-121.835675	37.366736	0.32002268824295893	0.18
-121.8222	37.366736	0.33031184553795373	0.18
-121.835675	37.377445	0.3330221173546501	0.18
-121.8222	37.356026	0.29294868607828933	0.18
-121.808726	37.356026	0.2948996031980213	0.18
-121.916524	37.452362	0.42565324180971964	0.18
-121.889574	37.430965	0.43153890728430755	0.18
-121.862625	37.409561	0.43801952279579415	0.18
-121.876099	37.420264	0.4530253245515773	0.18
-121.889574	37.420264	0.4091137916683897	0.18
-122.051271	37.580616	0.4033761838186144	0.18
-121.781776	37.345315	0.26393054628776114	0.16
-121.768302	37.345315	0.27007508637331856	0.16
-121.768302	37.334602	0.2567485173539633	0.16
-121.754827	37.334602	0.23025875843963747	0.16
-121.741352	37.313171	0.21079781068996414	0.16
-121.727877	37.313171	0.2107846230692254	0.16
-121.754827	37.323887	0.22778145455958057	0.16
-121.741352	37.323887	0.22658201514065174	0.16
-121.943473	37.516516	0.5162870012908505	0.16
-121.929998	37.516516	0.557481816413165	0.16
-121.970422	37.516516	0.4466744365910755	0.16
-121.929998	37.537889	0.5473470755374504	0.16
-121.943473	37.527203	0.5497052017389464	0.16
-121.929998	37.527203	0.5698395169603555	0.16
-121.835675	37.388152	0.3667319507304162	0.16
-121.795251	37.356026	0.28738830019218553	0.16
-121.84915	37.452362	0.5379303470656082	0.16
-121.889574	37.452362	0.498227852111551	0.16
-121.903049	37.452362	0.4498456007727404	0.16
-121.84915	37.441664	0.548436013738681	0.16
-121.876099	37.441664	0.5092142997061416	0.16
-121.862625	37.441664	0.5251597249874935	0.16
-121.889574	37.441664	0.4703020598634294	0.16
-121.876099	37.430965	0.4847728991157622	0.16
-121.862625	37.430965	0.4995729080162145	0.16
-121.84915	37.409561	0.4407002166487885	0.16
-121.84915	37.420264	0.46230529001527537	0.16
-121.862625	37.420264	0.4512868101962807	0.16
-122.037796	37.591294	0.46304999541259684	0.16
-122.024321	37.591294	0.48511309134078134	0.16
-122.051271	37.591294	0.42857049993102814	0.16
-122.037796	37.60197	0.46980994814383376	0.16
-121.997372	37.580616	0.5335081916671713	0.16
-122.024321	37.580616	0.46469081953580355	0.16
-122.010847	37.580616	0.49198589604966614	0.16
-122.037796	37.580616	0.4254949711268112	0.16
-121.754827	37.345315	0.25730363812433793	0.14
-121.741352	37.334602	0.23738449944693862	0.14
-121.916524	37.516516	0.5389629708110383	0.14
-121.956948	37.569937	0.562055644787843	0.14
-121.943473	37.569937	0.5252922141487417	0.14
-121.943473	37.559256	0.5395889329254588	0.14
-121.929998	37.559256	0.5281686247301352	0.14
-121.916524	37.537889	0.5610450649973067	0.14
-121.903049	37.537889	0.5033530024585566	0.14
-121.929998	37.548573	0.5441471292398389	0.14
-121.916524	37.548573	0.5540537797499191	0.14
-121.916524	37.527203	0.5518907569033886	0.14
-121.781776	37.356026	0.2737108856098873	0.14
-121.862625	37.452362	0.5462438253841424	0.14
-121.876099	37.452362	0.5313995968976607	0.14
-121.8222	37.463058	0.5021990803785797	0.14
-121.835675	37.463058	0.5387191977922298	0.14
-121.84915	37.430965	0.4937354718537446	0.14
-122.118644	37.697989	0.5791270618712282	0.14
-122.037796	37.612645	0.5375050267307772	0.14
-122.010847	37.591294	0.5218496169405215	0.14
-121.997372	37.591294	0.5354390754095685	0.14
-122.024321	37.60197	0.5098892870636138	0.14
-122.010847	37.60197	0.5367693542096874	0.14
-121.983897	37.580616	0.540638187611017	0.14
-121.539231	37.066278	0.10004398234041821	0.32
-121.525756	37.055525	0.1004556920363797	0.32
-121.512282	37.034015	0.08912085981148742	0.32
-121.59313	37.120019	0.11424674320042451	0.32
-121.579655	37.109274	0.10951172298664937	0.32
-121.552706	37.087779	0.1028310848573733	0.32
-121.566181	37.098527	0.10579068873457181	0.32
-121.539231	37.077029	0.10280187794503622	0.32
-121.498807	37.012499	0.08977196874599104	0.32
-121.687453	37.173722	0.1360322234547328	0.32
-121.687453	37.162985	0.12742078985883096	0.32
-121.673978	37.162985	0.1242176410768786	0.32
-121.647029	37.152246	0.1228299321785052	0.32
-121.606605	37.130763	0.12098740412226765	0.32
-121.633554	37.141505	0.11960725420633381	0.32
-121.700928	37.184458	0.14756908248144515	0.32
-122.293816	37.195193	0.10654428903994562	0.32
-122.280341	37.195193	0.10831522152015799	0.32
-122.307291	37.120019	0.08554135667880429	0.3
-122.293816	37.120019	0.08641903063899525	0.3
-121.539231	37.087779	0.10005862182499368	0.3
-121.673978	37.173722	0.13241449164826985	0.3
-122.320765	37.173722	0.09730224772313321	0.3
-121.660504	37.162985	0.1330387218071088	0.3
-121.647029	37.162985	0.13202760240610623	0.3
-121.633554	37.152246	0.12242736764956316	0.3
-121.59313	37.130763	0.11684175172696759	0.3
-121.62008	37.141505	0.12356910552663336	0.3
-122.307291	37.216657	0.10906905997243033	0.3
-122.307291	37.205925	0.10848409007699295	0.3
-122.320765	37.184458	0.10476235414056344	0.3
-122.320765	37.195193	0.1060066803138118	0.3
-122.307291	37.195193	0.10675888206301334	0.3
-121.566181	37.066278	0.09947381034784437	0.4
-121.552706	37.044771	0.09753804761349415	0.4
-121.539231	37.034015	0.09779173981949427	0.4
-121.539231	37.023258	0.08940110162761693	0.4
-121.647029	37.109274	0.11742823982772585	0.4
-121.633554	37.109274	0.11098413881289049	0.4
-121.59313	37.087779	0.10181210484581571	0.4
-121.62008	37.098527	0.10317179703767569	0.4
-121.606605	37.098527	0.10274914762427247	0.4
-121.579655	37.077029	0.10438075440693778	0.4
-121.525756	36.947914	0.0779884980792324	0.4
-121.525756	36.958682	0.076020896926888	0.4
-121.525756	36.937144	0.07365561816118452	0.4
-121.525756	37.001739	0.08859289227089735	0.4
-121.525756	37.012499	0.09281015341642085	0.4
-121.512282	36.990977	0.08223934235191005	0.4
-121.512282	36.980213	0.08244959711129649	0.4
-121.512282	36.969448	0.07660435811814051	0.4
-121.552706	37.066278	0.10357128524356668	0.36
-121.539231	37.055525	0.09580727205997372	0.36
-121.525756	37.034015	0.09649143727929653	0.36
-121.647029	37.120019	0.1131344990825882	0.36
-121.62008	37.120019	0.1165749208390133	0.36
-121.606605	37.109274	0.11047528870387226	0.36
-121.566181	37.087779	0.10162814599553165	0.36
-121.579655	37.098527	0.10879574715489373	0.36
-121.512282	37.012499	0.09002236017651374	0.36
-121.498807	36.990977	0.08253867632599542	0.36
-121.647029	37.130763	0.11950249317406904	0.36
-121.660504	37.130763	0.11585349592562767	0.36
-121.59313	37.066278	0.10213834793855095	0.44
-121.579655	37.055525	0.09680784264036538	0.44
-121.606605	37.077029	0.10045898874974055	0.44
-121.552706	36.937144	0.0773580839904701	0.44
-121.579655	37.066278	0.10283944861809499	0.42
-121.566181	37.055525	0.09865535234163673	0.42
-121.552706	37.034015	0.09390128393896775	0.42
-121.62008	37.087779	0.09824512698896914	0.42
-121.606605	37.087779	0.10161755763444234	0.42
-121.633554	37.098527	0.10404092218966113	0.42
-121.59313	37.077029	0.10191582838013433	0.42
-121.539231	36.947914	0.07814912232924326	0.42
-121.539231	36.958682	0.08172085789059273	0.42
-121.539231	36.937144	0.07469058750402192	0.42
-121.552706	36.926373	0.07661089716566324	0.42
-121.525756	36.990977	0.08508593655129189	0.42
-121.525756	36.980213	0.07870712066842901	0.42
-121.525756	36.969448	0.07982582271876972	0.42
-121.539231	36.969448	0.08076349101110536	0.42
-121.606605	37.066278	0.09725289837616187	0.46
-121.59313	37.055525	0.09410009212537952	0.46
-121.714403	37.248842	0.16891803686692486	0.22
-121.687453	37.227387	0.1629969290997921	0.22
-121.673978	37.227387	0.155823904799553	0.22
-121.660504	37.227387	0.15255879209377893	0.22
-121.647029	37.227387	0.14945396393273028	0.22
-121.673978	37.238115	0.15514027430811808	0.22
-121.660504	37.238115	0.15906689879449812	0.22
-121.700928	37.238115	0.16428008387104687	0.22
-121.687453	37.238115	0.1609532988098645	0.22
-121.647029	37.216657	0.143499961364797	0.22
-121.633554	37.205925	0.13516416210113336	0.22
-122.010847	37.398857	0.2696207214364287	0.22
-121.997372	37.398857	0.2722027806209346	0.22
-121.983897	37.398857	0.2835973198465377	0.22
-121.997372	37.409561	0.2672814490861461	0.22
-122.010847	37.409561	0.26265415453827157	0.22
-122.388139	37.238115	0.10516406081814933	0.24
-122.374664	37.238115	0.10666240846975118	0.24
-121.62008	37.173722	0.13279884197257552	0.24
-122.374664	37.227387	0.10566027039128749	0.24
-121.673978	37.216657	0.15083212747338096	0.24
-121.660504	37.216657	0.14653807199809868	0.24
-121.687453	37.216657	0.1575573180417145	0.24
-121.660504	37.205925	0.14299418274721376	0.24
-121.647029	37.205925	0.14052140064551633	0.24
-121.687453	37.205925	0.14712632148950838	0.24
-121.673978	37.205925	0.14611877330560108	0.24
-121.62008	37.184458	0.13418527806846595	0.24
-121.660504	37.184458	0.13750549183762492	0.24
-121.647029	37.184458	0.13921917822257052	0.24
-121.647029	37.195193	0.1369222037011441	0.24
-121.633554	37.195193	0.13708978128279867	0.24
-121.673978	37.195193	0.137536284774452	0.24
-121.660504	37.195193	0.14543809015175704	0.24
-122.037796	37.388152	0.2493631672034803	0.24
-122.024321	37.388152	0.26300376372263407	0.24
-122.010847	37.388152	0.26402237523907013	0.24
-121.579655	37.120019	0.11150493825407716	0.28
-122.320765	37.120019	0.08138988834187898	0.28
-121.660504	37.173722	0.13181186327918262	0.28
-122.33424	37.173722	0.095471134751028	0.28
-122.33424	37.162985	0.0943357102357497	0.28
-122.320765	37.162985	0.09786503109122165	0.28
-121.62008	37.152246	0.12306452675275767	0.28
-122.320765	37.152246	0.09782021650006013	0.28
-122.33424	37.152246	0.0911426985510424	0.28
-121.606605	37.141505	0.12444928470896624	0.28
-121.59313	37.141505	0.11762648144867717	0.28
-122.33424	37.227387	0.10840951197248846	0.28
-122.320765	37.227387	0.11375392553850609	0.28
-122.320765	37.216657	0.10865131394280465	0.28
-122.33424	37.216657	0.11039959862932884	0.28
-122.33424	37.205925	0.10825248019224558	0.28
-122.320765	37.205925	0.10784661030617505	0.28
-121.687453	37.184458	0.1426699880076563	0.28
-122.33424	37.184458	0.09758841889112156	0.28
-122.33424	37.195193	0.10869879113557855	0.28
-122.037796	37.366736	0.22529723535153845	0.28
-121.647029	37.173722	0.1345629637413611	0.26
-121.633554	37.173722	0.1321683162692963	0.26
-121.606605	37.162985	0.12678248842781842	0.26
-121.633554	37.162985	0.13113766314769912	0.26
-121.62008	37.162985	0.129079490391438	0.26
-122.33424	37.141505	0.08852232742519539	0.26
-121.606605	37.152246	0.12826142718732547	0.26
-122.33424	37.130763	0.08793366741198637	0.26
-122.36119	37.227387	0.10736824679789832	0.26
-122.347715	37.227387	0.10859774079207413	0.26
-122.347715	37.216657	0.10587779752013891	0.26
-122.36119	37.216657	0.10309209077517471	0.26
-122.347715	37.205925	0.10410570690529067	0.26
-121.633554	37.184458	0.13692499735347907	0.26
-121.673978	37.184458	0.13622541942324348	0.26
-121.687453	37.195193	0.14606024606290108	0.26
-122.051271	37.388152	0.24571763062764396	0.26
-122.037796	37.377445	0.23343698044790845	0.26
-122.024321	37.377445	0.24889747219126782	0.26
-121.539231	37.044771	0.09761283113238797	0.38
-121.552706	37.055525	0.1024411449100811	0.38
-121.525756	37.023258	0.09334081828449184	0.38
-121.633554	37.120019	0.1156045968831747	0.38
-121.62008	37.109274	0.11207397771143189	0.38
-121.579655	37.087779	0.10302275923852948	0.38
-121.59313	37.098527	0.10397466836270887	0.38
-121.566181	37.077029	0.10346663068173059	0.38
-121.512282	36.947914	0.07435112680567274	0.38
-121.512282	37.001739	0.08560517429183531	0.38
-121.498807	36.980213	0.08237296225641913	0.38
-121.525756	37.044771	0.0952662586736131	0.34
-121.512282	37.023258	0.09243002535809702	0.34
-121.606605	37.120019	0.11523282223912379	0.34
-121.59313	37.109274	0.10354537098503276	0.34
-121.552706	37.077029	0.09989163511247602	0.34
-121.498807	37.001739	0.08387152287974751	0.34
-121.673978	37.152246	0.1314747097233785	0.34
-121.660504	37.152246	0.1281478309475221	0.34
-121.62008	37.130763	0.12022431119212114	0.34
-121.633554	37.130763	0.12458626594678941	0.34
-121.673978	37.141505	0.12332302015584092	0.34
-121.660504	37.141505	0.12007392746831708	0.34
-121.647029	37.141505	0.12299627266160164	0.34
-123.021451	37.995918	0.07747916145945799	0.06
-123.250522	38.798498	0.03599794095101417	0.02
-123.277471	38.798498	0.036737215335151376	0.02
-123.263996	38.798498	0.03492479347547123	0.02
-123.169673	38.735461	0.04042214849862943	0.02
-123.196623	38.735461	0.04184341995880365	0.02
-123.183148	38.735461	0.04400303425760095	0.02
-123.142724	38.714436	0.0474807935762071	0.02
-123.169673	38.714436	0.04717252653396537	0.02
-123.156199	38.714436	0.04897569806513279	0.02
-123.156199	38.724949	0.047647567960576065	0.02
-123.142724	38.724949	0.04391311174344839	0.02
-123.183148	38.724949	0.04592982248315132	0.02
-123.169673	38.724949	0.04679958173309777	0.02
-123.129249	38.703921	0.04486629560329571	0.02
-123.156199	38.703921	0.05117955889018778	0.02
-123.142724	38.703921	0.047491456819460154	0.02
-123.115774	38.693405	0.045627678832078626	0.02
-123.142724	38.693405	0.04733118366813371	0.02
-123.129249	38.693405	0.048416875474461184	0.02
-123.237047	38.787996	0.036510383248024865	0.02
-123.223572	38.787996	0.037137162747640416	0.02
-123.250522	38.787996	0.03771200903448154	0.02
-123.223572	38.777492	0.03849410475341125	0.02
-123.210098	38.777492	0.04056863610181465	0.02
-123.237047	38.777492	0.03891937710268968	0.02
-123.196623	38.75648	0.041667363575923363	0.02
-123.183148	38.75648	0.040014421721584856	0.02
-123.210098	38.75648	0.04175835107718259	0.02
-123.210098	38.766987	0.04055848526581208	0.02
-123.196623	38.766987	0.0416158003166531	0.02
-123.223572	38.766987	0.03808533734081095	0.02
-123.183148	38.745971	0.040058604394150515	0.02
-123.169673	38.745971	0.040776612665996	0.02
-123.196623	38.745971	0.03936475876450891	0.02
-123.088825	38.672368	0.05603491889889717	0.02
-123.115774	38.672368	0.05341725408716616	0.02
-123.1023	38.672368	0.05618849119047842	0.02
-123.129249	38.672368	0.049178997713287285	0.02
-123.1023	38.682887	0.05199368471952572	0.02
-123.129249	38.682887	0.04606038062203609	0.02
-123.115774	38.682887	0.04944273782657872	0.02
-123.115774	38.661847	0.053573742697626575	0.02
-123.1023	38.661847	0.0576611672296088	0.02
-121.795251	37.291734	0.214365600712775	0.2
-121.781776	37.291734	0.2138430807961029	0.2
-121.795251	37.281013	0.1981998790077203	0.2
-121.795251	37.313171	0.23866853247488798	0.2
-121.781776	37.313171	0.23666006138273946	0.2
-121.781776	37.302453	0.22194787745435676	0.2
-121.795251	37.302453	0.22860684476778437	0.2
-121.876099	37.366736	0.3131579517477547	0.2
-121.876099	37.377445	0.3511631279881096	0.2
-121.862625	37.377445	0.3493467193719442	0.2
-121.889574	37.377445	0.32983370112226085	0.2
-122.132119	37.64466	0.4170318405909877	0.18
-121.781776	37.323887	0.24177957644630027	0.18
-121.84915	37.388152	0.3669717011518381	0.18
-121.84915	37.377445	0.3381076166771069	0.18
-122.10517	37.623318	0.4157148531971398	0.18
-122.118644	37.623318	0.3901685342817439	0.18
-122.091695	37.612645	0.3817008491514168	0.18
-122.091695	37.591294	0.3231997148830228	0.18
-122.07822	37.591294	0.3548696151882929	0.18
-122.091695	37.60197	0.3450440776872271	0.18
-122.132119	37.63399	0.3832299555011909	0.18
-122.118644	37.64466	0.4473868477136048	0.16
-122.07822	37.623318	0.42716734479101004	0.16
-122.091695	37.623318	0.4213385644492266	0.16
-122.07822	37.612645	0.3897542889608575	0.16
-122.07822	37.60197	0.3712441594896016	0.16
-122.132119	37.665996	0.4563277782237381	0.16
-122.118644	37.665996	0.4697633081034404	0.16
-122.118644	37.655329	0.4456337799564636	0.16
-122.132119	37.655329	0.4394781839587799	0.16
-122.118644	37.63399	0.40913200064302857	0.16
-122.07822	37.64466	0.5023746979778816	0.14
-122.07822	37.63399	0.44908110413018215	0.14
-121.889574	37.259567	0.18535278263026655	0.32
-121.876099	37.259567	0.18164073923065047	0.32
-121.876099	37.248842	0.18856839730144495	0.32
-121.862625	37.248842	0.18136971247311956	0.32
-122.024321	37.323887	0.21803435739052682	0.32
-122.010847	37.323887	0.22394301026630234	0.32
-122.037796	37.334602	0.20147379920138922	0.32
-121.983897	37.313171	0.2319672867414286	0.32
-121.997372	37.313171	0.2288012142492492	0.32
-122.253392	37.227387	0.11013351352396662	0.32
-122.266867	37.227387	0.11275019819391666	0.32
-121.862625	37.238115	0.17722384524949186	0.32
-121.903049	37.291734	0.23145743584199469	0.3
-121.84915	37.259567	0.18282605145125594	0.3
-121.8222	37.248842	0.15741477618886218	0.3
-121.835675	37.248842	0.16535118793785883	0.3
-122.024321	37.345315	0.2331983797151	0.3
-122.037796	37.345315	0.22267591295535205	0.3
-121.970422	37.323887	0.24714003794208336	0.3
-121.997372	37.323887	0.23133955927893912	0.3
-121.983897	37.323887	0.23642429454826994	0.3
-122.024321	37.334602	0.22217124945909655	0.3
-122.010847	37.334602	0.23134763963433405	0.3
-121.997372	37.334602	0.2354657495010089	0.3
-121.970422	37.313171	0.23225129519723803	0.3
-121.916524	37.302453	0.22782641130645942	0.3
-122.064746	37.366736	0.22465328995142783	0.3
-122.051271	37.356026	0.21158727651589623	0.3
-121.727877	37.120019	0.11426992518715655	0.4
-121.700928	37.109274	0.12123296161819713	0.4
-121.687453	37.109274	0.11970138572714051	0.4
-121.997372	37.281013	0.20027361887388387	0.4
-121.943473	37.248842	0.18102074489130107	0.4
-121.983897	37.291734	0.21335727130411522	0.36
-121.916524	37.248842	0.18917850042731826	0.36
-121.903049	37.248842	0.18198941718463316	0.36
-122.037796	37.313171	0.20338970794489694	0.36
-122.024321	37.302453	0.2092513245741265	0.36
-122.010847	37.302453	0.21162650241684722	0.36
-121.714403	37.130763	0.13104143479020364	0.36
-121.876099	37.227387	0.18067113482083935	0.36
-121.889574	37.238115	0.17988483156400023	0.36
-122.226442	37.216657	0.11780839624153513	0.36
-121.862625	37.205925	0.15258095664619253	0.36
-121.862625	37.195193	0.14303163419037893	0.36
-121.673978	37.087779	0.11034396193433091	0.44
-121.687453	37.087779	0.11096520057923298	0.44
-121.566181	36.958682	0.08245130124447249	0.44
-121.566181	36.937144	0.07846323486150618	0.44
-121.566181	36.926373	0.07698687656451188	0.44
-121.566181	36.915601	0.07464720570546633	0.44
-121.552706	37.001739	0.08854826244753006	0.44
-121.552706	36.990977	0.0876002688086381	0.44
-121.956948	37.248842	0.17890536457954812	0.44
-121.741352	37.120019	0.11953285088754828	0.42
-121.687453	37.098527	0.11240118649555259	0.42
-121.673978	37.098527	0.11266268839832108	0.42
-121.700928	37.098527	0.11895097912220183	0.42
-121.566181	36.947914	0.08077331038392134	0.42
-121.566181	36.904827	0.0740446838887404	0.42
-121.983897	37.270291	0.18560324365199948	0.42
-121.970422	37.259567	0.19241975824265656	0.42
-121.84915	37.162985	0.13151720463835237	0.42
-121.647029	37.066278	0.10379313350576468	0.48
-121.579655	37.023258	0.08885982452955275	0.48
-121.795251	37.120019	0.12286805143511557	0.48
-121.754827	37.109274	0.12060071394863726	0.48
-121.660504	37.077029	0.1085594130514427	0.48
-121.687453	37.077029	0.10728411691633623	0.48
-121.673978	37.077029	0.10978534678410236	0.48
-121.835675	37.141505	0.12244237848478799	0.48
-121.808726	37.130763	0.11886156665947183	0.48
[truncated: 11,067 more rows]
