# Supplementary material for: Accessing acute care hospitals in the San Francisco Bay Area after a major hayward earthquake
Source: Nat Commun. 2025 Oct 22;16:9328. doi: 10.1038/s41467-025-64354-6 (PMC12546628; doi:10.1038/s41467-025-64354-6)
Supplement: Supplementary file 5 — Source Data 3 [file 41467_2025_64354_MOESM5_ESM.zip]

Archive with 4 entries (4 files):
- Bridge_functional_fig3.csv
- __MACOSX/._Bridge_functional_fig3.csv
- Hospital_functional_fig3.csv
- __MACOSX/._Hospital_functional_fig3.csv
