# Supplementary material for: Accessing acute care hospitals in the San Francisco Bay Area after a major hayward earthquake
Source: Nat Commun. 2025 Oct 22;16:9328. doi: 10.1038/s41467-025-64354-6 (PMC12546628; doi:10.1038/s41467-025-64354-6)
Supplement: Supplementary file 5 — Source Data 3 [file 41467_2025_64354_MOESM5_ESM.zip › Bridge_functional_fig3.csv]

Longitude	Latitude	exp_cap
-121.90004097170898	36.97513243828807	0.9705999999999999
-121.93737947041329	36.984068136265726	0.99375
-121.56111062242931	37.01254154607129	0.9604
-121.54866774187772	36.92221706693731	0.9707999999999999
-121.59556680551626	37.090126239278206	0.9675499999999999
-121.5611960885919	37.01196237276084	0.9941
-121.58455142214471	37.05938277747145	0.9580500000000001
-121.59950116764058	37.08881275234433	0.9675499999999999
-121.56665146414124	37.022023691989304	0.9954999999999999
-121.69088996875297	37.0305504932374	0.9739499999999999
-121.58455142214471	37.05938277747145	0.9580500000000001
-121.56592788987159	37.0223791940037	0.9925499999999999
-121.55820073683769	36.9864614520511	0.9937499999999999
-121.55713483696366	36.9792970482033	0.9879999999999999
-121.57187895745997	36.99181326498568	0.9560500000000001
-121.5902029889832	37.0712694044368	0.9739
-121.65618204307746	37.027910500679624	0.95585
-121.56994245154303	37.05764315438025	0.9755999999999999
-121.56218355614628	37.00913432256262	0.9948499999999999
-121.55903802166262	37.009841481351316	0.96275
-121.59208552279219	37.07495460997546	0.9699499999999999
-121.63257802027769	37.013093316854544	0.9719
-121.59159166932996	37.02798432222338	0.9951
-121.62773780498185	37.011669868815	0.9923
-121.61638817385736	37.0950232687064	0.9571
-121.65340484742656	37.08566640592992	0.9431999999999999
-121.65340484742659	37.08566640592993	0.9431999999999999
-121.57579790000001	37.016551750000005	0.9937
-121.60545441970268	37.08666881322089	0.9613500000000001
-121.57295389158213	37.02850629583209	0.99325
-121.57766874894219	37.0437279727985	0.9633
-121.57792846201363	37.01897950719451	0.9865
-121.5779284620136	37.01897950719451	0.9865
-121.58463453404038	37.0306109753666	0.9928500000000001
-121.6388825050447	37.09065616604863	0.9338
-121.53391696622529	37.00254759515741	0.9949500000000002
-121.5431981522784	37.017116539815376	0.9944499999999998
-121.5439881023247	37.031069809437156	0.9940500000000001
-121.53418857183851	36.963435490872925	0.99085
-121.57766874894219	37.04372797279851	0.9633
-121.55542211692307	37.00983248214105	0.9924000000000001
-121.55903802166262	37.009841481351316	0.96275
-121.53418857183853	36.963435490872925	0.9890999999999999
-121.53424398729143	36.95945106938696	0.9823999999999999
-121.66293114087269	37.089038911825526	0.9941499999999999
-121.5902029889832	37.07126940443679	0.9739
-121.5699768139523	37.013210616768106	0.9949
-121.58196479296733	37.02796505529229	0.9932499999999999
-121.56218355614627	37.00913432256262	0.99325
-121.5830326952174	36.80082419739904	0.9865999999999999
-121.75223603362964	36.761443029152026	0.9943000000000001
-121.74643954551543	36.76673579887262	0.9937999999999999
-121.66880577073722	36.79006041724779	0.9915999999999999
-121.64384877762645	36.89390276444562	0.9833499999999997
-121.70741829952078	36.85868674202997	0.9771
-121.65754028907975	36.73393221617872	0.9930500000000002
-121.78467666611202	36.80974386958935	0.9981000000000001
-121.63115115919886	36.81732727948333	0.9957499999999999
-121.69459155	36.85779255	0.9718499999999998
-121.75219455933588	36.76183047299985	0.9921
-121.75223603362964	36.761443029152026	0.9943000000000001
-121.75388355871947	36.76064995082649	0.9921
-121.76298541239484	36.76088314276489	0.9949
-121.76298541239485	36.76088314276489	0.9949
-121.78894792019416	36.81399921610968	0.9981000000000001
-121.78367859234879	36.77629718583947	0.9941000000000002
-121.79050319957243	36.77233236344834	0.9941000000000002
-121.79050319957247	36.77233236344835	0.9941000000000002
-121.75520872758246	36.76011783924159	0.9923499999999998
-121.75354790691578	36.760010886680725	0.9951000000000001
-121.74520995552521	36.874506775394345	0.9917
-121.66980197801058	36.77137259328565	0.99185
-121.7899674214183	36.79054025372353	0.9988499999999999
-121.66486368704942	36.7660881789304	0.98925
-121.74520995552518	36.874506775394345	0.9917
-121.75128533256802	36.90528493170953	0.9877
-121.69459155	36.85779255	0.9718499999999998
-121.6641602762291	36.79917001850512	0.99055
-121.7653255342967	36.76572596804343	0.9973000000000001
-121.78367859234879	36.77629718583947	0.9941000000000002
-121.75124646559985	36.79699786680664	0.99885
-121.61138075577279	36.73150328721555	0.99705
-121.75124646559983	36.796997866806635	0.99885
-121.67624402138928	36.904007876619445	0.98825
-121.61145175443023	36.756848440270694	0.9948499999999999
-121.6698999734746	36.78885309772479	0.9942999999999999
-121.66798278792213	36.78938146972091	0.9942999999999999
-121.75348297309492	36.76029210058441	0.9914
-121.75202169090569	36.76170594420951	0.9951000000000001
-121.77040070730791	36.869882638128566	0.99805
-121.64974426824716	36.72589612155819	0.9951000000000001
-121.78721616372259	36.79973420245674	0.9982500000000001
-121.53489290071252	36.83299814834624	0.9827
-121.53985199790674	36.841822171634696	0.9946
-121.53489290071246	36.832998148346235	0.9827
-121.55672922742734	36.90467631020173	0.9864499999999999
-121.55672922742733	36.90467631020173	0.9864499999999999
-121.55723320716406	36.89177208502368	0.9702499999999998
-121.56218121553961	36.88285025689912	0.9764
-121.55712523347351	36.87083906085036	0.995
-121.57950036141	36.861903436350055	0.9853500000000002
-121.58303269521734	36.800824197399024	0.9926000000000001
-121.55712523347357	36.87083906085038	0.995
-121.58921202206182	36.854202062061155	0.9894499999999999
-121.57950036141003	36.86190343635006	0.9853500000000002
-121.56250168614477	36.87542513815449	0.9987500000000001
-121.5393637896641	36.84173695743006	0.9947499999999999
-121.56250168614478	36.875425138154505	0.9987500000000001
-121.57307698068354	36.87001597360868	0.9987500000000001
-121.59706116436651	36.90027512961359	0.98945
-121.55042263881724	36.86399367739846	0.979
-121.55042263881721	36.86399367739846	0.979
-121.93913905458929	37.04568286150838	0.9900999999999999
-121.69491131928172	36.92304947516873	0.9963
-121.9104169146076	36.97793412945188	0.9924
-121.78688375350904	36.91441558637058	0.9549
-121.78870074285003	36.91356966281462	0.9848500000000001
-121.78088332939994	36.904788922864604	0.9432499999999999
-121.77401564533639	36.894380508438374	0.94935
-121.86778674007431	36.996989675407875	0.9307000000000002
-121.69491131928172	36.92304947516873	0.9963
-121.95988926449527	36.982907006336134	0.9272500000000002
-121.95612806004489	36.983262657072835	0.9929
-121.7909643794686	37.03252560621082	0.99635
-121.85119198989085	36.949528522193724	0.987
-121.97669008621989	36.984634539222064	0.9957999999999999
-121.79690843714918	36.92463804560939	0.9946
-121.93702738287271	36.983900438267455	0.9943499999999998
-121.78688375350903	36.91441558637058	0.9636500000000001
-121.88631876869846	36.97503391401319	0.99225
-121.85119198989084	36.949528522193724	0.987
-121.7751650518085	36.99473928495112	0.9348500000000001
-121.9104169146076	36.97793412945188	0.9924
-121.74639270438287	36.955176986937786	0.9864499999999999
-121.89663226854326	36.97112175963145	0.9749000000000001
-121.88631876869846	36.97503391401319	0.99225
-121.98402183416793	36.96060871987634	0.9452499999999998
-121.79929177154756	36.96773340732855	0.9591
-121.9391390545893	37.04568286150838	0.9900999999999999
-121.90541680000001	36.9720872	0.9705999999999999
-121.95293684485165	36.97248694173679	0.9578
-121.78034043977453	36.91511777098986	0.9636500000000001
-121.73998122536509	36.91417944352284	0.9910000000000002
-121.98402183416793	36.96060871987634	0.9452499999999998
-121.86778674007425	36.99698967540787	0.9307000000000002
-121.77152416767801	37.00126114198865	0.9974
-121.90541680000001	36.9720872	0.9705999999999999
-121.80807571151405	36.937499939342445	0.9639500000000001
-121.81048297138453	36.9399467715159	0.9639500000000001
-121.81163873932061	36.94052299109553	0.9639500000000001
-121.77194486163613	36.941385995967366	0.9681500000000001
-121.8463685028599	36.96660515452498	0.9751999999999997
-121.7114312349788	36.921729594334955	0.9890000000000001
-121.74639270438284	36.955176986937786	0.9864499999999999
-121.98260224985876	36.98375114979568	0.9957999999999999
-121.5970611643665	36.90027512961359	0.98945
-121.97073021484023	36.987778335204226	0.9798499999999999
-121.77194486163613	36.94138599596736	0.9680000000000001
-121.95530762996036	36.98878005742019	0.9386500000000001
-121.90390614840598	36.97378768137189	0.9705999999999999
-121.95726180838885	36.984619009817735	0.9272500000000002
-121.95726180838885	36.98461900981774	0.9272500000000002
-121.9707302148402	36.987778335204226	0.9798499999999999
-121.90340868519255	36.97645459410083	0.97175
-121.89465114910789	36.9756327874144	0.95605
-121.9023011898075	36.98181250833701	0.97175
-121.77152416767794	37.001261141988635	0.9974
-121.7668854598615	37.00622049204384	0.9958999999999998
-121.77749530393933	36.987310680623224	0.99735
-121.90390614840598	36.97378768137188	0.9705999999999999
-121.75128533256802	36.90528493170953	0.9877
-121.8463685028599	36.96660515452498	0.9751999999999997
-121.74284401603133	36.93756589785447	0.95905
-121.67624402138928	36.90400787661944	0.98825
-121.78870074285005	36.91356966281463	0.9848500000000001
-121.80344528876904	36.988954020319845	0.9384499999999999
-121.80344528876904	36.98895402031985	0.9384499999999999
-121.79151955352933	37.01469754430107	0.9706
-121.79142524282656	36.920772668278424	0.98905
-121.77377465000002	36.905013800000006	0.9953
-121.90230118980753	36.981812508337	0.97175
-121.56539036848862	37.02043574660154	0.9954999999999999
-121.55721017286422	36.892190101346216	0.9733
-121.78018210278566	36.90410944678478	0.9924999999999999
-121.77221017046833	36.88218913268834	0.9540500000000001
-121.75201217037124	37.09039380249165	0.9639000000000002
-121.66416027622914	36.79917001850513	0.99055
-121.66880577073724	36.79006041724779	0.9915999999999999
-121.67045721790196	36.78915433357461	0.9943
-121.57157840337896	36.871581847430875	0.9985
-121.558388219169	36.984793840687615	0.9937499999999999
-121.77401564533635	36.89438050843837	0.94935
-121.81204463505077	36.93177640696888	0.9968999999999999
-121.9756244879446	36.98455757923	0.9798499999999999
-121.95631726791035	36.983344969765874	0.9678499999999999
-121.87320790540548	36.97035117499015	0.9635999999999998
-121.86224611252891	36.96010057814009	0.99665
-121.8625489172668	36.96122358463192	0.9966999999999999
-121.8639190505036	36.962144759530304	0.9966999999999999
-121.79929177154756	36.96773340732856	0.9591
-121.66750487164471	37.00339049941578	0.9663
-121.96441013779254	36.982773822116386	0.9754499999999999
-121.96441013779254	36.982773822116386	0.9754499999999999
-121.95949915000001	36.98304075	0.9259500000000002
-121.7653255342967	36.76572596804341	0.9973000000000001
-121.78996742141832	36.790540253723535	0.9988499999999999
-121.58829889466121	36.77844522334564	0.9923500000000001
-121.5565277	37.0030011	0.9707999999999999
-121.5565277	37.0030011	0.9707999999999999
-121.9828011651148	36.98440882923925	0.9957999999999999
-121.77377465000002	36.905013800000006	0.9953
-121.64974426824716	36.72589612155819	0.9951000000000001
-121.65618204307746	37.02791050067961	0.95585
-121.55708096611897	36.99473661931467	0.9931499999999999
-121.70791755	37.034325499999994	0.9341499999999999
-121.70200226451425	37.032812348597595	0.9357999999999999
-121.79096437946859	37.032525606210804	0.99635
-121.55118716061837	36.91415944698996	0.9707999999999999
-121.80807571151405	36.937499939342445	0.9639500000000001
-121.77040070730793	36.869882638128566	0.99805
-121.81871591920655	36.93408586545044	0.9971499999999998
-121.57362309710109	37.017100768198006	0.98865
-121.78034043977452	36.91511777098985	0.9636500000000001
-121.5729538915821	37.02850629583208	0.99325
-121.66156346798259	37.05400433566273	0.91275
-121.66851261622858	37.05901521665029	0.9851999999999999
-121.58196479296734	37.0279650552923	0.9932499999999999
-121.81972832640407	37.032974288203526	0.9972
-121.81612293951022	37.043105737140834	0.99505
-121.81972832640416	37.032974288203555	0.9972
-121.84858136671848	37.07846144671748	0.9933500000000002
-121.58778841976827	37.037532402439716	0.9925499999999999
-121.90161188724852	37.002082898808936	0.99695
-121.62773780498186	37.01166986881499	0.9923
-121.5878713042613	37.06743697965818	0.9671
-121.99654178106927	37.018007280534384	0.9956000000000003
-121.99561790026128	37.01822648091672	0.9956000000000003
-121.66922740673627	36.78875142815893	0.9942999999999999
-121.66989997347457	36.788853097724775	0.9942999999999999
-121.600340878606	37.0040560285962	0.97695
-121.5608085029624	36.88236218901492	0.9710999999999999
-121.55698332315399	36.993343783296964	0.9941999999999999
-121.77188908447343	36.881783524851535	0.9541499999999999
-121.56994245154303	37.05764315438025	0.9755999999999999
-121.70200226451423	37.032812348597595	0.9357999999999999
-121.70791755	37.034325499999994	0.9341499999999999
-121.66486368704942	36.7660881789304	0.98925
-121.65400691267664	37.08465929502668	0.9523500000000001
-121.78894792019418	36.81399921610966	0.9981000000000001
-121.57552145	37.072603400000006	0.9805500000000001
-121.57552145	37.072603400000006	0.9805500000000001
-121.90161188724852	37.00208289880893	0.99695
-121.6675109292015	36.789613951500854	0.9915999999999999
-121.66751092920147	36.789613951500854	0.9915999999999999
-121.55512277475785	37.00964801110549	0.9924000000000001
-121.6773893185671	37.05992700923301	0.9851999999999999
-121.65810449702579	36.73535234619745	0.99905
-121.660214341306	36.743707454193256	0.9989500000000001
-121.660214341306	36.743707454193256	0.9989500000000001
-121.66980197801057	36.77137259328565	0.99185
-121.60545441970271	37.0866688132209	0.9613500000000001
-121.60190027251787	36.7714295643264	0.9976499999999999
-121.65400691267664	37.08465929502668	0.9523500000000001
-121.95530762996034	36.98878005742019	0.9386500000000001
-121.90340868519256	36.97645459410085	0.97175
-121.55588366267584	36.97698849990598	0.98705
-121.58463453404036	37.03061097536659	0.9928500000000001
-121.66156346798257	37.05400433566274	0.91275
-121.59743420000001	37.035306750000004	0.9921
-121.89663226854329	36.97112175963145	0.9749000000000001
-121.89835351729842	36.97527371747003	0.95605
-121.8164061912979	37.016959268242346	0.9966999999999998
-121.63115115919885	36.81732727948333	0.9957499999999999
-121.63283040016978	36.81839364481175	0.9963500000000001
-121.63283040016975	36.818393644811735	0.9963500000000001
-121.63543504245625	36.8167444638134	0.9958000000000001
-121.62774679522605	36.85769254895546	0.9894499999999999
-121.62774679522605	36.85769254895546	0.9894499999999999
-121.63510228382971	36.85197671873582	0.9895
-121.5882988946612	36.778445223345635	0.9923500000000001
-121.98640812109372	36.98702659119903	0.9957999999999999
-121.61967315829214	36.71526070909672	0.9986999999999999
-121.77516505180849	36.99473928495113	0.9348500000000001
-121.84858136671829	37.07846144671745	0.9933500000000002
-121.97792260159567	37.09192675994123	0.9961999999999999
-121.57187895745997	36.99181326498568	0.9560500000000001
-121.6116570895107	37.09450835243287	0.9571
-121.66851261622857	37.05901521665029	0.9851999999999999
-121.67283527219519	37.06028295392766	0.9851999999999999
-121.5512381605416	36.93692277230981	0.9621500000000001
-121.58687635143336	37.03433831048451	0.9931
-121.58687635143336	37.03433831048451	0.9931
-121.95293684485165	36.97248694173679	0.9578
-121.98260224985876	36.98375114979568	0.9957999999999999
-121.76931250586743	36.912654382280046	0.96245
-121.53694857051583	37.003155226858865	0.98945
-121.77646315045295	36.90368818983899	0.9564
-121.77646315045297	36.90368818983899	0.9564
-121.7114312349788	36.921729594334955	0.9890000000000001
-121.61138075577279	36.73150328721555	0.99705
-121.75685887862177	36.97288515294097	0.93365
-121.54490258337485	37.04709401808366	0.9966499999999999
-121.5449025833748	37.047094018083655	0.9966499999999999
-121.66785222389593	36.792032032586	0.9827
-121.66785222389596	36.792032032586	0.9827
-121.55930544747122	37.04868740325933	0.9931999999999999
-121.54319815227839	37.017116539815376	0.9944499999999998
-121.72459664020128	37.10248179557562	0.9463
-121.64384877762645	36.89390276444562	0.9833499999999997
-121.6425382	36.730618050000004	0.9953
-121.89465114910789	36.97563278741439	0.95605
-121.76931250586743	36.91265438228005	0.96245
-121.8018502292667	36.8862529160015	0.97575
-121.80185022926668	36.8862529160015	0.97575
-121.98992464452743	36.98695919239157	0.9971000000000001
-121.75520872758241	36.76011783924159	0.9923499999999998
-121.74052372824644	36.7541606371525	0.99545
-121.79690843714918	36.92463804560939	0.9946
-121.77749530393933	36.987310680623224	0.99735
-121.78467666611205	36.80974386958936	0.9981000000000001
-121.75354790691578	36.76001088668074	0.9951000000000001
-121.68362598469807	36.85660889941034	0.98105
-121.67283527219519	37.06028295392766	0.9851999999999999
-121.6773893185671	37.05992700923301	0.9851999999999999
-121.81163873932066	36.94052299109554	0.9639500000000001
-121.74330021578258	36.93455597681161	0.98315
-121.57579790000001	37.016551750000005	0.9937
-121.53391696622529	37.00254759515742	0.9949500000000002
-121.53694857051583	37.00315522685887	0.98945
-121.80377765	36.9266246	0.981
-121.60034087860603	37.00405602859621	0.97695
-121.6325780202777	37.01309331685454	0.9719
-121.58778841976827	37.037532402439716	0.9925499999999999
-121.9828011651148	36.98440882923926	0.9957999999999999
-121.64899056449154	36.85432452750542	0.98175
-121.74052372824644	36.75416063715251	0.99545
-121.98665020384041	36.98663940283166	0.9957999999999999
-121.77791599305804	37.08444950661796	0.95445
-121.55930544747122	37.048687403259336	0.9931999999999999
-121.59159166932996	37.02798432222339	0.9951
-121.57688259069276	37.06211056463393	0.9843999999999999
-121.66750487164471	37.003390499415794	0.9663
-121.5487371	37.029246150000006	0.9870999999999999
-121.5439881023247	37.031069809437156	0.9940500000000001
-121.87320790540548	36.97035117499015	0.9635999999999998
-121.81048297138454	36.9399467715159	0.9639500000000001
-121.73998122536513	36.91417944352284	0.9910000000000002
-121.56082944531757	36.88213195025289	0.9725999999999999
-121.56218121553957	36.882850256899125	0.9764
-121.56080850296233	36.882362189014906	0.9725999999999999
-121.55823002329929	36.98962612732176	0.9941999999999999
-121.55852934171199	36.986819142401565	0.9643
-121.7466193605651	36.76687085142595	0.99725
-121.78721616372265	36.79973420245675	0.9982500000000001
-121.91263471164618	37.415417729508526	0.6607
-121.9013588942167	37.3661189846831	0.48985000000000006
-121.90200095907895	37.364146967017334	0.5339
-121.96151806851587	37.257405888133654	0.8012
-121.96024881433121	37.25710338983482	0.7973
-121.76574743448805	37.240276583820076	0.6644
-121.767265544305	37.240961404050154	0.6644
-121.91967945634788	37.42819724334493	0.41964999999999997
-121.90592358560225	37.46657809166764	0.16934999999999997
-121.92152742579754	37.34632378907717	0.59925
-121.92662347565505	37.42241922480007	0.53975
-121.92821420876973	37.42241568036239	0.5630000000000002
-121.98105575900841	37.41392762349793	0.82415
-121.97711854648153	37.41577239173757	0.7410000000000001
-121.90234575260494	37.34501792858087	0.7507
-121.91181316745349	37.354809945760245	0.5842
-121.90042814623297	37.34156740697619	0.7507
-121.97679875640043	37.38603979831986	0.7741500000000001
-121.88035400000003	37.4143115	0.30729999999999996
-121.90905095000001	37.4013398	0.45885
-121.7719960942137	37.24240245454965	0.6869500000000001
-121.9410785218909	37.39543882238573	0.44430000000000014
-121.90417964023564	37.36145328392054	0.5719000000000001
-121.94760398904357	37.27055652493108	0.7256499999999999
-121.9131137222406	37.472042271982	0.11789999999999999
-121.9131137222406	37.472042271982005	0.11789999999999999
-121.9145600158209	37.44505901989221	0.7270499999999999
-121.8701012203893	37.32899505526697	0.45370000000000005
-121.8698974426308	37.32927422528898	0.45370000000000005
-121.8791205153238	37.29081851417843	0.70045
-121.90566508960714	37.38312588742162	0.47834999999999994
-121.90463699140399	37.38268079819827	0.4696
-121.86282525	37.38440155	0.4127500000000001
-121.86465556220638	37.33200246559092	0.5115999999999999
-121.62684157886162	37.119002684210365	0.9964
-121.87620601398312	37.400467264417465	0.31105
-121.59185897432238	37.35312594815333	0.7988000000000001
-121.88095605891475	37.32763977756089	0.59095
-121.98470529476187	37.145494930176376	0.9927999999999999
-121.64428044495439	37.109889674147276	0.9904999999999999
-121.80250351994643	37.25564719045672	0.71305
-121.89123456030683	37.44715630236525	0.2718499999999999
-121.9403579958172	37.35864130746163	0.46795
-121.94190490872899	37.35636683187477	0.46795
-121.93662134470362	37.33435089223428	0.6137499999999999
-121.84010133075827	37.35782613787008	0.3679
-121.8713024550389	37.35521130006885	0.53965
-121.75061149372031	37.226832510468725	0.7871499999999999
-121.84170304530204	37.25069093895795	0.9321999999999999
-121.97470131732885	37.317346637685645	0.5919500000000001
-121.94338389829214	37.35586111718227	0.5976999999999999
-121.94344446753634	37.35504160212963	0.5976999999999999
-121.96386868124492	37.381991990807585	0.49985
-121.908909	37.4016962	0.45885
-121.85926657880748	37.25981489544752	0.84275
-121.79809703857205	37.39683474138711	0.7507500000000001
-121.77305605577686	37.236162759397025	0.9587499999999999
-121.84682363746168	37.34343005082152	0.7512500000000001
-121.8478001873347	37.342491188639904	0.7601499999999999
-121.80899042935438	37.28181890172666	0.90755
-121.90176404067081	37.36414111531616	0.5339
-121.9153014313551	37.4149225391977	0.6607
-121.91749242232066	37.348427740065276	0.7772499999999998
-121.89928173953281	37.338759165982104	0.8131999999999999
-121.89862727966243	37.33840862043776	0.6292499999999999
-121.9160052869479	37.3711870945041	0.7245999999999999
-121.9122824528962	37.41579449378474	0.6393
-121.96218295266755	37.31653747584404	0.5895000000000001
-121.86162066284919	37.34999919048826	0.7487499999999999
-121.91420909329103	37.3129343204396	0.56755
-121.91402192450357	37.3137161042562	0.56755
-121.91494391919541	37.312859011511655	0.6744500000000002
-121.84434064562052	37.156081800927744	0.9958999999999999
-121.84434064562055	37.15608180092775	0.9958999999999999
-121.9403417293792	37.323127463151565	0.57385
-121.90157709778472	37.38185709779948	0.44405
-121.90381793337579	37.380073066437824	0.4696
-121.94884118216343	37.272240094053885	0.6740499999999998
-121.63888250504468	37.0906561660486	0.9338
-121.87643621217774	37.25488812523653	0.8483999999999999
-121.87055572313025	37.25573342250063	0.8601500000000001
-121.87500952897697	37.32835658366331	0.54965
-121.84623004398297	37.367996525894455	0.41045
-121.86298049999999	37.38454675	0.4091499999999999
-121.89814917019683	37.33690336045897	0.75945
-121.92513893107638	37.3688370132233	0.53775
-121.83081821599755	37.165373175192	0.9452500000000001
-121.93976117443758	37.33082891846566	0.6685000000000002
-121.84447817693801	37.156019740243096	0.9958999999999999
-121.90093838162203	37.25954249463764	0.8201999999999998
-121.95752459136183	37.38814025342616	0.45539999999999997
-121.6629311408727	37.089038911825526	0.9941499999999999
-121.85031171411978	37.355380402202194	0.5264
-121.81569282310612	37.38460855527229	0.37645
-121.8181472095336	37.39455589974614	0.4134
-121.88584728843787	37.36241727077946	0.54485
-121.90900518416097	37.42347746244819	0.6110500000000001
-121.94639513240374	37.13667974146894	0.9829499999999999
-121.71215568534454	37.16760708102501	0.8134499999999999
-121.71215568534457	37.16760708102501	0.8134499999999999
-121.71135592371637	37.17116478464576	0.8134499999999999
-121.83375980066329	37.39317332466711	0.28729999999999994
-121.64606295	37.16549865	0.9530999999999998
-121.64606295	37.16549865	0.9530999999999998
-121.88636387890239	37.26332206248116	0.9893
-121.86891123438467	37.28005566427741	0.8563
-121.83283659557681	37.21233765971892	0.9428500000000001
-121.96927080449048	37.37931144484993	0.7427999999999999
-121.90900518416099	37.42347746244819	0.6110500000000001
-121.89192082834836	37.43208484542252	0.31395000000000006
-121.89252311207187	37.433709814983715	0.31529999999999997
-121.8002375475214	37.193242025648274	0.9254499999999999
-121.90954465066122	37.42978592482643	0.6072500000000001
-121.83692839963145	37.35154091948137	0.7468499999999999
-121.83692839963145	37.35154091948139	0.7468499999999999
-121.907981139064	37.42448159516029	0.6110500000000001
-121.96087762773897	37.287098325719974	0.7264999999999999
-121.96109750864984	37.29443272658276	0.7235999999999999
-121.96456737052267	37.30119763861629	0.7135499999999999
-121.94850896048588	37.377877924153545	0.47309999999999997
-121.64082538014375	37.14116220400175	0.9770999999999999
-121.86279125405468	37.37052993577684	0.54745
-121.81989499542719	37.34986012057278	0.38794999999999996
-121.816108133084	37.34599341356495	0.40405
-121.91317771040534	37.43447667398658	0.39449999999999996
-121.85584858588376	37.38246615931467	0.5554000000000001
-121.97335800927026	37.355796375730996	0.6339499999999999
-121.86513640626153	37.281315797397745	0.8563
-121.86513640626151	37.28131579739775	0.8563
-121.64249837250819	37.10807620772991	0.9904999999999999
-121.65068175933907	37.10500570443762	0.9104
-121.6506817593391	37.10500570443764	0.9104
-121.98635648077318	37.36208504992408	0.6933
-121.82755395178192	37.39643230521444	0.42069999999999996
-121.82755395178194	37.39643230521446	0.42069999999999996
-121.89466513683517	37.34166085623101	0.7799999999999999
-121.85118661261541	37.222397217829446	0.7885500000000001
-121.87345632526454	37.34430741797695	0.57545
-121.77203395970106	37.29884696991123	0.8296000000000001
-121.90920352953366	37.442340536192184	0.3318
-121.81847855989561	37.290108178675965	0.7867500000000001
-121.87521448976612	37.26347871635939	0.8459500000000001
-121.81630353272348	37.17916081157655	0.9857500000000002
-121.88106638813032	37.29739284913446	0.6967500000000001
-121.92223174830669	37.250494903757414	0.83845
-121.6324185752317	37.11000982690483	0.98615
-121.87307891742	37.32783154143351	0.5513
-121.81989499542719	37.34986012057278	0.38794999999999996
-121.816108133084	37.345993413564955	0.40405
-121.97335800927021	37.35579637573099	0.6339499999999999
-121.79228065858844	37.25710662327628	0.9552000000000002
-121.83375980066332	37.39317332466712	0.28729999999999994
-121.87353857781694	37.350182611490276	0.55155
-121.81847855989562	37.29010817867596	0.7867500000000001
-121.59556680551628	37.090126239278206	0.9675499999999999
-121.87716432218696	37.3614375713613	0.51915
-121.86436194883034	37.37027474779904	0.5397
-121.85514399169806	37.376503917137136	0.4258
-121.85514399169811	37.37650391713714	0.4258
-121.93592962350557	37.31748807069105	0.6835499999999998
-121.93592962350557	37.31748807069105	0.6835499999999998
-121.81051186449145	37.3400422874162	0.6199999999999999
-121.81355102937167	37.34297833247289	0.7788499999999999
-121.88382721567918	37.42574867792956	0.2733
-121.88982386844495	37.31995822727071	0.6191499999999999
-121.87700578531346	37.28768629559689	0.70045
-121.97370287433891	37.234367597556414	0.9783000000000001
-121.97440635166613	37.232623227116484	0.9783000000000001
-121.9839802988802	37.35430889498981	0.6495500000000001
-121.9839802988802	37.35430889498981	0.6495500000000001
-121.66301963755396	37.16258874461146	0.93665
-121.66301963755394	37.16258874461147	0.93665
-121.74570444936067	37.27377027821757	0.7951000000000001
-121.98251271605974	37.168968202408024	0.8811
-121.9685336925932	37.38893421319086	0.84815
-121.8236524714996	37.20733176842208	0.7833
-121.82365247149959	37.20733176842207	0.7833
-121.82346150065646	37.20936025492146	0.7833
-121.82902258508356	37.201448899716944	0.9519000000000001
-121.9031986318606	37.32127261827052	0.61585
-121.94042868404807	37.31968753256522	0.6709
-121.8810663881303	37.29739284913446	0.6967500000000001
-121.61148590310098	37.10435076707356	0.9873000000000001
-121.87049291063168	37.34052001518356	0.5658500000000002
-121.98784030864255	37.330867995112385	0.7096500000000001
-121.8995106345237	37.329480616041984	0.63465
-121.96315437111926	37.28024200579752	0.7367500000000001
-121.96315437111923	37.2802420057975	0.7367500000000001
-121.93186282641267	37.31703016864741	0.5930500000000001
-121.92678996931105	37.316817044861914	0.5889
-121.90798113906398	37.42448159516028	0.6216499999999999
-121.98444268218533	37.3338052937104	0.6856
-121.71833311757705	37.17580266921834	0.9193
-121.71833311757705	37.17580266921834	0.9193
-121.83008607292797	37.24779981741236	0.9500000000000002
-121.81763590569247	37.24310537451372	0.9579
-121.97291644003391	37.35957550920341	0.6230499999999999
-121.98435257884607	37.35828886989541	0.80605
-121.98435257884604	37.35828886989541	0.80605
-121.73642046887502	37.137698428362306	0.9443499999999999
-121.73662663766535	37.111944076756515	0.914
-121.76144710948621	37.23889176626901	0.9314
-121.96866191275204	37.3640249710191	0.6157
-121.88982386844494	37.31995822727071	0.6191499999999999
-121.91317771040534	37.43447667398658	0.39449999999999996
-121.90220821469676	37.20850374691947	0.9105000000000001
-121.97673049778355	37.277601751463585	0.7642
-121.96868219577544	37.374136591925804	0.74915
-121.93040501625762	37.33920199303107	0.52095
-121.98197038488016	37.221587675915956	0.96135
-121.74916820048212	37.277265345329674	0.7135
-121.88636387890237	37.26332206248116	0.9893
-121.90423341545404	37.31269312485825	0.65505
-121.87700578531346	37.28768629559689	0.70045
-121.880678368165	37.29224629507963	0.6968999999999999
-121.90455353607227	37.448036401094186	0.5737500000000001
-121.81355102937167	37.34297833247289	0.7788499999999999
-121.96866191275204	37.3640249710191	0.6157
-121.7327923985113	37.19032504789494	0.9015000000000001
-121.87345632526456	37.34430741797695	0.57545
-121.9038047038717	37.22612119868411	0.95485
-121.6716924588599	37.09881844175251	0.9566
-121.9084662753807	37.3156252639763	0.57535
-121.90666403855903	37.31651187697471	0.56245
-121.89127487044736	37.32432659401904	0.4635499999999999
-121.89293268825627	37.323860249974715	0.46985000000000005
-121.87190143806525	37.370530961969	0.5176000000000001
-121.87190143806525	37.370530961969	0.5176000000000001
-121.90976827188243	37.24996144640023	0.9599500000000001
-121.90902229741882	37.25047196878279	0.9599500000000001
-121.87816843341642	37.254788791907245	0.8483999999999999
-121.98251271605982	37.16896820240801	0.8811
-121.78915162123576	37.31121179193258	0.5736
-121.85874121247528	37.346459623367934	0.7555
-121.97373843981782	37.34617033456493	0.6521000000000001
-121.97373843981785	37.346170334564945	0.6521000000000001
-121.90220821469673	37.208503746919476	0.9105000000000001
-121.87755199523376	37.27846388935991	0.7742999999999999
-121.87610864911802	37.27566577038248	0.8022
-121.96442198675871	37.258408836137846	0.95245
-121.97840355456377	37.22762282267029	0.7245999999999999
-121.89708569820762	37.33433061354114	0.6292499999999999
-121.90095716545305	37.3419784006748	0.7507
-121.9109550948201	37.31479796954276	0.54145
-121.78915162123579	37.31121179193258	0.5736
-121.89496646328631	37.43645434143175	0.31620000000000004
-121.87681886330688	37.40593190893702	0.3871499999999999
-121.89548365577475	37.377560986950485	0.8046
-121.90020767538095	37.38044229946392	0.46475000000000005
-121.98197038488016	37.221587675915956	0.96135
-121.89192082834836	37.432084845422516	0.31395000000000006
-121.97731383199307	37.276563428876685	0.7642
-121.67057533147148	37.09444731713647	0.9566
-121.9013276640588	37.43752445357077	0.341
-121.64082538014374	37.141162204001745	0.9770999999999999
-121.78663788139505	37.31018064436852	0.6073500000000001
-121.902962381192	37.32406108772157	0.42435
-121.91479951143117	37.447454123915506	0.7270499999999999
-121.96472125602122	37.25210204152433	0.7213500000000002
-121.87130245503893	37.35521130006885	0.53965
-121.96221560659569	37.1531479867726	0.9128
-121.87020906303013	37.23402393804951	0.8614499999999999
-121.78663788139505	37.31018064436852	0.6073500000000001
-121.71121562807559	37.17431589832389	0.9193
-121.71463023757234	37.17436223720052	0.9193
-121.71135592371637	37.17116478464577	0.8134499999999999
-121.97673049778356	37.277601751463585	0.7592500000000001
-121.83283659557681	37.21233765971891	0.9428500000000001
-121.88232607744213	37.303920790308624	0.6859
-121.90093838162197	37.25954249463764	0.8201999999999998
-121.67987209584284	37.15215855835812	0.9882000000000001
-121.89590889255767	37.25165522988544	0.9517499999999999
-121.87681886330688	37.40593190893701	0.3871499999999999
-121.77503612847934	37.30150388050213	0.8296000000000001
-121.84366508721412	37.31066538760538	0.5988
-121.94026480513858	37.32728346402177	0.6685000000000002
-121.82414571015715	37.17412451303071	0.8888000000000001
-121.89653887978221	37.33082521765906	0.57395
-121.8995106345237	37.329480616041984	0.63465
-121.9737028743389	37.23436759755641	0.8126000000000001
-121.97109473006024	37.234507181111795	0.9640000000000001
-121.97609439179813	37.42314742280729	0.47764999999999996
-121.86180544472815	37.37719301299948	0.50755
-121.95962013263504	37.363857963999315	0.6983500000000001
-121.92678996931105	37.31681704486191	0.5889
-121.92380382269323	37.31683957720148	0.5867
-121.92223174830667	37.25049490375741	0.83845
-121.83081821599762	37.165373175192	0.8882500000000001
-121.93785649776831	37.28712223621317	0.7489499999999999
-121.90423341545403	37.312693124858235	0.65505
-121.91366397490518	37.307022745398314	0.6813499999999999
-121.98678467005902	37.35013780034052	0.6586000000000001
-121.8823260774421	37.30392079030862	0.6859
-121.81051186449143	37.3400422874162	0.6199999999999999
-121.97058865228723	37.22611249784208	0.97375
-121.88382721567918	37.42574867792956	0.2733
-121.98922086260293	37.271046241144006	0.7942999999999999
-121.87130141053723	37.2333145409083	0.8614499999999999
-121.8702090630301	37.23402393804951	0.8614499999999999
-121.86841639001715	37.33689083232271	0.74815
-121.89784608447539	37.33278012282937	0.6000999999999999
-121.82943009155196	37.20348911349464	0.9519000000000001
-121.82943009155193	37.20348911349463	0.9519000000000001
-121.97891459976233	37.13832726556797	0.99725
-121.96385367177021	37.38209970383154	0.7427999999999999
-121.96817984800089	37.38345155129363	0.7427999999999999
-121.93284189511442	37.37347596926191	0.5488500000000001
-121.93688694222466	37.333980920184125	0.6137499999999999
-121.91856248576813	37.42383487723648	0.6393
-121.9302336486375	37.37475556034663	0.54605
-121.93069628275927	37.37453121447709	0.7159
-121.90362406125095	37.381547521156335	0.44405
-121.91812689036907	37.36054301215401	0.7462500000000001
-121.91182498002287	37.354427838893926	0.5842
-121.91921112877004	37.364346397066456	0.5610999999999999
-121.91180613720545	37.3539307788109	0.5307499999999999
-121.92267699933196	37.34570931115111	0.5731999999999999
-121.90991579433673	37.34999778885308	0.5779000000000001
-121.90674265187609	37.34783280332748	0.5743999999999999
-121.85874121247524	37.34645962336794	0.7555
-121.86154049779365	37.349878048388945	0.7487499999999999
-121.89694957999788	37.332560547926946	0.5729
-121.89721546480848	37.335988011449906	0.6292499999999999
-121.8969161555193	37.33584475567484	0.5729
-121.8985167963651	37.33876245649964	0.5421
-121.85133786698826	37.33914270320445	0.6916499999999999
-121.8521972498343	37.33937159730658	0.6916499999999999
-121.85800155709366	37.33660989424931	0.7707999999999999
-121.85907200903847	37.33514966543149	0.7707999999999999
-121.84701447127156	37.34246908020672	0.7512500000000001
-121.84899498038467	37.33908173110652	0.7417
-121.85145324602964	37.338602431838346	0.7417
-121.8459419211971	37.33276374900197	0.5150499999999999
-121.89528780055284	37.324463553418674	0.5765000000000001
-121.89175934181476	37.32409859573997	0.5765000000000001
-121.89511600690678	37.32896281981033	0.6390500000000001
-121.8814526056317	37.32676935533165	0.59095
-121.89152029233817	37.32565793280817	0.4867999999999999
-121.89097907178274	37.32310892785478	0.47364999999999996
-121.86928306343434	37.32890057917532	0.5235499999999998
-121.87419714085645	37.32763915579064	0.7856000000000001
-121.87387706965437	37.327971797165304	0.5513
-121.89358924999999	37.323293899999996	0.6273499999999999
-121.89294865332708	37.3219292079105	0.6191499999999999
-121.89345840479756	37.324400363729836	0.5885999999999999
-121.8962082357785	37.32349641786416	0.42435
-121.8947333607043	37.32363855454146	0.5411499999999999
-121.89304669999999	37.32402265	0.46985000000000005
-121.8915161797817	37.3237464315624	0.6273499999999999
-121.89053994559384	37.323622966967655	0.47364999999999996
-121.88869224195274	37.3244299562199	0.6191499999999999
-121.88959846558191	37.322917863702244	0.6191499999999999
-121.88762975	37.32457515	0.5921000000000001
-121.8885656285161	37.316380774736466	0.6247
-121.98060860888016	37.414797270041454	0.7381000000000001
-121.96686051535907	37.40640521195597	0.80815
-121.83852709741572	37.251369363880855	0.9556499999999999
-121.84059383712155	37.25202403412257	0.9556499999999999
-121.8586777300689	37.26157123524632	0.8365
-121.85689886508811	37.255629836748255	0.86175
-121.87667900616883	37.30182942498428	0.6777
-121.8731912000722	37.29556297784176	0.6862499999999999
-121.86786421323693	37.28513458789774	0.9822
-121.83716229182117	37.353714416356354	0.7468499999999999
-121.83783976037265	37.35240299162042	0.7486999999999999
-121.86183294916563	37.25563859261929	0.85955
-121.87435982930116	37.25592274315711	0.8471000000000001
-121.87473915827216	37.255666320465	0.8483999999999999
-121.78044911039869	37.24035532682407	0.9533500000000001
-121.77123050663586	37.243346772549586	0.9579499999999999
-121.7723069404319	37.24450822088807	0.9577000000000001
-121.88809701314902	37.43511990988815	0.30494999999999994
-121.88840052039359	37.43503227619811	0.29439999999999994
-121.94140962769585	37.31850653908123	0.8289
-121.94245054887448	37.31616123027187	0.6938
-121.94082411006572	37.31686615025782	0.5985
-121.94005342846793	37.31657428846592	0.66435
-121.94030734831126	37.31960381569252	0.5985
-121.95249624792764	37.27358619908494	0.6598
-121.94085238295712	37.283199806511654	0.7406999999999999
-121.77766538873763	37.24393249084753	0.7482
-121.77186322522935	37.24337950727859	0.9579499999999999
-121.76386595389387	37.23877476290934	0.9314
-121.7663428484835	37.24005210167984	0.6869500000000001
-121.74816293330096	37.22883313738246	0.7950499999999999
-121.72996157836296	37.20606946223897	0.8967499999999999
-121.72583636038726	37.20908825905214	0.89835
-121.72309107942863	37.20970824787257	0.98885
-121.80461136756544	37.2567028488702	0.71305
-121.80257910603989	37.255780756653195	0.71305
-121.79592392617822	37.25731060314155	0.95105
-121.91344215662232	37.481529240751215	0.745
-121.92332489622311	37.45540955249906	0.21420000000000006
-121.77278592928795	37.23623876202486	0.6869500000000001
-121.67391597610441	37.355534326586614	0.8385500000000001
-121.9655227941813	37.37429502293011	0.7988999999999999
-121.96400329041444	37.382026795382686	0.49985
-121.93500425179465	37.37529842451064	0.5488500000000001
-121.88040745	37.414485	0.30729999999999996
-121.94713723490958	37.270695068687694	0.6740499999999998
-121.8737619088501	37.296060610788906	0.6961
-121.85850083817782	37.26027546593875	0.84815
-121.85875126503113	37.25534374979452	0.86175
-121.86209134164694	37.255981182549405	0.85955
-121.86556536334771	37.25545698443478	0.8608500000000001
-121.86742376481159	37.25589048506384	0.8601500000000001
-121.88377288704244	37.285176380052235	0.5981000000000001
-121.88273284285627	37.28478372936801	0.561
-121.83885917005026	37.35714244154773	0.53195
-121.83906904455485	37.35658156491474	0.53195
-121.87256672589919	37.39389493674047	0.45975
-121.87207317506049	37.392983459766754	0.45975
-121.90987747280451	37.40155726037241	0.45885
-121.91016132818777	37.400628971592326	0.45885
-121.9081047422612	37.40150851098971	0.45885
-121.90748264909199	37.40270753748534	0.45885
-121.96012951888815	37.410032978576304	0.80815
-121.98303196384857	37.221029819098504	0.96135
-121.86267500076134	37.2744529075856	0.8697999999999999
-121.86323483246309	37.275695326484545	0.81915
-121.90994513373475	37.25074834840008	0.9871
-121.93979145848837	37.420294113747715	0.47835
-121.98799846364429	37.411825817859686	0.7703500000000002
-121.9860618780683	37.40364945937096	0.78295
-121.79071795948322	37.25723075136776	0.7024500000000001
-121.77136904777059	37.249403800147476	0.9577000000000001
-121.93960641000103	37.31470547850024	0.7018
-121.94051245860028	37.31807896997362	0.6709
-121.79144249999997	37.2571693	0.9552000000000002
-121.79137346347052	37.256673045288494	0.9552000000000002
-121.79073715893651	37.25708522767115	0.7024500000000001
-121.80689313722668	37.280230850846046	0.69585
-121.8073705375871	37.28037441906543	0.69585
-121.80397757861695	37.271913687597696	0.6932500000000001
-121.80899042935438	37.28181890172665	0.90755
-121.97337030311323	37.35230635078961	0.6339499999999999
-121.89766631016349	37.341317234902675	0.5421
-121.89657922140302	37.33091066893025	0.57395
-121.89930478793866	37.33466245984275	0.75945
-121.80405137973341	37.24338805615384	0.9745999999999998
-121.95736679382087	37.38838821791287	0.45539999999999997
-121.91795408881211	37.34857276591429	0.7772499999999998
-121.8285969376295	37.29652489432476	0.7597999999999998
-121.85118661261542	37.222397217829446	0.7885500000000001
-121.902962381192	37.32406108772157	0.42435
-121.81569282310612	37.38460855527229	0.37645
-121.97691711159091	37.385300519434224	0.7741500000000001
-121.93996448479665	37.33003683799272	0.67215
-121.72459664020126	37.10248179557561	0.9463
-121.94182125100932	37.37694472854792	0.5061
-121.8883985	37.32474965	0.5921000000000001
-121.88757897343419	37.325036268348065	0.5921000000000001
-121.81763590569247	37.24310537451372	0.9579
-121.91985862197596	37.364229021617	0.7462500000000001
-121.91926591258759	37.36416496788187	0.5610999999999999
-121.93190959516345	37.37508766656052	0.54605
-121.93231177818596	37.375030125020565	0.7159
-121.8448726436576	37.2542746265919	0.9540000000000001
-121.86057556682007	37.2572038555809	0.83935
-121.85485063943372	37.256030620327586	0.84195
-121.95629350744538	37.25675992113677	0.8023999999999999
-121.9582669052339	37.25698595409008	0.7988000000000001
-121.96171253134831	37.258065692347024	0.80085
-121.9567052212572	37.254841622038526	0.7865500000000001
-121.95572706680056	37.255566897062266	0.7865500000000001
-121.95427491925442	37.25647290200188	0.7865500000000001
-121.9566569222347	37.257851655365826	0.8023999999999999
-121.9571772000564	37.25550623338558	0.8056
-121.95819561000157	37.25561518770211	0.80045
-121.95491122378643	37.25494407415158	0.9487
-121.95126814237835	37.25444050382635	0.9487
-121.95985746801088	37.249781416482136	0.7288
-121.95822969203334	37.251094101702954	0.7288
-121.95632389114176	37.254890438820155	0.8957
-121.95376330615301	37.25551708472266	0.9416
-121.95140982506598	37.254507734930684	0.93925
-121.98551048303099	37.26733384667272	0.9577000000000001
-121.9060534814432	37.345853907220686	0.8103499999999999
-121.90420995	37.347172650000005	0.8103499999999999
-121.90447744914673	37.34727577487426	0.8103499999999999
-121.90677648483575	37.34847821403092	0.5743999999999999
-121.90288423098414	37.34479644257267	0.7507
-121.90393503262771	37.346861724222194	0.8103499999999999
-121.90409862873605	37.34673903348387	0.8103499999999999
-121.89508143796728	37.327594788395416	0.7553500000000001
-121.89420387864745	37.3265399771682	0.615
-121.89650634306577	37.33249893540127	0.6035
-121.89623649744975	37.33194541966281	0.6035
-121.895033695151	37.323066137181996	0.5411499999999999
-121.89297631617545	37.32360942541186	0.6273499999999999
-121.8695969700851	37.328959397264995	0.45370000000000005
-121.84512698180158	37.33326888529259	0.7417
-121.87780684513636	37.36040143892409	0.5246999999999999
-121.83909883769485	37.3556306214225	0.53085
-121.8383892045716	37.35391757226989	0.46915
-121.91423996133403	37.41820792043708	0.43474999999999997
-121.91997702210884	37.42716618281965	0.6378499999999999
-121.87492528323351	37.39875794366543	0.2792
-121.8759599360626	37.40057731845207	0.2792
-121.87654077262	37.40002303934265	0.31105
-121.85621450238284	37.382490892997396	0.5554000000000001
-121.84912650021484	37.38860489360945	0.45150000000000007
-121.84253306999042	37.390940388001304	0.52075
-121.81814720953363	37.394555899746145	0.8156000000000001
-121.80948571044594	37.29463516700846	0.9807000000000001
-121.80983054264031	37.294051977041455	0.9825499999999999
-121.92395351969796	37.368089978429246	0.5344000000000001
-121.94073290024805	37.283958448789335	0.7145000000000001
-121.93411676232188	37.29203778275383	0.8614499999999998
-121.8723136509086	37.2924661184668	0.98245
-121.7908510292899	37.23984201944407	0.9597999999999999
-121.95003846079108	37.316810748939304	0.6865999999999999
-121.79678479151522	37.257140934246934	0.9541500000000002
-121.77913420492867	37.24079990709472	0.9512999999999999
-121.79195106747976	37.24030430878907	0.9586000000000001
-121.90351983402985	37.347403446928915	0.8103499999999999
-121.9042503	37.3469088	0.8103499999999999
-121.9045177	37.3467782	0.8103499999999999
-121.90435747337933	37.34655487528203	0.8103499999999999
-121.9040205	37.34706535	0.8103499999999999
-121.90237870091896	37.3413566918367	0.61855
-121.90161776307728	37.38197661941655	0.44405
-121.90605318783584	37.38962377334984	0.4876499999999999
-121.88093441997047	37.36789944559075	0.51015
-121.85918792417571	37.38136169630216	0.4127500000000001
-121.86274990382735	37.384495277007986	0.55555
-121.8549635373462	37.37660336424212	0.5554000000000001
-121.9692064678673	37.3746132681605	0.7494000000000001
-121.98678467005902	37.35013780034052	0.6586000000000001
-121.87250659410708	37.29234954555791	0.98245
-121.87101622863163	37.296673173602755	0.6703
-121.84356269241945	37.31055850967605	0.5988
-121.84265375311493	37.39088305095592	0.5162
-121.92534341514803	37.42406449787771	0.5630000000000002
-121.89089311661377	37.32458869748079	0.5921000000000001
-121.8735301708596	37.39396503459495	0.45975
-121.95163889074416	37.2747369028156	0.6560999999999999
-121.95257427141014	37.27377224171917	0.6560999999999999
-121.95292107346852	37.27305566320592	0.6560999999999999
-121.9773138319931	37.27656342887668	0.7642
-121.96112501256741	37.294318860190586	0.7235999999999999
-121.97499612795733	37.317297373481814	0.5919500000000001
-121.92315593514469	37.4517686079603	0.22094999999999998
-121.92254966992216	37.4539734546741	0.5924
-121.94182125100932	37.37694472854792	0.5061
-121.97507225	37.2265679	0.7268000000000001
-121.85614626103933	37.337484924719	0.6916499999999999
-121.85891641729093	37.335563819094574	0.7707999999999999
-121.9763688920956	37.103242071137494	0.9968999999999999
-121.88892253298599	37.31716611036506	0.6830499999999999
-121.88906887268267	37.316503267359394	0.6247
-121.67199495851413	37.17180483741775	0.9324999999999999
-121.89575343086513	37.32272458948949	0.61585
-121.87569900872751	37.30342432713804	0.6833999999999999
-121.87702270054386	37.29319928220072	0.6027
-121.88308388148083	37.287154597942916	0.64465
-121.88184901961715	37.28829414757461	0.7090000000000002
-121.87555115659674	37.303706530239424	0.6833999999999999
-121.8788040430548	37.27515897602767	0.7742999999999999
-121.87579962508018	37.256122811478704	0.8471000000000001
-121.87466735313964	37.24432475655014	0.84995
-121.87728159646946	37.27585263933186	0.8022
-121.87740276988232	37.27568117118611	0.7742999999999999
-121.70717030939798	37.20021501999298	0.9912500000000002
-121.67315798235906	37.172427814508055	0.9881500000000001
-121.69260406787251	37.19050355043636	0.99495
-121.89923696003926	37.45011639547692	0.5467
-121.90689408527014	37.42175124150019	0.6537499999999998
-121.97109473006024	37.234507181111795	0.9640000000000001
-121.97787168596224	37.22753037156069	0.7245999999999999
-121.97503234999999	37.2266128	0.7268000000000001
-121.90575627216766	37.4668174104469	0.1714
-121.78157685186711	37.308233593574236	0.6073500000000001
-121.96472125602122	37.25210204152433	0.7213500000000002
-121.75061149372031	37.226832510468725	0.7871499999999999
-121.98470529476191	37.14549493017639	0.9927999999999999
-121.94144578759281	37.354995292112555	0.54925
-121.76458950029006	37.149637715165824	0.8800499999999999
-121.96565672780127	37.37446381809215	0.7988999999999999
-121.89466513683516	37.341660856231016	0.7799999999999999
-121.89767425195174	37.341443161095555	0.5421
-121.86891123438465	37.28005566427741	0.8563
-121.89496646328627	37.436454341431734	0.31620000000000004
-121.89362172769673	37.435197475403726	0.26819999999999994
-121.90383675989682	37.43190566467237	0.5681
-121.90678554733165	37.435886305515545	0.5901500000000001
-121.88679388413468	37.23828656507597	0.87
-121.91504345644366	37.31512320437778	0.5742499999999999
-121.91289203620411	37.31404449292229	0.56755
-121.97764937585633	37.407685760863714	0.7313
-121.94639513240375	37.13667974146892	0.9829499999999999
-121.90231980422455	37.341256401885836	0.7507
-121.95023222562115	37.31681310297354	0.6865999999999999
-121.89844088732615	37.32226955258318	0.5411499999999999
-121.94863969909804	37.377891691377016	0.5323
-121.8859804961586	37.36243433284449	0.54485
-121.89160517472176	37.363011285010295	0.5480999999999999
-121.89139569479381	37.36300260871438	0.5480999999999999
-121.87474100589745	37.36330585457381	0.51915
-121.92566188148385	37.34259464497742	0.5134500000000001
-121.90439424999998	37.346864100000005	0.8103499999999999
-121.9042238485919	37.346973698168355	0.8103499999999999
-121.91823019308622	37.34409168499175	0.5731999999999999
-121.89283585177478	37.32871181134705	0.60655
-121.87711808950456	37.300397724491475	0.6967500000000001
-121.8775726693072	37.30333297532706	0.6777
-121.96541004641816	37.36592322203614	0.46245
-121.81364863049153	37.28411715295437	0.6170000000000001
-121.92625094849492	37.34266649082638	0.5134500000000001
-121.9598407907887	37.41004179280792	0.81845
-121.96644724608763	37.391545772735014	0.7727499999999999
-121.9594874229129	37.3637608298805	0.6983500000000001
-121.9655219892149	37.36613884089936	0.46245
-121.89261713441722	37.32537607084075	0.4867999999999999
-121.89330533143564	37.326043881530246	0.5885999999999999
-121.89136115103277	37.322959210186845	0.46654999999999996
-121.89359886383387	37.32617529874065	0.7553500000000001
-121.7228682944586	37.2098484846436	0.98885
-121.9738607806471	37.41761218274639	0.43884999999999996
-121.97693724776491	37.41613218227213	0.7381000000000001
-121.96549487291536	37.41883302757694	0.30974999999999997
-121.94004507265953	37.420716758118644	0.47835
-121.92721505676805	37.37398653827325	0.5054500000000001
-121.96156235584397	37.287043328263856	0.7264999999999999
-121.96117283838059	37.294161161575296	0.7235999999999999
-121.9611399134797	37.29406647176111	0.7235999999999999
-121.9405475354425	37.39580530536065	0.44430000000000014
-121.93160180801613	37.29744485641117	0.8663000000000001
-121.89115025023226	37.32584346450037	0.5921000000000001
-121.96644724608765	37.39154577273503	0.7727499999999999
-121.91672367575623	37.42548770719419	0.44810000000000005
-121.97385338021763	37.4169373596974	0.43884999999999996
-121.97609439179814	37.42314742280729	0.47764999999999996
-121.94304584759614	37.355215854623104	0.5976999999999999
-121.87273538210512	37.24301876417444	0.9895999999999999
-121.98496056639725	37.15301477772922	0.9927999999999999
-121.96429159915508	37.2583593032456	0.95245
-121.93288910403311	37.29425553510612	0.7316
-121.89825456579092	37.32234878754997	0.5411499999999999
-121.94759242567673	37.26958218568674	0.7256499999999999
-121.95360953077238	37.25896982799209	0.9063
-121.92534341514803	37.42406449787771	0.5630000000000002
-121.92101671792801	37.453542762757635	0.6296500000000002
-121.92269953547273	37.454390400636164	0.6296500000000002
-121.86326471699707	37.32683270980239	0.5818
-121.86303537642195	37.326766557075054	0.5818
-121.87838089871514	37.36979343699033	0.51015
-121.77212997455135	37.29892724684737	0.8296000000000001
-121.77294842415446	37.24172959989546	0.9587499999999999
-121.77158789541855	37.24937042459492	0.6603
-121.77067328435886	37.29833229802932	0.9693999999999999
-121.78157685186707	37.30823359357422	0.6073500000000001
-121.79144249999997	37.2571693	0.9552000000000002
-121.79231343892691	37.25725318284394	0.9541500000000002
-121.89154693849711	37.44717439608855	0.29439999999999994
-121.90493603539916	37.466317714551174	0.1714
-121.74636055104288	37.22266998061078	0.7987499999999998
-121.74816293330097	37.22883313738247	0.7950499999999999
-121.6960793352407	37.19154655559712	0.9947
-121.69306865003861	37.19038518753816	0.9947
-121.73871321165886	37.19948394205131	0.7490999999999998
-121.85183901923526	37.34188986112569	0.7555
-121.85069897524511	37.339480103961215	0.48775
-121.8881994	37.43478825	0.23454999999999998
-121.88885079999999	37.43463765	0.26819999999999994
-121.9198283647677	37.364113301180375	0.7462500000000001
-121.92137448282834	37.36678883189086	0.7504000000000001
-121.84614780000001	37.36789765	0.41045
-121.87639323131793	37.278332352081065	0.8022
-121.87091565341137	37.29693875821912	0.6703
-121.85861383168908	37.25599995761356	0.84275
-121.91965141871071	37.36315941667725	0.7462500000000001
-121.86001054857934	37.26586450450986	0.9519000000000001
-121.85996061926167	37.26602909134424	0.8365
-121.96010824896125	37.249750445256176	0.7288
-121.8814416239587	37.28856237564613	0.7090000000000002
-121.96890022723179	37.36944970003151	0.59785
-121.89602747965151	37.33034404017767	0.6194000000000001
-121.9091164960112	37.429970344452194	0.3751
-121.90906466185814	37.429870133168734	0.3751
-121.90530061926042	37.41661490395968	0.40260000000000007
-121.86158478747201	37.3584475616157	0.5079
-121.8614845078695	37.35862448731673	0.5079
-121.8451807169428	37.35343591013867	0.5336000000000001
-121.86158478747201	37.3584475616157	0.5079
-121.86137759119245	37.35850686245099	0.5079
-121.6697755116202	37.32607627273735	0.89025
-121.6697755116202	37.32607627273737	0.89025
-121.87390491038869	37.328373186950046	0.5513
-121.87478746706151	37.32808724373037	0.54965
-121.8843244496976	37.32587204258504	0.5916999999999999
-121.86477012912383	37.3316671533038	0.45370000000000005
-121.96311938322404	37.316321853347524	0.5895000000000001
-121.85452704695793	37.3401224420505	0.7601499999999999
-121.85179367842548	37.34054157497078	0.5685999999999999
-121.84842496908433	37.33593712520877	0.5150499999999999
-121.90323064245649	37.318351126997676	0.55195
-121.88511993226359	37.32531236522344	0.59095
-121.93857790252719	37.31924211198226	0.8289
-121.9389723693722	37.3171935587922	0.5471999999999999
-121.91490820104349	37.315219188908884	0.5807
-121.90618425050224	37.31645914603431	0.5492499999999999
-121.89590889255767	37.25165522988545	0.9517499999999999
-121.92593478413957	37.45416880633522	0.6594
-121.92504448073143	37.453209753728636	0.6594
-121.92705389170136	37.454305236326455	0.4336
-121.9269414868707	37.4543422122048	0.4336
-121.59950116764058	37.08881275234433	0.9579
-121.96630020420041	37.406435958612626	0.5907499999999999
-121.79809703857208	37.39683474138712	0.7507500000000001
-121.76678313325783	37.240153146671915	0.6869500000000001
-121.77017738794233	37.24136845354846	0.9587499999999999
-121.91876565174273	37.429665818851994	0.41964999999999997
-121.91833565571038	37.42803264887232	0.7123
-121.64249837250821	37.108076207729916	0.9904999999999999
-121.72793359391783	37.126642542792865	0.8901499999999999
-121.9046146068548	37.43157273597037	0.5703999999999999
-121.92269595265792	37.45361076091673	0.5924
-121.9234661640516	37.454047841927135	0.22094999999999998
-121.91583366021446	37.45608901119771	0.6296500000000002
-121.90948175853643	37.44223702840716	0.5737500000000001
-121.92684563183808	37.37518222887758	0.53775
-121.92817616305419	37.37379459659078	0.53775
-121.91625378271435	37.42581578126978	0.62875
-121.8488051298838	37.34204047021566	0.7601499999999999
-121.63252619821345	37.110054522869625	0.98615
-121.90738551004151	37.42302872794961	0.4144
-121.91551581111152	37.37150759726429	0.46770000000000006
-121.91672450955377	37.37237853441046	0.4826500000000001
-121.92380382269326	37.31683957720149	0.5867
-121.88955877003303	37.31468138511685	0.6247
-121.90678554733168	37.43588630551556	0.5901500000000001
-121.92725305618752	37.42271483690478	0.4124
-121.86314208993201	37.274249392958446	0.8210999999999999
-121.88195264976224	37.30799369890404	0.65115
-121.87347110081718	37.29449489579515	0.71495
-121.65290881258696	37.152627995826705	0.9763500000000002
-121.63438712524642	37.13115300578953	0.9959999999999999
-121.88318772818056	37.32548811835626	0.59095
-121.91484448498721	37.44751768056577	0.7270499999999999
-121.90455353607227	37.448036401094186	0.5737500000000001
-121.89635765707797	37.33024805603233	0.7553500000000001
-121.89668931739077	37.33029005217353	0.63465
-121.91190944630581	37.35361207848178	0.5396
-121.90116253229961	37.437561812792275	0.341
-121.87994101569522	37.327447203512754	0.54965
-121.92310063653923	37.45432612933478	0.63925
-121.93178023256694	37.297322417804615	0.8663000000000001
-121.83688590840222	37.250742076480684	0.9429500000000001
-121.95995190519616	37.257259099241395	0.8046
-121.89763279785768	37.33510436844049	0.75945
-121.73642046887505	37.13769842836229	0.9443499999999999
-121.90938278229874	37.253041052392575	0.8518500000000001
-121.67169245885991	37.09881844175252	0.9566
-121.86841639001719	37.33689083232271	0.74815
-121.7706603208204	37.29853377330223	0.9693999999999999
-121.6442804449544	37.10988967414728	0.986
-121.68703712725883	37.114330419173186	0.8623999999999999
-121.96858510745328	37.37905450553362	0.7427999999999999
-121.97440635166613	37.2326232271165	0.9783000000000001
-121.65224786796827	37.15319620144856	0.9763500000000002
-121.90675316989842	37.345180436311544	0.8103499999999999
-121.88669491581925	37.2383033021329	0.87
-121.92312466038115	37.42354724733514	0.5630000000000002
-121.87716432218694	37.36143757136129	0.51915
-121.92653517307988	37.42312102005498	0.6275
-121.92334199579409	37.42348240738284	0.43045000000000005
-121.72590046114196	37.20896578100246	0.89835
-121.86279125405468	37.37052993577683	0.54745
-121.79725392743227	37.18925685850357	0.9826000000000001
-121.89362172769674	37.435197475403726	0.26819999999999994
-121.89100578509041	37.32576394074013	0.5921000000000001
-121.92749592190015	37.455098564726995	0.6594
-121.97125203933457	37.23832613505654	0.8126000000000001
-121.89387497830751	37.33004899984086	0.63195
-121.83895193497911	37.27896320507113	0.8235999999999999
-121.83154496525952	37.31834525300193	0.7961000000000001
-121.87511339855774	37.371595296127744	0.5176000000000001
-121.86170721233928	37.37726369384276	0.50755
-121.80730903876477	37.32409142363531	0.9034499999999999
-121.90374703511748	37.226359719927245	0.95485
-121.97125203933456	37.23832613505654	0.8126000000000001
-121.82414571015715	37.17412451303071	0.8882500000000001
-121.5918589743224	37.353125948153334	0.7988000000000001
-121.67391597610444	37.355534326586636	0.8385500000000001
-121.94087078023303	37.32059864027146	0.8289
-121.90034398792587	37.3361664827416	0.8131999999999999
-121.90352702972852	37.34763178885024	0.8103499999999999
-121.90026293693371	37.336074553764426	0.8131999999999999
-121.61148590310098	37.10435076707356	0.9873000000000001
-121.74916820048212	37.277265345329674	0.7135
-121.71463023757232	37.17436223720051	0.9193
-121.87474100589745	37.36330585457381	0.51915
-121.89569599761447	37.37776730064946	0.8046
-121.97936340782438	37.22419565342033	0.7637
-121.80355605791222	37.19578509125505	0.97295
-121.80215912629043	37.19638646767765	0.97295
-121.80355605791222	37.19578509125505	0.97295
-121.9031986318606	37.32127261827051	0.61585
-121.91823019308622	37.34409168499175	0.5731999999999999
-121.9050869	37.34656665	0.8103499999999999
-121.90508971014488	37.34673447498986	0.8103499999999999
-121.90488572920141	37.3469331549076	0.8103499999999999
-121.9043403	37.34701695	0.8103499999999999
-121.90444450000001	37.34700775	0.8103499999999999
-121.90455005	37.34670305	0.8103499999999999
-121.90464865000001	37.34668745	0.8103499999999999
-121.90477455	37.3465454	0.8103499999999999
-121.90454624220476	37.346470133723386	0.8103499999999999
-121.89782070960183	37.3326947639209	0.6000999999999999
-121.82840060603567	37.296427572917025	0.7597999999999998
-121.87353857781693	37.350182611490276	0.55155
-121.9191638504212	37.36404289843122	0.5610999999999999
-121.91927924727793	37.36417757218556	0.7462500000000001
-121.83158378035185	37.3184796105282	0.7961000000000001
-121.9402648051386	37.32728346402176	0.6685000000000002
-121.97739064149019	37.33966696019715	0.67
-121.84746738690617	37.21084018676994	0.8909499999999999
-121.81680181236071	37.303168560088096	0.85145
-121.81056132604209	37.29489636201636	0.5514
-121.90104025473096	37.366923865668085	0.48985000000000006
-121.93839206715924	37.29428878183462	0.6347
-121.90459705	37.3468393	0.8103499999999999
-121.90478708206223	37.34671609133187	0.8103499999999999
-121.90447359999999	37.34692520000001	0.8103499999999999
-121.90476600000001	37.34678675	0.8103499999999999
-121.90466296747427	37.347179261155624	0.8103499999999999
-121.88067836816501	37.29224629507963	0.6968999999999999
-121.80498156346812	37.28579464153933	0.90755
-121.80498156346815	37.28579464153934	0.90755
-121.92270203568728	37.29959596098235	0.6702499999999999
-121.93019424580994	37.46387474033674	0.6223
-121.65404442040062	37.12728159249817	0.8514999999999999
-121.84835318509576	37.33581664334844	0.5150499999999999
-121.95913389445421	37.41904950870383	0.6809000000000001
-121.9672788080321	37.41901156869713	0.807
-121.80260492825076	37.26937612026535	0.69585
-121.83890222349943	37.278820507598525	0.8235999999999999
-121.8781041669961	37.3607766154792	0.5226
-121.63381310369772	37.13151362568024	0.9803499999999998
-121.81025276435	37.3328145873047	0.80985
-121.84066973793173	37.357959334716774	0.53085
-121.84090171128318	37.35984334047463	0.41789999999999994
-121.8948852308517	37.32974871088022	0.6309499999999999
-121.90420632853674	37.41305058062634	0.66575
-121.93406437505195	37.29437874181773	0.8614499999999998
-121.8549332260248	37.25642200539378	0.83935
-121.84551715622658	37.25468512261875	0.9551000000000001
-121.80383597779178	37.24288708388866	0.9745999999999998
-121.83730114367185	37.25083532471365	0.9321999999999999
-121.8500142508947	37.21264527784084	0.8909499999999999
-121.87486223550071	37.244239632105405	0.84995
-121.82866415190765	37.35330123402991	0.73965
-121.91470723093163	37.39669291513645	0.4266500000000001
-121.72793359391778	37.12664254279286	0.8901499999999999
-121.73662663766538	37.111944076756515	0.914
-121.74570444936067	37.27377027821757	0.7951000000000001
-121.97291644003394	37.35957550920342	0.6230499999999999
-121.71121562807559	37.17431589832389	0.8134499999999999
-121.97739064149017	37.33966696019714	0.67
-121.98397381686	37.35300263776664	0.6553
-121.59011324921504	37.156216783564965	0.9970499999999999
-121.79725392743224	37.18925685850356	0.9826000000000001
-121.90829591426852	37.42597870953362	0.6130000000000001
-121.8222457350389	37.35406721030675	0.33725000000000005
-121.92390950482057	37.368335264263024	0.5344000000000001
-121.93974201770278	37.35800254090214	0.5717
-121.89816099863332	37.33876126548068	0.5421
-121.8002375475214	37.193242025648274	0.9254499999999999
-121.89280596334788	37.43378909616167	0.31529999999999997
-121.88931754893785	37.423802296880375	0.3272
-121.84125457451714	37.35950222742004	0.41789999999999994
-121.85050739190251	37.355208338213984	0.5264
-121.84972924362506	37.355479676536696	0.5264
-121.85050739190251	37.35520833821399	0.5264
-121.84115615595489	37.35963673940757	0.41789999999999994
-121.84115615595489	37.35963673940757	0.3679
-121.90829591426852	37.42597870953362	0.6130000000000001
-121.87647211421793	37.27581043238032	0.8022
-121.97259929241987	37.40382309537747	0.82805
-121.92594397297708	37.37009761910604	0.7504000000000001
-121.94137907591733	37.35671552125587	0.46795
-121.87838089871514	37.36979343699033	0.51015
-121.88033451645163	37.36830406693105	0.51015
-121.97891459976233	37.13832726556797	0.99725
-121.8727138227232	37.24292519043613	0.9895999999999999
-121.91021545109784	37.38556484755475	0.4876499999999999
-121.83812683334276	37.35358736217011	0.46915
-121.84833517897135	37.34137125644393	0.7601499999999999
-121.84830398505018	37.341832592552265	0.7512500000000001
-121.85361789787599	37.33879288898404	0.6916499999999999
-121.90412132253398	37.3612434100374	0.5719000000000001
-121.90632464647905	37.3590547971359	0.54405
-121.90805828985306	37.357576370882676	0.54405
-121.95917418733835	37.41889524495227	0.6809000000000001
-121.94036683675822	37.32327995718261	0.57385
-121.96823741230864	37.38302359033636	0.80115
-121.96451031800767	37.38207662895278	0.80115
-121.97015626693931	37.37440249636354	0.74915
-121.9778335064086	37.40749867504528	0.8158
-121.96847199825406	37.369442941757114	0.59785
-121.96849165326243	37.369497036152566	0.59785
-121.96864433303885	37.36953833133843	0.59785
-121.96221560659563	37.15314798677258	0.9128
-121.81364863049153	37.28411715295438	0.6170000000000001
-121.9145600158209	37.44505901989221	0.7270499999999999
-121.8885961347576	37.420190026283926	0.33385
-121.91578626488268	37.4559860701063	0.6296500000000002
-121.88931754893785	37.423802296880375	0.33385
-121.90738551004148	37.42302872794961	0.4144
-121.83019286251934	37.24779030697053	0.9500000000000002
-121.91510853874478	37.414660099909256	0.6545500000000001
-121.87900749446561	37.275383513287	0.7742999999999999
-121.87011472868583	37.25055451551376	0.8614500000000002
-121.81672484843423	37.303045007835266	0.85145
-121.87475901800312	37.371275306903016	0.5176000000000001
-121.92548165058604	37.36661432002162	0.5344000000000001
-121.92593478413951	37.45416880633522	0.6594
-121.98026428551309	37.41049713799804	0.78375
-121.98026428551306	37.410497137998036	0.78375
-121.62630493376088	37.11933144952143	0.98115
-121.98595336683168	37.163462878673606	0.99155
-121.98591390325998	37.16401234272113	0.99155
-121.98591390326	37.16401234272113	0.99155
-121.98595336683172	37.16346287867364	0.99155
-121.89967123921716	37.332112068209526	0.63465
-121.89965564308118	37.331997657429156	0.5729
-121.93411676232188	37.29203778275382	0.8614499999999998
-121.93656533138427	37.38159817894549	0.5061
-121.97936340782438	37.224195653420324	0.7637
-121.89930478793866	37.334662459842754	0.75945
-121.9109550948201	37.31479796954277	0.54145
-121.7732474568716	37.28327534484392	0.8193
-121.90689408527014	37.42175124150019	0.6537499999999998
-121.90020767538095	37.38044229946392	0.46475000000000005
-121.87026855335792	37.25042428900674	0.8614500000000002
-121.82897891619078	37.20138379462835	0.9150999999999999
-121.80215912629043	37.19638646767764	0.97295
-121.86634463450697	37.35390242917466	0.547
-121.86652226151854	37.35390848498831	0.53965
-121.97305550327643	37.35244846179566	0.63785
-121.92860228399097	37.46178046313755	0.21764999999999995
-121.91521489002564	37.39596905433753	0.4316
-121.86080607770074	37.372555326127085	0.5453
-121.93725655112645	37.38094266157337	0.5061
-121.88614249135182	37.4125319949086	0.41035
-121.92749592190012	37.45509856472699	0.4336
-121.98518989603623	37.151745739690035	0.9480999999999998
-121.8163035327235	37.179160811576544	0.9857500000000002
-121.92102634870027	37.45397982968365	0.41990000000000005
-121.97255562533962	37.40396760469651	0.82805
-121.91366397490518	37.307022745398314	0.6813499999999999
-121.84518071694283	37.35343591013867	0.5336000000000001
-121.93040501625762	37.33920199303107	0.52095
-121.79137346347052	37.256673045288494	0.9552000000000002
-121.91021545109786	37.38556484755476	0.4876499999999999
-121.87130141053721	37.233314540908296	0.8614499999999999
-121.59011324921508	37.156216783564936	0.9970499999999999
-121.80458501174415	37.29219036453612	0.9807000000000001
-121.80458501174412	37.292190364536104	0.9807000000000001
-121.92860228399097	37.46178046313755	0.21764999999999995
-121.93019424580994	37.46387474033675	0.6223
-121.84447817693801	37.156019740243096	0.9958999999999999
-121.89822646132231	37.36374588946398	0.80555
-121.76458950029001	37.14963771516582	0.8800499999999999
-121.84351657499852	37.25807754807448	0.9551000000000001
-121.84351657499852	37.25807754807449	0.9551000000000001
-121.7327923985113	37.19032504789493	0.9015000000000001
-121.73234404550796	37.188423813131784	0.9015000000000001
-121.73234404550797	37.188423813131784	0.9015000000000001
-121.64740554676989	37.118125770263525	0.97195
-121.77338039127117	37.28324362874925	0.64345
-121.63019992827093	37.099832396263665	0.9894999999999999
-121.63019992827097	37.09983239626367	0.9894999999999999
-121.93186282641264	37.317030168647406	0.5930500000000001
-121.92400365711393	37.4525993238254	0.6594
-121.88562189176321	37.30938894077103	0.6830499999999999
-121.8982264613223	37.36374588946398	0.80555
-121.64740554676987	37.11812577026352	0.97195
-121.93846588657652	37.29439899537413	0.6347
-121.87049291063168	37.34052001518356	0.5658500000000002
-121.96868219577543	37.3741365919258	0.74915
-121.90991579433674	37.349997788853074	0.5743999999999999
-121.90938278229874	37.25304105239258	0.8518500000000001
-121.67987209584284	37.15215855835812	0.9882000000000001
-121.9794814643405	37.16869426490845	0.8811
-121.97948146434055	37.168694264908474	0.8811
-121.8885961347576	37.420190026283926	0.33385
-121.6116570895107	37.09450835243287	0.9571
-121.84912650021482	37.38860489360944	0.45150000000000007
-121.92270203568725	37.29959596098235	0.6702499999999999
-121.97058865228723	37.22611249784209	0.97375
-121.82346150065645	37.20936025492145	0.7833
-121.88562189176321	37.30938894077103	0.6830499999999999
-121.8531683710178	37.33722444950297	0.7707999999999999
-121.67057533147148	37.09444731713646	0.9566
-121.89728056362964	37.334592984202054	0.75945
-121.88296755060573	37.309762905205304	0.6711
-121.87684336106845	37.29880409027287	0.6703
-121.86786890392565	37.28443879092042	0.8581
-121.92081046484974	37.372471817243685	0.7245999999999999
-121.94051226967945	37.31489906929587	0.7018
-121.76144710948618	37.23889176626901	0.9314
-121.84163920987494	37.25055118347895	0.9321999999999999
-121.88955877003306	37.314681385116856	0.6247
-121.9380201805646	37.28705917155803	0.7489499999999999
-121.72996157836296	37.20606946223897	0.8967499999999999
-121.9645819380671	37.30143794843972	0.7135499999999999
-121.96080986523694	37.28732105589994	0.7264999999999999
-121.96091674984284	37.286968038422856	0.7264999999999999
-121.9609134109491	37.28677132876116	0.7264999999999999
-121.93284189511444	37.37347596926191	0.5488500000000001
-121.89328355705727	37.328656916231175	0.60655
-121.63804502529676	37.10476505143281	0.98615
-121.63804502529676	37.1047650514328	0.98615
-121.87525941670737	37.263329724827294	0.8459500000000001
-121.9417888735014	37.37652993125522	0.5061
-121.64598279680435	37.11505198814604	0.99635
-121.77503612847933	37.30150388050213	0.8296000000000001
-121.96830154042442	37.38904896854804	0.7727499999999999
-121.9645536295332	37.30112296371661	0.7135499999999999
-121.9644681398832	37.300939125643374	0.7135499999999999
-121.61638817385739	37.095023268706385	0.87385
-121.89357757742151	37.325152255680905	0.7553500000000001
-121.94871831143847	37.271971678031846	0.6740499999999998
-121.7398418363027	37.19887554113764	0.7490999999999998
-121.79770895153534	37.70135743683475	0.81545
-121.79939407165614	37.70093439511829	0.5409
-121.97803353109582	37.6997305951648	0.37805
-121.92171325679112	37.543373821620186	0.6805
-121.87841100904323	37.6208270596482	0.36405
-121.91154611232221	37.673182710986985	0.5801499999999998
-121.92474418181357	37.705072787133105	0.5859
-121.9134667502477	37.48066732669469	0.25144999999999995
-121.84913553602865	37.70086389562194	0.3749
-121.90525236204385	37.56224431689494	0.7531
-121.90525236204385	37.56224431689493	0.7531
-121.93954691940826	37.51463351169772	0.7121500000000001
-121.68872581762008	37.614047129322216	0.8731
-121.93262226818692	37.50459404305141	0.3425
-121.9229694	37.49569015	0.17784999999999995
-121.62526552624658	37.7324134987531	0.9747
-121.5859642306778	37.74052681797883	0.92475
-121.87672010813733	37.5794363842348	0.39344999999999997
-121.81799206701163	37.70144603452972	0.9228000000000001
-121.66038376322551	37.71932460179544	0.91595
-121.88529490041736	37.57442182119503	0.18795
-121.76172249371592	37.637059488989166	0.7927
-121.90224680097622	37.656748497528284	0.44215000000000004
-121.900727203024	37.6558594710337	0.28040000000000004
-121.69124778239454	37.57477523481816	0.6674500000000001
-121.9220569148979	37.69908109096927	0.7565000000000002
-121.91845083129195	37.701219132788324	0.6924500000000001
-121.91704706179836	37.70154952272304	0.7272000000000001
-121.7237226622732	37.708675481486665	0.91095
-121.96783208003816	37.507114343016525	0.15885000000000002
-121.56185557840998	37.755717868368286	0.9769499999999999
-121.94018220317999	37.72344097142778	0.4286000000000001
-121.8852949004173	37.57442182119502	0.18795
-121.9065869774388	37.7013987081049	0.5921000000000001
-121.66038376322552	37.71932460179543	0.91595
-121.57561493261149	37.752419696100546	0.8964000000000002
-121.88841372501112	37.59452215371534	0.43995
-121.74020294428684	37.702672126494626	0.8723
-121.56035906889652	37.8132701736094	0.84195
-121.69124778239454	37.574775234818155	0.6674500000000001
-121.58654033250777	37.740113752542705	0.9288
-121.77367876728373	37.70101422851228	0.6995
-121.7576202195206	37.70240910132902	0.92
-121.94859659696921	37.49239201331602	0.7007999999999999
-121.88557368941478	37.64084537168159	0.71815
-121.77425927888623	37.700686015254774	0.6995
-121.87078770251136	37.58765509902335	0.2831
-121.88391368911003	37.667567537422265	0.36005
-121.84827838600853	37.69450559279232	0.87225
-121.77382545986389	37.699767814814834	0.78685
-121.8884137250111	37.59452215371534	0.43995
-121.91382449010105	37.687427348431875	0.8263499999999999
-121.87140748542194	37.725650129349354	0.516
-121.89725417976943	37.66512162570989	0.34865
-121.8861827492018	37.64999699946706	0.3455
-121.85619408921646	37.666009686367	0.6548
-121.85633358375654	37.66597674176419	0.7457999999999999
-121.90600533399653	37.654940915348234	0.7625
-121.90600533399648	37.65494091534822	0.7625
-121.75958665690762	37.68620754143231	0.8070999999999999
-121.74164222497052	37.69990513295996	0.7933
-121.88420842347547	37.632297683117265	0.51715
-121.88145617489423	37.637441158223	0.71815
-121.80494786176713	37.697421872224474	0.9096000000000001
-121.58050197630153	37.813519671396655	0.9731500000000001
-121.90016124460948	37.68290134347889	0.7553
-121.86512317376973	37.6952200260426	0.8020499999999999
-121.74793346325117	37.71632649247319	0.7879499999999999
-121.74807263904	37.71634115390524	0.7879499999999999
-121.74973125429241	37.66819319174114	0.7958
-121.8835189414778	37.5927678130707	0.2066
-121.88545527432699	37.594812372168256	0.43995
-121.87389611492065	37.665029406302736	0.5670499999999999
-121.7592385653912	37.68653930490632	0.8070999999999999
-121.91871539043699	37.69044388055036	0.5085500000000001
-121.91751841176008	37.68991920049938	0.6965000000000001
-121.9002943408871	37.691363002390034	0.7675500000000001
-121.88018453825148	37.68813283379273	0.6964499999999999
-121.91367596633722	37.71550186942754	0.8125500000000002
-121.91303552866134	37.7162082557503	0.8125500000000002
-121.91367596633725	37.715501869427534	0.8125500000000002
-121.93346061148766	37.53526686162343	0.43779999999999997
-121.7408627749984	37.71601637341865	0.9355500000000001
-121.71065430219984	37.72209697608821	0.9404999999999998
-121.69230326018871	37.66814466114857	0.8175
-121.57561493261153	37.752419696100546	0.8964000000000002
-121.71065430219983	37.722096976088196	0.9404999999999998
-121.87275929390444	37.6005588844647	0.34840000000000004
-121.91139059386252	37.67253348874374	0.5801499999999998
-121.93842243173995	37.59523001283793	0.5944499999999999
-121.92808292903227	37.59705180133468	0.40905
-121.72712484965625	37.72336593877469	0.8070999999999999
-121.70366722909209	37.62450302486629	0.9025
-121.68872581762008	37.61404712932219	0.8731
-121.70366722909209	37.6245030248663	0.9025
-121.74326455772328	37.71851305194503	0.79505
-121.87901457178154	37.708704614772294	0.8043499999999999
-121.55633691734855	37.74282312365615	0.9438
-121.5552361990837	37.73489884536281	0.96285
-121.91140271064086	37.7251871361393	0.5250499999999999
-121.81799028462255	37.698424689979234	0.9098
-121.89017957822118	37.63766067182825	0.51715
-121.73284328665015	37.68800114774969	0.78525
-121.7324151772307	37.72322696590379	0.8070999999999999
-121.88145617489424	37.63744115822301	0.71815
-121.76849647637324	37.672291804464685	0.5626
-121.87851671803129	37.71262543586295	0.5831500000000001
-121.72712484965625	37.72336593877469	0.8070999999999999
-121.85347240684698	37.53321213848981	0.49385
-121.69893579657649	37.66501386906149	0.8175
-121.94183450193341	37.53116891439583	0.23204999999999998
-121.95466367190689	37.53300229294421	0.24155000000000001
-121.86524260266516	37.699283084287956	0.6418499999999999
-121.86524260266516	37.699283084287956	0.6418499999999999
-121.73215888276405	37.68708807935221	0.7669
-121.76172249371598	37.637059488989195	0.7927
-121.7408627749984	37.71601637341864	0.9355500000000001
-121.78733954521411	37.645734735730954	0.6605500000000001
-121.78733954521411	37.645734735730954	0.6605500000000001
-121.93047719186342	37.527327333015435	0.2223
-121.78981159391311	37.67774159620756	0.6198
-121.91628199967323	37.716295161514395	0.41545
-121.87462162530157	37.71870173820874	0.5342000000000001
-121.73215888276405	37.687088079352215	0.78525
-121.90322853333471	37.68021855812454	0.5859000000000001
-121.57598372119583	37.75364138862834	0.8964000000000002
-121.68320795137272	37.71954886190056	0.8410500000000001
-121.62282764943478	37.731741277800424	0.9732999999999999
-121.91844352249394	37.70201419176444	0.5571499999999999
-121.92122718758161	37.70136572145853	0.72545
-121.93047719186346	37.52732733301544	0.2223
-121.73241517723072	37.7232269659038	0.8070999999999999
-121.74413489171691	37.69095151081507	0.7752000000000001
-121.93605871556154	37.69078066347642	0.8807499999999999
-121.75550708133414	37.70292316782788	0.8581999999999999
-121.94057668188037	37.723458611462206	0.4286000000000001
-121.9753178324746	37.8147466000712	0.5095500000000002
-121.97214173029855	37.81408546591858	0.7151000000000001
-121.9764886064279	37.8006522651693	0.70315
-121.97793518550388	37.79495459898469	0.6438499999999998
-121.92351071183161	37.78723310769097	0.57195
-121.56035906889646	37.81327017360939	0.84195
-121.97587640764317	37.78022876031577	0.77295
-121.97459115838355	37.796156604634966	0.70315
-121.59740761807431	37.82394276479742	0.9069000000000002
-121.98062789301923	37.80655434087989	0.5682499999999999
-121.98312447512633	37.79252165860854	0.65385
-121.60917569993858	37.834902577414674	0.97285
-121.69248596450036	37.874005232687075	0.9668500000000001
-121.91661812678161	37.73866661790376	0.46840000000000015
-121.91342938171444	37.73423335315237	0.60445
-121.91342938171444	37.73423335315237	0.60445
-121.98075685561108	37.790162564678646	0.7093499999999999
-121.93857614186388	37.740594212424526	0.6318
-121.93857614186392	37.740594212424526	0.6318
-121.85969487332254	37.77600492222068	0.6721000000000001
-121.97199771537856	37.77162236734605	0.51965
-121.97793518550388	37.794954598984695	0.6438499999999998
-121.97531783247457	37.814746600071196	0.5095500000000002
-121.60917569993855	37.83490257741467	0.97285
-121.94402490351928	37.75645919435684	0.40185
-121.55635303161908	37.74304806135597	0.9693999999999999
-121.48594590550292	37.74503755177048	0.8207999999999999
-121.53130572271506	37.729896394964804	0.9853499999999998
-121.53535936113337	37.719711012467485	0.9251
-121.49629398424683	37.69569814715359	0.9246000000000002
-121.49123842265007	37.64629549643102	0.9377000000000001
-121.56501406889292	37.7418370141085	0.9817
-121.56553091714456	37.74251508513361	0.9635499999999999
-121.53130572271505	37.729896394964804	0.9853499999999998
-121.51549884169312	37.78034609087375	0.9740999999999999
-121.44962078095722	37.80424819137372	0.9439500000000001
-121.94828367884146	37.49313311855183	0.59765
-121.94829639582893	37.493361596919286	0.5715
-121.89853628770737	37.70145828280665	0.78315
-121.93450604486654	37.50624527209493	0.7152500000000002
-121.91408083053656	37.556790789226575	0.16594999999999993
-121.90191844421872	37.657303415833525	0.44215000000000004
-121.89286486997747	37.64828708123098	0.6885000000000001
-121.92242519999999	37.7011605	0.7478500000000001
-121.9193900284154	37.70008573439823	0.6924500000000001
-121.91349983969236	37.70133489183389	0.5571499999999999
-121.91282779446662	37.701466048503306	0.56775
-121.9282297980641	37.70851642405564	0.7144000000000001
-121.9280549957311	37.70859318970511	0.29819999999999997
-121.95297451062702	37.74124479456778	0.6975499999999999
-121.59740761807431	37.82394276479742	0.9069000000000002
-121.7573171961191	37.702641055416606	0.92
-121.78617075465249	37.70013473750665	0.5867500000000001
-122.02155800975628	37.701668325888754	0.2994
-121.7872812819395	37.699905062881506	0.5867500000000001
-121.71807769289352	37.69707217332355	0.9602499999999999
-121.73524015962498	37.69316142518263	0.79045
-121.92278633517112	37.49529179509733	0.17784999999999995
-121.87167945868238	37.587074654081526	0.23564999999999997
-121.87608889990035	37.580002554926594	0.39344999999999997
-121.68420215699844	37.72016876828073	0.9525500000000001
-121.96877127486957	37.57829009410109	0.41305000000000003
-121.94515600604755	37.512830431059044	0.7121500000000001
-121.93605871556163	37.69078066347643	0.8807499999999999
-121.92276879643762	37.70143132051766	0.7565000000000002
-121.96695240138563	37.50767887177316	0.15885000000000002
-121.97199771537855	37.77162236734604	0.51965
-121.95447143062468	37.74300921291063	0.7827
-121.96563325836321	37.760279922622935	0.3771999999999999
-121.96555738647378	37.760058420978694	0.3771999999999999
-121.87948820206695	37.70166959223464	0.785
-121.88005292393706	37.70135684272819	0.6291000000000001
-121.8967605483966	37.70182878060812	0.3549
-121.87076501047656	37.590767576664085	0.23564999999999997
-121.87107168947912	37.591352948587506	0.23564999999999997
-121.65511185289212	37.826555676192186	0.9880999999999999
-121.65097205635585	37.83572460831901	0.9880999999999999
-121.66988202805172	37.807807664323015	0.9785
-121.968412001218	37.698835191710984	0.3739000000000001
-121.92231454706872	37.70275918745425	0.763
-121.92575896081604	37.70476538360727	0.7144000000000001
-121.9396401564425	37.51473666124541	0.47275
-121.7432645577233	37.71851305194503	0.79505
-121.9745911583835	37.79615660463497	0.6706500000000001
-121.91695919625667	37.68823909404105	0.8263499999999999
-121.88499073298485	37.63952768785449	0.71815
-121.86517039496141	37.69533039892305	0.8020499999999999
-121.88851667940605	37.687199360158885	0.7486499999999999
-121.9136963849047	37.67792436812342	0.7380500000000001
-121.91369638490471	37.67792436812342	0.7380500000000001
-121.74973125429241	37.668193191741146	0.7958
-121.73692595329237	37.69543790581712	0.7915
-121.92412144979697	37.705071327570714	0.5859
-121.7182419569262	37.69689940968835	0.9602499999999999
-121.9241152908231	37.7780936476452	0.92215
-121.9031175600384	37.775676072493766	0.7091000000000001
-121.93687887677116	37.48467088861252	0.5390499999999999
-121.93722411733403	37.48362498217084	0.26999999999999996
-121.93505988558624	37.482299734867574	0.2901
-121.8746216253016	37.71870173820874	0.5342000000000001
-121.87200566621527	37.70122267074609	0.43165
-121.8848159566002	37.694195870062586	0.41385
-121.9348673431089	37.697944430609056	0.3690500000000001
-121.97551961496036	37.77696052397129	0.5053500000000001
-121.97483988697525	37.77736036623783	0.8696499999999999
-121.91775497470462	37.69105631875431	0.69645
-121.9181698011587	37.6905090370493	0.7946500000000001
-121.87786488151843	37.68867224996403	0.49740000000000006
-121.92223476059235	37.7026919593451	0.74125
-121.92105025726205	37.70162129925053	0.3443
-121.88517681864508	37.64045883902619	0.7193999999999999
-121.87406489745938	37.71993831622804	0.5047999999999999
-121.88609778777787	37.64998592350287	0.7597499999999999
-121.92431055429303	37.49627314999823	0.514
-121.9234656	37.49533045	0.514
-121.93382026610679	37.48473054327464	0.30315000000000003
-121.87875407800865	37.70576538558719	0.4703
-121.88815073744021	37.70175084107464	0.85335
-121.88799168632006	37.701310513886284	0.85335
-121.90738584733539	37.70228047441805	0.56775
-121.90768719016076	37.70271173470135	0.56775
-121.92306926756085	37.70052728403962	0.74125
-121.91576285343038	37.70138113765704	0.6901999999999999
-121.91433682084231	37.70156167212781	0.6901999999999999
-121.84827838600853	37.69450559279232	0.87225
-121.87781813611207	37.712723374562664	0.7095
-121.88026860060147	37.701037872585765	0.4311000000000001
-121.87215763635683	37.701671479168546	0.43165
-121.84986310969217	37.70166920160885	0.3749
-121.90663419426421	37.75701545724347	0.8756999999999999
-121.90717560956926	37.76807313545418	0.5409499999999998
-121.81799028462255	37.698424689979234	0.9098
-121.81779320247476	37.70074045100894	0.68575
-121.74035257974583	37.70255356192784	0.8723
-121.93348001209397	37.48611442720313	0.35375
-121.89005379462297	37.59341357601477	0.23395
-121.88351894147779	37.592767813070694	0.2066
-121.88420842347549	37.632297683117265	0.51715
-121.92808292903229	37.59705180133468	0.40905
-121.93842243173997	37.595230012837916	0.5944499999999999
-121.87132629743816	37.593811004219155	0.3461
-121.87242509059652	37.60067116260954	0.3461
-121.89289374925995	37.64863921306229	0.3455
-121.87912028332717	37.62183322403682	0.36405
-121.9168792295995	37.55504274483295	0.7623999999999999
-121.9168178190573	37.55420039122883	0.7623999999999999
-121.93730913589665	37.53387485326523	0.13295
-121.92463272364608	37.54084564878943	0.6805
-121.80931894008374	37.67574653240423	0.7560000000000001
-121.74423307724216	37.69087111189724	0.7752000000000001
-121.92817018912709	37.73144837950463	0.8769
-121.85347240684698	37.53321213848981	0.49385
-121.9440827839684	37.61242523019294	0.8334499999999998
-121.80929454457214	37.675631992587434	0.75285
-121.80189473634584	37.70103205249771	0.73845
-121.80522313538002	37.69724371870918	0.9096000000000001
-121.72375002372164	37.70908298797312	0.91095
-121.71852379492326	37.68197884813233	0.6789499999999998
-121.69670277481556	37.67258711036284	0.8175
-121.69675460525221	37.67865757803609	0.79655
-121.68308618608522	37.68703009119626	0.9527500000000001
-121.77364727790768	37.69971314642006	0.78685
-121.89262739260874	37.76230887354092	0.7281500000000001
-121.88790416076384	37.75613592922608	0.7809999999999999
-121.90311756003842	37.77567607249376	0.7091000000000001
-121.90824919290417	37.759080876563075	0.6010500000000001
-121.87503177282983	37.7490263754577	0.9145500000000001
-121.90824919290414	37.759080876563075	0.6010500000000001
-121.92496283062819	37.70322263020342	0.74125
-121.92443993711781	37.704014967875985	0.7144000000000001
-121.93176785545594	37.71338056209054	0.29819999999999997
-121.96570402474961	37.7598932328518	0.3771999999999999
-121.91382449010102	37.68742734843187	0.8263499999999999
-121.93410514525179	37.48473225406978	0.30315000000000003
-121.87917017583881	37.68809631907501	0.6964499999999999
-121.87821036878944	37.68902089228237	0.49740000000000006
-121.8790118331498	37.70857866251189	0.7976499999999999
-121.9697492344945	37.57469387676167	0.10375000000000001
-121.90737286645309	37.7020783668732	0.56775
-121.94190085707702	37.531063290365054	0.23204999999999998
-121.95468558732934	37.5331153531638	0.24155000000000001
-121.80245045137856	37.700355348495215	0.73845
-121.86204214991685	37.730169291110364	0.8357
-121.86073745960135	37.72907689334587	0.8357
-121.8849236666688	37.79685043544074	0.6359000000000001
-121.8849236666688	37.79685043544074	0.92995
-121.89014102705632	37.79726925622482	0.6359000000000001
-121.91618500205674	37.74824947308455	0.5125
-121.93520537273515	37.698530468463055	0.3690500000000001
-121.85969487332251	37.77600492222067	0.6721000000000001
-121.86504170116453	37.576759930184465	0.66775
-121.8740648974594	37.71993831622804	0.5047999999999999
-121.78634942702472	37.701056857623904	0.5891000000000001
-121.83560547753203	37.69246639296705	0.6789999999999998
-121.93629944541496	37.53316477420634	0.13295
-121.93346061148766	37.53526686162343	0.43779999999999997
-121.76849647637324	37.67229180446468	0.5626
-121.9080731535225	37.76929016863287	0.53695
-121.9764886064279	37.80065226516928	0.70315
-121.93069365599051	37.733589997635576	0.8769
-121.92970093975113	37.73254886780636	0.8769
-121.93453128733783	37.73415390052256	0.8769
-121.93344837614234	37.73573535355899	0.8769
-121.93453128733782	37.73415390052258	0.8769
-121.92970093975111	37.73254886780635	0.8769
-121.93069365599047	37.73358999763556	0.8769
-121.93344837614237	37.735735353559	0.8769
-121.94402490351928	37.75645919435684	0.40185
-121.87796840808066	37.746667175352286	0.5478500000000001
-121.91626704422232	37.74812107700469	0.5125
-121.92590212694115	37.77175278370189	0.6169500000000001
-121.92351071183161	37.78723310769097	0.57195
-121.80547010114948	37.67841453601872	0.7560000000000001
-121.89742296285668	37.665080593870286	0.34865
-121.92519213096676	37.705448415125915	0.5859
-121.66996102563304	37.807868435539966	0.9785
-121.93342565240826	37.48616697048342	0.35375
-121.88428434755016	37.69388219015138	0.41385
-121.95362170340013	37.50219963606644	0.5547
-121.94868425284628	37.492211346877255	0.59765
-121.94883932992461	37.492110031899486	0.5715
-121.94853798925627	37.493092307965235	0.7007999999999999
-121.96310479094619	37.4911139717223	0.36444999999999994
-121.95054613121896	37.49022196283562	0.5715
-121.95095292768484	37.49030411464804	0.5715
-121.95197700940474	37.492959919447806	0.59765
-121.95197700940474	37.492959919447806	0.59765
-121.87389611492065	37.665029406302736	0.5670499999999999
-121.9163467168081	37.71636704019186	0.41545
-121.91843382158835	37.705068704938604	0.5571499999999999
-121.53155488703061	37.74213808301431	0.9588499999999999
-121.5353593611334	37.719711012467485	0.9713999999999998
-121.93715990320389	37.483522750247545	0.26999999999999996
-121.98314756251975	37.81142240951705	0.5012
-121.79789352595785	37.700691339705465	0.8947999999999998
-121.80028777504786	37.70010883881465	0.81545
-121.59973947869905	37.83790220062077	0.9604500000000001
-121.51597866246586	37.72187726439505	0.9852
-121.95493903226645	37.51897410069283	0.13525
-121.8584450545008	37.78675553301161	0.8797
-121.85427155462477	37.69471777706363	0.8198
-121.84913670603012	37.694069842174024	0.8198
-121.84913670603012	37.694069842174024	0.8198
-121.92000397078822	37.75672234937826	0.6308500000000002
-121.88726237630502	37.690188051749125	0.7643500000000001
-121.88023864758391	37.70088758680787	0.4311000000000001
-121.90325627991999	37.6799133361405	0.7808
-121.92526894649117	37.7055749979222	0.7144000000000001
-121.8992231413182	37.700028048976705	0.7837500000000001
-121.90005615073656	37.69595683224705	0.5962000000000001
-121.8996813551468	37.699843876822264	0.7837500000000001
-121.86647419604726	37.76497419717764	0.76115
-121.85844505450083	37.78675553301161	0.8797
-121.86647419604724	37.76497419717762	0.76115
-121.8999459966509	37.695848924855255	0.5962000000000001
-121.90049267282423	37.6915223841976	0.7675500000000001
-121.90010025203838	37.683103274970236	0.7553
-121.90018694586742	37.68856932771643	0.7641499999999999
-121.90018694586742	37.68856932771643	0.7641499999999999
-121.88937728126226	37.68682061220023	0.7486499999999999
-121.88767912815338	37.69075146004611	0.7643500000000001
-121.87894640073108	37.70558759386595	0.67675
-121.73732789681259	37.696435033781476	0.7878999999999999
-121.73692595329236	37.69543790581711	0.7878999999999999
-121.73732789681259	37.696435033781476	0.7878999999999999
-121.74013286641404	37.698507242454525	0.7915
-121.74076427928391	37.69981521288666	0.7918500000000002
-121.92879298039253	37.73128780484061	0.8769
-121.8729181501358	37.731374166596886	0.9100999999999999
-121.87310781210468	37.729658737482765	0.8326499999999999
-121.72520402545582	37.684123902946915	0.7668000000000001
-121.89014102705632	37.79726925622482	0.6359000000000001
-121.96952529588934	37.574201727721466	0.41305000000000003
-121.78028557641139	37.67374282585115	0.7458
-121.78012359542961	37.67397937212211	0.7458
-121.74177378275346	37.70006539219485	0.7933
-121.72520402545582	37.68412390294691	0.7668000000000001
-121.89017957822118	37.63766067182825	0.51715
-121.95594443633827	37.52407418017855	0.26830000000000004
-121.93054789460334	37.48452157065677	0.35375
-121.93054789460332	37.48452157065677	0.35375
-121.88360063030852	37.66725077047498	0.36005
-121.9117522520036	37.75066893021476	0.68715
-121.92246224171895	37.76252633481844	0.9066000000000001
-121.92579468486981	37.77015863595147	0.5895499999999999
-121.86104973587216	37.74138700496576	0.9333499999999999
-121.8610754612951	37.74131724831662	0.9333499999999999
-121.80565713861876	37.657162684436656	0.70155
-121.95233627647873	37.57018468871583	0.7562
-121.69248596450036	37.874005232687075	0.9668500000000001
-121.8729181501358	37.73137416659689	0.9100999999999999
-121.8731078121047	37.729658737482765	0.8326499999999999
-121.87140748542194	37.725650129349354	0.516
-121.91303552866137	37.71620825575031	0.8125500000000002
-121.7863494270247	37.70105685762388	0.5891000000000001
-121.85566002737569	37.69390956485825	0.8198
-121.92017644873064	37.75671492181513	0.6308500000000002
-121.92228370829032	37.7625803456194	0.9066000000000001
-121.88545527432697	37.59481237216826	0.43995
-121.80548976689175	37.65645839239954	0.70155
-121.8052416583273	37.678411373728274	0.7560000000000001
-121.94683934883585	37.512695089228245	0.6363499999999999
-121.86790795772654	37.66496081233509	0.8109999999999999
-121.86799183685737	37.665036440541215	0.8109999999999999
-121.74013286641407	37.69850724245453	0.7915
-121.88979393845239	37.595937396468734	0.7188000000000001
-121.71865359594058	37.695653043885116	0.9602499999999999
-121.71865359594065	37.69565304388513	0.9602499999999999
-121.72478555008584	37.650108750072405	0.84925
-121.72520572587366	37.65456418937165	0.84925
-121.7247855500859	37.650108750072405	0.84925
-121.68308618608525	37.68703009119627	0.9527500000000001
-121.59973947869905	37.83790220062077	0.9604500000000001
-121.96357372031119	37.49126399702615	0.36444999999999994
-121.88979393845236	37.595937396468734	0.43995
-121.5746073000905	37.55362367170991	0.9749000000000001
-121.72520572587366	37.654564189371655	0.84925
-121.85698107361166	37.53910585146519	0.49385
-121.57460730009048	37.55362367170991	0.9749000000000001
-121.89691880000001	37.71265794999999	0.8177
-121.83329072063846	37.69888953221779	0.6940500000000001
-121.8569810736116	37.53910585146519	0.49385
-121.69230326018872	37.66814466114856	0.8175
-121.69893579657652	37.6650138690615	0.8175
-121.69670277481553	37.67258711036284	0.8175
-121.96877127486957	37.57829009410109	0.41305000000000003
-121.6967546052522	37.67865757803608	0.79655
-121.57598372119583	37.75364138862834	0.8964000000000002
-121.75550708133414	37.702923167827876	0.8581999999999999
-121.58050197630152	37.813519671396655	0.9731500000000001
-121.88391368911006	37.66756753742227	0.36005
-121.88360063030852	37.66725077047498	0.36005
-121.71753415	37.71180835	0.8092499999999999
-121.94408278396838	37.612425230192926	0.8334499999999998
-121.7349643990632	37.69313637105392	0.79045
-121.82638486167426	37.697924216422415	0.6940500000000001
-121.82638486167427	37.69792421642242	0.6940500000000001
-121.8279464549719	37.698700568795395	0.6940500000000001
-121.81960391147682	37.69919179009421	0.9098
-121.8196039114768	37.69919179009421	0.9098
-121.82922002812896	37.69897014135984	0.6940500000000001
-121.83329072063847	37.698889532217805	0.6940500000000001
-121.8279464549719	37.69870056879538	0.6940500000000001
-121.82922002812893	37.698970141359815	0.6940500000000001
-121.7412877877251	37.6996756766788	0.7918500000000002
-121.73284328665018	37.688001147749695	0.78525
-121.97581297279731	37.7801290288859	0.8696499999999999
-121.89691880000001	37.71265794999999	0.8177
-121.91857967322203	37.70496295637306	0.5571499999999999
-121.53343027205908	37.720944101720214	0.9713999999999998
-121.5332036804271	37.720937237799504	0.9836
-121.5316855454794	37.7418263868726	0.9588499999999999
-121.5318282742477	37.741995741911616	0.9588499999999999
-121.53169700092288	37.742739956117624	0.9588499999999999
-121.835605477532	37.69246639296705	0.6789999999999998
-121.56185557840996	37.755717868368286	0.9769499999999999
-121.75224778207102	38.01036693096023	0.8864499999999998
-121.75207162713252	38.01184739371558	0.9663
-121.81546106261283	37.99811928992239	0.9321
-121.78551589971234	37.996234522391454	0.9203999999999999
-121.9414161142526	38.01833873594098	0.9618499999999999
-121.93927010518124	38.018748560309014	0.9576500000000002
-121.8017460216111	37.89138095606225	0.9642499999999999
-121.86017572495403	37.894611322179394	0.87945
-121.86685052897624	38.01186397268939	0.7729999999999998
-121.85217668136131	38.00776403549294	0.9715
-121.81546106261283	37.99811928992239	0.9321
-121.75387183097071	38.004076769010176	0.8922000000000001
-121.75322707783552	38.00517874163168	0.9648500000000001
-121.96549786698958	38.02339178253449	0.87785
-121.66866714914946	38.01930147084222	0.95715
-121.79506634824206	37.99762585279868	0.97615
-121.8056971020891	37.998090064126444	0.9701999999999998
-121.86551401321577	38.01695882421466	0.9755999999999998
-121.81505900090052	38.00358780153518	0.9644499999999999
-121.81505900090052	38.00358780153519	0.9644499999999999
-121.61812574593324	37.89530215695057	0.959
-121.61812574593326	37.895302156950564	0.959
-121.61432789155083	37.88935993872702	0.961
-121.69609423219	37.952866838644475	0.7513499999999999
-121.79531076922498	38.010182005819374	0.9289499999999999
-121.61057412753166	37.93913774621825	0.9680000000000001
-121.79746442895187	37.984027318167655	0.9477999999999999
-121.8516285089534	37.99798725782536	0.8743000000000001
-121.79660923594236	38.01034838741102	0.97955
-121.88111758053957	38.02242407065911	0.9731
-121.71908043084932	38.00172826263189	0.97415
-121.90146224028128	38.00829962001624	0.85095
-121.6902425384301	37.98335742291246	0.9213499999999999
-121.6902425384301	37.98335742291246	0.9213499999999999
-121.73235065499013	37.98449185700137	0.97145
-121.64104355995863	38.011876717220005	0.9793499999999998
-121.84158850148876	37.88715330562977	0.95835
-121.71003050495015	37.9253555708076	0.9546
-121.79817107826459	38.01225118847863	0.82365
-121.62077037330454	37.971757911855626	0.9426500000000001
-121.89291771761239	38.00734346975457	0.8429000000000001
-121.82045254878324	37.97981905528365	0.8854999999999998
-121.69488240087567	37.990716646356	0.93365
-121.69386717590535	37.95436852243371	0.9233999999999999
-121.67799075909053	37.91748488150789	0.9512999999999998
-121.53240377095484	37.89047531272638	0.8797
-121.78778827310764	38.0122126408997	0.8230000000000001
-121.96754615925347	38.027947950201124	0.9690499999999999
-121.96754615925349	38.02794795020112	0.9690499999999999
-121.71450930546834	37.93902976629632	0.9487
-121.79028836409577	37.9840180185551	0.9829999999999999
-121.70578288255199	37.99058892599947	0.9689999999999999
-121.86551401321577	38.01695882421466	0.97605
-121.7877807104951	38.00690790521889	0.9727000000000001
-121.76546985836575	37.981270423600066	0.9186500000000002
-121.86715297189487	38.01194010754951	0.7729999999999998
-121.95872662460333	38.023540976416534	0.87785
-121.96735538382876	37.95908732929695	0.80745
-121.6414839	37.88102945	0.9546500000000001
-121.70578288255199	37.99058892599947	0.8488
-121.97258488902335	38.029185567887325	0.97105
-121.84010916345456	37.98933778841179	0.9729
-121.88297437932023	38.01537541356016	0.9608500000000001
-121.76023827510998	37.99153837264606	0.9734
-121.7556643940845	37.99779144689258	0.8922000000000001
-121.90146224028128	38.00829962001624	0.85095
-121.64104355995863	38.01187671722	0.9793499999999998
-121.88516028546475	38.00357919511072	0.967
-121.88516028546475	38.00357919511072	0.967
-121.69376901931459	37.986982122932936	0.93365
-121.95440964845999	38.02186184144081	0.78835
-121.79531076922498	38.010182005819374	0.9289499999999999
-121.75566439408448	37.99779144689257	0.8922000000000001
-121.79028836409577	37.9840180185551	0.9829999999999999
-121.87390092907212	38.000455512290635	0.9702999999999999
-121.78545711597471	37.985172631113365	0.9829999999999999
-121.72601461099023	37.873442549159634	0.92325
-121.76388140925984	37.87570487531548	0.91955
-121.76388140925985	37.875704875315506	0.91955
-121.81717231868161	37.911576330140846	0.9435499999999999
-121.71450930546834	37.93902976629632	0.9487
-121.96932990787235	37.966347107238214	0.7208
-121.94783796322577	38.244659952744065	0.8765999999999999
-121.90320274153899	38.277893083803015	0.9817499999999999
-121.72327999091365	38.18728545316611	0.9884999999999998
-121.80541073840051	38.26537615438055	0.95355
-121.79450537372772	38.19805985453022	0.92745
-121.78176821517086	38.2281521533522	0.9551
-121.78286508143708	38.21261857172642	0.9835499999999998
-121.8811769808517	38.212204985735	0.98335
-121.78176821517076	38.22815215335218	0.9551
-121.82461660248607	38.1836778137924	0.9537
-121.78286508143705	38.21261857172642	0.9835499999999998
-121.8718430673679	38.13176236604158	0.9798000000000001
-121.72327999091364	38.18728545316612	0.9884999999999998
-121.71049139843146	38.19200460254934	0.98865
-121.89497045061336	38.22420040511349	0.9443000000000001
-121.98051188672633	38.23329561469406	0.9298000000000001
-121.63083188195019	38.29185239910403	0.98075
-121.80616377839523	38.19145688704938	0.89265
-121.79450537372772	38.198059854530214	0.92745
-121.7044919736415	38.18724436344121	0.98865
-121.59375950998516	38.171967308194475	0.97025
-121.51746800020108	38.23732850332691	0.98495
-121.50371065401717	38.22241123190182	0.9777000000000001
-121.58493797668218	38.16191810142881	0.9733
-121.5849379766822	38.161918101428824	0.9733
-121.75159880386181	38.03049605236876	0.95865
-121.68221296818727	38.1580376933167	0.9806
-121.5828292085855	38.12561187921327	0.9758500000000001
-121.51499757262113	38.24216796473794	0.9832000000000001
-121.51046530664736	38.24649894970164	0.81525
-121.50371065401717	38.222411231901816	0.9777000000000001
-121.4955488479365	38.22449912557478	0.84585
-121.52773095	37.956404649999996	0.964
-121.52773095	37.956404649999996	0.964
-121.49539495730215	38.11501488456854	0.9755500000000001
-121.96794706148461	38.02316275534418	0.96005
-121.95440964845999	38.02186184144081	0.78835
-121.94204469477638	38.019098189039	0.9637999999999999
-121.96381518885697	38.02271793502971	0.8202
-121.88938558821039	38.016953674030184	0.9682500000000002
-121.75425711896611	38.005330410508286	0.9648500000000001
-121.75419571449463	38.00388914250353	0.9667499999999999
-121.85364843642992	38.00850018311776	0.9743999999999999
-121.79515303353456	37.99794156553321	0.9799500000000001
-121.75227705490317	38.01217607138428	0.9654999999999998
[truncated: 6,556 more rows]
