# Supplementary material for: Accessing acute care hospitals in the San Francisco Bay Area after a major hayward earthquake
Source: Nat Commun. 2025 Oct 22;16:9328. doi: 10.1038/s41467-025-64354-6 (PMC12546628; doi:10.1038/s41467-025-64354-6)
Supplement: Supplementary file 5 — Source Data 3 [file 41467_2025_64354_MOESM5_ESM.zip › Hospital_functional_fig3.csv]

Perm_ID1	Longitude	Latitude	Beds	FuncBedMean
30105	-122.176626828274	37.43561221820483	477.00000000000006	372.7088974399428
140672	-122.03318176687708	37.983282111934734	245.0	124.81420758364743
60294	-122.13280349702848	38.00627239096252	167.0	91.45097269610116
90468	-121.80332259637615	37.98243986775949	145.0	110.45598834375629
70504	-122.05937466196782	37.89149486876977	233.00000000000003	86.58360317489698
50405	-122.04066685795388	37.91307175800971	572.0	238.1294517567221
10261	-122.5532553510059	37.95854234158958	120.0	49.44
92412	-122.55474674086946	38.00417274688331	116.0	51.53068281413162
71911	-122.53578085271043	37.94747769601519	327.0	147.2950404618739
186516	-122.29694049072214	38.324915069653244	200.00000000000003	124.82686524072328
51830	-122.47486302074076	38.54230207956515	151.0	122.80155649038376
86408	-122.4741526731226	37.67989417701537	434.0	201.34526607377737
21608	-122.38319504151505	37.59203973743581	241.00000000000003	211.5294442987527
97290	-122.29948160124549	37.53118259250508	227.99999999999997	173.14903737779832
43244	-122.25441078936828	37.47985265378445	208.0	145.10755287985282
108560	-121.84943648032079	37.36244003460475	264.0	105.58039906500152
195732	-121.96905655001439	37.26283876754817	142.99999999999997	74.50830620355978
10878	-121.9480522121924	37.24476630886883	70.0	41.748000000000005
119713	-122.08029499197437	37.36902891279536	443.0	231.76249298254703
65340	-121.94651316938018	37.25215940462078	359.00000000000006	191.6412918182297
98271	-121.93899938808724	37.32814973966599	358.0	67.50232797310856
153090	-121.93397031463688	37.313247642843784	574.0	277.00254414002694
186031	-122.17532890885666	37.433939027465215	477.0	179.18106319075
132228	-122.04775076689198	38.261836327235706	182.0	140.44755981041135
55260	-122.81894545413518	38.39712897449202	37.0	29.3384171190868
55270	-122.70256688843672	38.44178379816934	46.0	34.73157155521247
188003	-122.70132056551363	38.44361205968618	46.00000000000001	35.13610616298243
110640	-122.46522497520769	38.28810522265112	75.0	36.31400840726103
56050	-122.25419840921411	37.763070085662704	134.99999999999997	16.528147458312745
67284	-122.25708337482793	37.8552029969473	347.0	35.450703958311664
56210	-122.26708769914474	37.836938454878734	157.0	24.22006153789724
11256	-122.1421703331812	37.71429999083052	93.0	11.550600000000001
33864	-122.2310194211766	37.79854487421506	286.0	75.74582723313435
33963	-122.13043071571417	37.71618070200397	99.0	16.606736147340683
79254	-122.26324931585441	37.821729964201936	402.99999999999994	93.44161837376485
34014	-122.26394695962439	37.81999392783192	57.99999999999999	9.556624136495099
34032	-122.08794713151433	37.63371760950187	170.99999999999997	18.274548579128183
56815	-121.78157529978087	37.67718215308486	75.0	26.19079358049972
56830	-121.97952998326073	37.55714954125335	415.0	29.163051317259093
37248	-122.43455768974123	37.768494906295686	191.00000000000003	83.06032088043301
62150	-122.44327761678376	37.78230959027657	247.0	146.009480177472
99456	-122.4563640886321	37.74913346439204	780.0000000000001	585.2163364050967
37329	-122.43923357181988	37.784779145301215	140.0	57.2707153526203
37371	-122.41635573315641	37.789582551993874	211.0	94.95320670073572
24920	-122.45334380993405	37.773896833328386	167.99999999999997	85.0699269652227
24926	-122.40527783377055	37.75585856820774	385.0	308.4167823671409
49904	-122.45741244067557	37.762845121854056	580.0	338.6703425736431
50100	-122.23723063748912	38.13114760637745	101.99999999999999	44.4011240237553
76938	-122.86436642912345	38.62707389697638	43.0	39.93791467421972
25904	-121.8003397063399	37.23998212845366	247.0	143.93085783492918
143946	-122.4395790558476	37.65980190938839	120.0	64.2400022649222
65710	-122.24713030947166	38.127353042451624	248.0	122.30264095040877
72545	-121.97496573290528	37.55289844531727	106.0	11.933420474476051
131112	-122.63137599059327	38.2547735493268	80.0	40.02180046034262
29242	-122.40903800370896	37.795481965227815	54.0	32.41915996231745
126456	-121.95186043437067	38.35584527906443	50.00000000000001	40.77247784214095
16166	-121.9591729997841	37.77752500012869	64.0	25.2032
48684	-121.95809593689226	37.776022783139716	123.00000000000001	64.99325301442268
162420	-122.72654446818703	38.47205155015678	173.0	149.38925240508104
32954	-122.1761390000396	37.43675174982148	456.0	293.77426402525987
166320	-121.88027039463043	37.69354031338543	167.0	69.61276546682964
16713	-121.9476262087512	37.2598082154817	31.0	16.665599999999998
34974	-121.57164953900765	37.03648158882002	93.0	78.6036
17668	-121.9974836334663	37.33613940055234	331.0	202.572
17672	-122.5602519048346	38.09907867505186	64.0	31.2704
35498	-122.3613707176129	37.937383600003486	50.0	12.646290403058305
18153	-121.7751737692191	37.95087096982636	150.0	124.19999999999999
54492	-121.93975049697615	38.38767949810126	140.0	128.27805052174398
18165	-122.4224477181277	37.7860276229588	453.0	278.59499999999997
72720	-122.09012916023704	37.69827848452209	177.99999999999997	50.01155270125311
36362	-122.3898390152754	37.76555318659547	288.99999999999994	188.75133977985593
36372	-122.16394757727015	37.706335360470106	216.0	66.17643167893247
90935	-122.75124655993582	38.494495594791594	84.0	71.31358123018892
18188	-122.4215520029451	37.74764052510179	120.0	85.19999999999999
54618	-122.25863583547704	37.823059239969986	315.0	96.61550360621631
18219	-122.2243002204596	37.48921718644434	213.0	148.46099999999998
