# Supplementary material for: Accessing acute care hospitals in the San Francisco Bay Area after a major hayward earthquake
Source: Nat Commun. 2025 Oct 22;16:9328. doi: 10.1038/s41467-025-64354-6 (PMC12546628; doi:10.1038/s41467-025-64354-6)
Supplement: Supplementary file 6 — Source Data 4 [file 41467_2025_64354_MOESM6_ESM.csv]

Zip Code	Population	Pre-Earthquake Travel Time (min)	Post-Earthquake Travel Time (No Transportation Vulnerabilities) (min)	Post-Earthquake Travel Time (No Hospital Vulnerabilities) (min)	Post-Earthquake Travel Time (All Restrictions) (min)
93635	42165	2.4640257144011715	4.381241632257645	4.381241632257645	5.283568583662401
93906	61055	2.0777488081087143	3.114845371878131	3.114845371878131	3.606952423090585
93907	22263	2.0447917466280794	3.0654379795971054	3.0654379795971054	3.549739273790921
93908	14436	2.188606362278262	3.281036847091662	3.281036847091662	3.7994000962978762
94002	27615	3.9399547945205478	5.941533255525057	3.939954794520422	7.039727524748839
94005	4705	8.44505	9.347111660000618	9.021574273333528	11.020996600000299
94010	42361	4.953715466666667	6.390092852373334	4.986901989146679	7.564607807546702
94014	49967	4.340802230971129	6.814144508792588	4.43898974713914	8.16566261118105
94015	65362	3.1372115541922287	6.878767034110387	3.1372115541922314	8.186940714580775
94019	19846	23.941783333333333	25.0300366666689	24.673723813335258	26.772692410001834
94020	1605	20.063079979559788	21.351301865418158	21.351301865418158	24.040539404646612
94021	74	19.0270419053984	20.086147513401873	20.086147513401873	22.15434263467498
94022	20626	7.240582471264367	10.044611776034477	7.27593934643693	11.378368313390732
94024	23198	3.9794544025157235	8.151262504024958	4.029963527043976	9.696702038993477
94025	42268	5.137756330749354	6.648643328113583	5.459356432041213	8.033736815297122
94027	7230	6.1070166666666665	7.3970255635186435	6.411904701851868	8.70085065574102
94028	6639	10.760150000000001	12.26984247000089	14.544357256667247	16.677372766667244
94030	22924	3.083452873563218	4.746713192930809	3.08345287356301	5.922239982011261
94035	0	7.99045	10.926919393333515	8.937295953333374	13.135175010000221
94037	3066	19.223233333333333	21.741662746667167	20.166173376666936	23.611486280000392
94038	3342	18.602685352620362	21.00330717027092	21.00330717027092	22.787640673813893
94040	36244	3.3931733766233765	7.904067949220707	3.3931733766234586	9.330773496233707
94041	15199	3.392341830065359	7.780419804248253	3.749258460130606	9.463817860588142
94043	31163	5.445945582329317	8.935457705823236	6.464492498232763	10.974077022489963
94044	39345	10.113564478114478	12.95778146939393	10.274472493670032	14.274474183535336
94060	1778	38.04068333333333	39.399225966664	39.47975806333164	41.4852211299983
94061	38275	3.773059397163121	5.759461440035472	3.804095548865208	6.924688900780149
94062	27008	10.353189300411522	12.373413452469467	10.64762771168765	13.720352158559864
94063	35003	3.0640926315789474	5.346902879087673	3.0799787806667616	6.616832540070058
94065	12108	7.716648039215686	9.076867636274967	32.2250087845092	33.896979012156436
94066	44461	6.012712979351032	7.617936886165017	6.030297300058921	8.791953124572183
94070	30659	4.720640079365079	6.54746683726191	4.721965858412585	7.648526640992201
94074	266	22.848602152514943	23.88011327530694	23.88011327530694	25.52871738989624
94080	65196	3.5526776785714285	6.598278683829517	3.560092410833405	7.963812657381042
94085	24083	5.944887398373984	9.212145505934757	6.648602229024314	11.321280188658323
94086	49029	4.696231680440771	8.459024523195511	4.912892620881536	10.2156593192285
94087	60232	4.844118989898989	8.298874235858522	5.002288685717086	10.161131180808047
94089	22001	7.145268611111111	10.192193773888954	8.27309188388892	12.610335005666647
94102	37209	1.6818451388888889	3.2054366110832992	1.681845138888926	4.522266515638789
94103	34057	2.5165158805031447	3.7831718939621726	2.51792069446528	5.102878189937251
94104	285	1.400271297286469	3.148496766032024	3.148496766032024	4.557644835408948
94105	8680	3.3578333333333332	4.533896223333079	3.357833333332993	6.001416116666392
94107	28228	1.3947654970760233	2.877319873801271	1.506788867660753	4.265795311520511
94108	13229	0.8273649572649574	2.6810501376922806	0.8273649572649587	4.067072779999953
94109	58754	1.1388826023391811	2.8986669198830155	1.138902899883025	4.202889222222232
94110	74162	1.6287848303393213	2.906847177385238	1.628784830339305	4.15762195748502
94111	4428	1.3562342105263159	3.267591484561249	1.356234210526286	4.678842685789528
94112	85347	4.69484696969697	5.883663605837325	4.730329357719259	7.17487552141944
94114	32894	1.6432661172161174	3.295746600769149	1.6432661172160608	4.515741985457912
94115	34958	1.2163587458745875	2.937769253927447	1.2163587458745702	4.220007098085875
94116	45264	4.1967557347670255	5.750194971218619	4.196755734766999	6.8796869731541035
94117	38674	1.10681125	2.8945535721250004	1.1068112500000704	4.134165931791672
94118	42134	1.872135588972431	3.7605529768170767	1.8721355889724298	4.980560567919843
94121	43885	4.578513605442177	6.385840157210824	4.578513605442211	7.555520975714305
94122	59101	3.5927897750511244	5.215067253312863	3.593492161942686	6.364350810879398
94123	25647	2.7218189393939394	4.401991189292909	2.7218314606060283	5.6898415390908585
94124	39036	4.700936636636637	5.74760230441423	4.87687377504501	7.144041727777746
94127	19243	2.690417272727273	4.169302117212245	2.690417272727309	5.362740968000238
94128	200	0.3157633178114349	0.45821802192371025	0.45821802192371025	0.5705618789709093
94129	3742	4.229066666666666	5.930049813332967	4.229066666666193	7.157772339999583
94130	3127	10.520716666666667	11.571771966665848	135.43389718000205	136.38464908666796
94131	28897	1.9269052083333336	3.3936537548333434	1.9269052083334215	4.584816444041616
94132	30586	4.87845717948718	6.335349058410423	4.880161707692195	7.547042522923265
94133	28414	1.3541111940298507	3.3366550756219198	1.354111194029901	4.722707696268632
94134	43036	4.940043527508091	5.988382976698986	5.233105347831772	7.495951568284794
94158	7954	1.5027000000000001	3.2832208566666514	1.5027000000001203	4.666662453333345
94301	18694	4.6683047619047615	6.331137657777542	4.708562684364902	7.610162360317308
94303	48040	7.782905555555556	9.200383701809491	8.117664783047681	10.839579426634794
94304	4187	2.5734166666666667	4.436324474999924	18.753676253334156	21.345719290834165
94305	15219	3.345468599033816	5.509458033091805	3.345468599033808	6.604117418550805
94306	29651	7.252132338308457	9.012234685373038	7.290088099800921	10.271812735621738
94401	36553	6.542717316017316	7.625391666363672	7.049293490952328	9.167741417878794
94402	25933	5.033609915611814	6.64875508586495	5.073327135822652	7.813495939873446
94403	43378	2.4196295197740114	4.605353129124362	7.515628510028354	10.663714861073577
94404	36095	5.585743727598566	7.372347309713185	30.969264047383387	33.14765986695328
94501	64585	3.256111546184739	13.616566559598247	3.260725285040085	20.8201819273293
94502	14424	5.815408333333333	16.86490098166646	5.81540833333319	23.350270398333457
94503	21768	6.099953603603604	11.178493899279356	6.101045464143842	15.957545788018205
94505	15295	24.26855833333333	26.803186731666436	24.362043953333206	29.12061315166625
94506	25365	12.25301893939394	17.267211434772534	12.531866831514952	21.527377912423905
94507	15748	5.515328571428571	12.039137933332931	5.791280180476133	16.127524787380885
94508	3522	11.731050000000002	17.406675199998862	11.731049999998834	18.6285865599988
94509	66640	4.534788591269842	7.543983014563638	4.539940726666713	9.615893008512026
94510	28016	11.39668238095238	14.527002405428364	11.790358363761753	19.80815332757122
94511	2302	26.884299999999996	29.272091686668904	30.241503583334875	34.25477754666827
94512	25	13.448635315238583	15.905681775328544	15.905681775328544	18.27212321048336
94513	65821	14.331772325581396	17.350709566682227	15.069881479565833	20.162236885395657
94514	1197	23.109066666666667	25.377575989999468	23.151905706666273	27.757441473332623
94515	7566	16.6562875	19.390499295834367	21.819494651042092	24.50683362812561
94517	13088	20.928581313131314	25.80424922808131	21.099463618585983	28.363524134141553
94518	28582	4.69560511111111	10.973372496711011	7.429021264177506	15.964069582133186
94519	19162	3.4026575471698113	10.4657612348429	3.4026575471697864	12.847998401006476
94520	39582	3.7116674242424237	10.027058905999974	3.782421189363535	12.725895327000071
94521	42921	8.316911297539152	13.434399070402124	8.495064158232386	15.773204309306173
94523	35377	6.777234722222222	11.125141421904685	7.259462125198391	14.104692706468235
94525	3180	12.928234725625662	16.531837884615385	16.531837884615385	27.822153422898296
94526	33061	7.135558232931728	13.031919791767077	7.844072322329347	17.76233463875508
94528	692	9.394499811075159	14.493396605524687	14.493396605524687	19.006074109217064
94530	25099	8.017565625	14.265541801124952	8.453997723041624	23.084555490416665
94531	44247	5.384971794871794	8.356954135795116	5.3851611148717105	10.41605340589795
94533	74600	5.015621428571429	7.421918948826639	5.033848135119155	8.977757252346926
94534	39186	9.503357480314962	11.56302907454052	10.744594400104859	14.958826777953103
94535	5155	13.175073333333334	14.645279957334429	13.191586406667746	16.097027856001166
94536	73954	4.4780957642725605	18.319638021325936	4.912467902265285	28.162477477863668
94538	66064	5.034984682539683	17.231616635888862	21.136243124205674	42.15216796636482
94539	54673	8.031822868217054	17.47942827434114	8.559577851808825	29.606030517260944
94541	65542	5.0052607660455495	13.174296276770283	5.496588056894485	21.07287255687374
94542	14598	8.094793243243242	16.171636464594464	9.006833667297323	23.962501267567536
94544	80419	4.8409947278911565	15.341952979523603	9.177130233520392	26.3361081648298
94545	32910	2.787467892156863	13.844670464313676	2.873573797156793	22.54825161333333
94546	46082	3.5760463636363635	13.196395413090928	3.5760463636364026	19.917328168394153
94547	25547	13.548515555555555	16.571437124332977	23.364809073555396	30.33382449166659
94548	122	16.223714449823145	18.749936453681062	18.749936453681062	22.034229472634802
94549	27835	8.94939794520548	14.614011211369542	10.498728308493083	18.531777105936108
94550	51732	8.802453448275863	19.81434456350545	31.781630410057186	49.62075330452082
94551	40728	6.009434722222222	15.492905592249986	6.5035625946667235	27.291638401555556
94552	16565	9.77644649122807	17.190776429006032	11.537931860000558	24.24877798198827
94553	49668	6.262744256756757	11.551164536351374	8.00042704335598	15.926283318603632
94555	37315	7.446659146341464	16.526034217357754	24.49693903756107	39.68835528934967
94556	17810	16.4059825	21.362384711332997	17.277288170499734	25.396118774916822
94558	69422	7.548090544871795	15.526471461682606	8.43881269232387	18.215185881714724
94559	28198	6.3436939393939396	14.108777005211978	7.180451902363536	16.786898743878634
94560	46028	8.2213576	17.48363860584009	20.962711687360365	31.510662246320067
94561	41745	11.557404242424242	13.989882653636196	11.682448604424254	16.13059806551498
94563	18952	10.821196540880502	15.795784453899314	11.495957239245733	21.656728378616506
94564	19505	12.838553787878787	17.97385890106059	13.453103704545052	29.444976344848826
94565	94223	9.850523284313725	12.42955423705842	10.021603982450747	14.649059694656513
94566	46030	4.434047555555555	12.21675099475547	11.581685386799968	25.829396439066823
94567	688	16.069200627202957	19.428842984968487	19.428842984968487	25.299019555322527
94568	59401	5.403221756487026	12.113713173014082	8.201130397485008	19.259534943014135
94569	371	11.246535915030394	14.569783387625387	14.569783387625387	21.452026360936184
94571	9209	25.6993	28.12834482333142	27.356432256665467	30.895035529999436
94572	9192	12.298683333333335	15.72809376000019	19.665861793333605	26.48851098333355
94574	9177	6.1856	10.71632519333264	7.6539040933330025	12.868319026666091
94576	95	9.069307015990898	13.839978231112756	13.839978231112756	15.674877738762252
94577	50194	3.15444068627451	12.492541863496768	3.678234663888904	20.01716905549028
94578	41762	2.5278916666666666	11.806200056256065	2.5278916666667772	19.411263934323628
94579	20566	3.6496087301587306	13.259455253332984	3.7143993214815034	21.05241116470851
94580	29851	6.461663080168776	13.676677045147896	7.023972063079894	22.36737150354433
94582	44285	7.683867111111112	13.92476801175559	37.38496956488688	46.709300999954344
94583	37019	5.600800158730158	11.619855213936377	5.8947249054285935	16.413623154349075
94585	29655	10.221948284313726	12.908930024460153	15.081369031176584	19.077002786372564
94586	823	11.555846955679709	20.910241694304077	20.910241694304077	45.968782566094454
94587	74232	7.239008078231293	17.295659559183623	42.75882696841848	56.07508482170059
94588	32891	3.600016339869281	11.102929245915256	6.05039363549023	19.797234978496643
94589	31349	3.4788931159420287	9.944857483007263	3.47889311594196	14.796359045000107
94590	36904	4.052867647058823	9.987815162980414	4.052867647058902	14.983123087333237
94591	55844	6.973849387254901	11.772681567549174	7.392969764313812	16.85814090598042
94592	802	14.60745	19.200573596666256	43.303195046667085	50.99842542000047
94595	17551	5.51049009009009	12.41948565018045	6.16452631837853	16.033976305135177
94596	21268	2.809986338797814	9.78789608748638	3.404509046612007	13.511036630601163
94597	22328	4.507781249999999	10.22409874463544	5.431395543229131	13.729058409166539
94598	27431	3.6016085714285713	11.033775434714165	3.6409011532856206	14.09152706271417
94599	3133	13.426966666666667	19.64769777333208	13.640958913332641	21.26782908333201
94601	54606	4.1793515476190475	11.680713480428645	4.233420821309389	19.33216848792875
94602	31520	3.4934763713080175	10.69633070362861	3.587415383713131	18.517560473586425
94603	33525	5.59587305936073	13.53712565429203	6.5884896725115025	21.30566387420085
94605	43199	6.507910579710145	13.10760431889883	7.995163202086817	21.230905275855136
94606	38147	2.117438679245283	9.903295598522014	2.1174386792453266	17.690945609119563
94607	27883	4.036916845878136	9.144755667813506	4.447092754372734	18.006348997777664
94608	32350	2.202251515151515	8.507479366296302	2.3335829327272495	16.09770915986546
94609	22581	1.3562833333333333	8.677995577595617	1.3562833333333155	15.554424588743037
94610	31033	1.8770075117370892	8.884228103896705	1.9108034754929066	16.648694184225505
94611	38480	4.082553515625	10.811533327525915	4.202652023020883	17.756185623203116
94612	17494	2.9184366666666666	9.005280587809459	2.918436666666464	16.90627985238098
94613	734	5.138516666666666	11.9633546533338	6.548866763333209	20.304877783333485
94618	16213	2.5631729885057473	9.731159035632443	2.563172988505727	16.051853650345034
94619	23775	5.672923015873016	12.263873490317447	6.620719013491941	20.327825775820077
94621	33457	7.404832789855072	14.073480101485535	7.861540797934766	21.437388128514577
94702	16812	5.717735507246377	11.609529913188634	5.717735507246435	18.771715527826373
94703	20665	3.7392956410256413	11.386392697948576	3.7392956410256786	17.990983555076916
94704	29279	2.5847495238095237	12.123635375523913	2.584749523809669	18.178693788666575
94705	13269	1.6748316666666667	11.298345484999869	1.6748316666665557	17.27810962788862
94706	20439	8.333705555555557	13.002795286111043	9.356330475714683	21.17207037158754
94707	13152	8.869629444444444	14.895573966444772	9.176795436444575	21.985301276666885
94708	11339	8.544413020833334	16.223431302604215	8.597098662291586	22.301109659479092
94709	12525	5.10819191919192	13.604920130202332	5.1081919191916905	19.860987483838343
94710	8365	7.248149523809524	11.570193794190596	7.606781720952603	19.807405483809656
94720	1381	4.293380303030304	13.235199847878418	4.2933803030304585	18.844379218182027
94801	33208	2.2622907196969697	13.744138990378616	2.4306655163635207	23.23313024685624
94803	26274	11.13116181818182	17.320578208787673	12.229355706060637	27.88114452927272
94804	40889	3.7701083333333334	12.784866811371	3.893246792419261	22.389010549946295
94805	14842	4.761893010752687	13.087759306559311	4.76942323698924	23.04778758344083
94806	61821	6.6858580321285155	15.521696888474015	7.592920292008011	25.9928833922893
94901	42481	7.0324736607142855	12.422004252261834	7.3038959025594155	19.83539061610121
94903	30163	5.574957478632479	13.458424320598223	14.694952346153547	29.626926539529787
94904	11978	3.181895	10.236938369666428	3.186426549333414	16.524513402999453
94920	13148	12.467757575757576	16.94718999424193	14.254169945757372	23.35076628242427
94922	392	13.759874588414517	16.1006445096567	16.1006445096567	26.43426150102955
94923	1444	17.049577576930798	18.948555706895508	18.948555706895508	30.410568616508776
94924	1687	43.266283333333334	46.49559734333195	153.04529895666806	155.0082498533345
94925	9501	5.066454687499999	10.356214613645987	5.758753377708424	16.588682292187244
94928	45722	11.315724912280702	12.154511777017659	11.643192404701846	13.479338943508813
94929	241	6.296647400831285	7.441299248985946	7.441299248985946	11.604491200301814
94930	8702	11.09018125	18.298418717917002	11.760652124166713	24.81641524097283
94931	9114	10.64342391304348	12.025623635507483	10.872086668116342	13.3226007949277
94933	897	18.476811790216974	25.28960325551791	25.28960325551791	65.23389757568138
94937	1322	47.7586	51.625550256666564	73.755952459999	78.19611532999879
94938	823	19.635454547050145	26.257145484387852	26.257145484387852	69.06257300572959
94939	7724	2.6994833333333332	9.86602197333366	2.699483333333508	15.493537406666496
94940	471	21.272668209250643	24.626824520204682	24.626824520204682	31.469681901565878
94941	31708	10.256145	14.254528203249874	11.847769042166666	20.407924521666473
94945	16903	6.068020486111111	13.67572841006949	13.179387476805685	26.94444445138884
94946	1332	12.137797591472756	19.855875276190808	19.855875276190808	43.709175739877054
94947	25466	6.372014975845411	14.601444171546065	11.370281904396165	25.484276149951924
94949	17951	7.2669968468468475	14.13738021711736	177.63193362125782	185.52265649468248
94951	3957	12.844247435897437	15.767102787949115	36.453950185642334	39.7148553266678
94952	34131	10.078363601532569	16.84620128976997	10.545252426858315	19.25534067417596
94954	39197	4.265612199312715	11.664936706838363	4.265612199312728	13.689659312439638
94956	1347	37.061701489287586	41.91570649689934	41.91570649689934	86.51130682528593
94957	2343	2.1047166666666666	10.383430486666306	2.779427843333491	16.750983476666278
94960	16149	5.470545726495727	13.25382495863231	6.00666346598267	19.894314033589218
94963	379	17.90038310247629	24.817051762168852	24.817051762168852	63.49638222625393
94964	4753	6.583033333333334	11.622981326666302	7.884909533333558	20.04858670000018
94965	11141	10.956307692307693	13.267115436538818	12.506403122051296	19.153875853589927
94970	712	26.88115774016982	31.85713737689123	31.85713737689123	77.45465999287731
94971	455	12.984257073797426	15.483449101101758	15.483449101101758	21.39790416543604
94972	172	11.943364724803411	14.182879094671417	14.182879094671417	21.451509527026097
94973	1350	15.034916666666668	22.786819720000043	51.86008507000135	60.06404099333362
95002	2286	8.992232866535483	12.859240279398472	12.859240279398472	52.01890637425895
95003	24571	8.156822410827237	8.944622755837385	8.944622755837385	12.767919961654274
95004	4027	1.7941175450321827	2.689641168335323	2.689641168335323	3.114571213376706
95005	8005	3.490363159508006	4.789356629028502	4.789356629028502	5.507074360691427
95006	8893	10.905453178179558	12.615919010983818	12.615919010983818	14.624100966804951
95008	48070	3.5807530812324933	7.07501401224097	3.6327992791035157	9.0038371956023
95010	9547	7.89399560232634	8.656411669000345	8.656411669000345	12.35651568120039
95012	11875	0.0	0.0	0.0	0.0
95013	11	3.663143187032623	9.637891451763457	9.637891451763457	11.776489135204027
95014	66355	6.763152556237219	9.655496964355759	7.390945018834275	12.113060321288279
95017	678	8.285227700686644	8.581117103082635	8.581117103082635	9.03544503298108
95018	8468	7.307419082513803	8.55019012835033	8.55019012835033	11.672325992330352
95019	10110	6.839689617260896	8.936697914394617	8.936697914394617	14.216361558335116
95020	65595	7.840034607843138	12.916591257000057	9.197234448019733	16.442426616235245
95023	52408	1.2939028701314919	2.1848006940786724	2.1848006940786724	2.603644872619031
95030	13618	7.134699479166667	10.689209642916488	7.167377930624704	12.509762883749952
95032	27618	3.6450779487179488	7.429058382666616	3.715328505846238	9.660602825230638
95033	10427	31.72405	34.78801489666674	46.12968349666588	49.657833756667436
95035	76240	9.190815825688073	13.871544294220023	12.521066696773753	22.864538661804207
95037	52863	13.167882839506172	16.031497337259438	13.930196928469146	18.753160231777958
95039	1807	0.0	0.0	0.0	0.0
95045	4403	1.6750373341239364	2.5111227437874337	2.5111227437874337	2.9078490852727756
95046	7051	8.493564	12.710837771600085	8.511377783466326	14.97405194893356
95050	41168	4.3241345730027545	8.293764689807151	4.39646188614343	10.212187323250552
95051	60182	3.0237547785547787	7.285825183333183	3.125660458601461	8.964086557902004
95053	-99	3.807299274031771	8.393297328637622	8.393297328637622	10.594912757695285
95054	25291	8.866523611111111	11.646111753500227	13.01596362077783	17.27896686183337
95060	49749	2.058899005818679	2.629358510180916	2.629358510180916	3.0040943542542586
95062	37466	9.63601003812521	11.122701197066371	11.122701197066371	15.105209387109165
95064	8725	8.39522311011114	9.776313240459702	9.776313240459702	13.389562318014304
95065	8656	9.135823023602608	10.523793501795968	10.523793501795968	14.320277510536583
95066	15568	7.736122219793128	8.931625821735887	8.931625821735887	12.127060968623121
95070	32730	8.225007905982904	10.623375332393017	8.590167161111221	12.727610442350231
95073	11210	9.898756923594528	11.37499332497917	11.37499332497917	15.51507673199146
95076	85099	6.701197118666866	8.766069846694277	8.766069846694277	13.919784043491893
95110	21810	5.497642083333333	9.570429011875035	6.166427373416811	12.480199999416719
95111	61173	7.777694567901235	11.328921674888967	8.194274888049272	13.461453276296368
95112	61593	5.959727044025158	9.821053614109056	7.02366069895183	13.165132772180273
95113	1702	5.831122999764035	9.512269167163241	9.512269167163241	12.39725517935226
95116	56494	2.993915776081425	9.143687050839674	3.225786766514085	15.984753784020253
95117	31952	3.9729449799196788	7.385476518554033	3.9729449799193914	9.06826003590341
95118	34425	6.289334583333333	9.198167279916763	6.292520170250182	11.262963000041786
95119	10778	1.3978030303030302	7.9160640027274285	1.3978030303029998	9.979817039394204
95120	40225	10.645647306397308	13.346876825151453	10.78086541787876	15.398149653198617
95121	42009	8.356783150183151	11.95121280274717	8.571895593882902	17.599664829890223
95122	60582	6.113523507462687	10.901394792288643	6.331291762437784	17.07976501079627
95123	68124	4.092328270042193	8.858346010886077	4.1146635634599384	10.849828746540043
95124	49908	2.920792493638677	6.588000883969356	2.920792493638621	8.709592711501195
95125	55083	6.748095533769063	9.934286863943155	7.074435222004186	12.336850159106573
95126	35179	2.916294252873563	7.732963431762292	2.97275226390807	9.907409995133884
95127	62707	4.612558278145696	11.744714435143333	5.166191835606984	18.729188802207506
95128	38875	2.246847791164659	6.991404447349341	18.717640946505792	24.782609944899562
95129	40925	4.2002653968253965	7.53833502657142	4.366493566571519	9.42172139050793
95130	14823	4.844739682539682	7.968017502301452	5.03149843325407	9.72331223444428
95131	31976	5.997390570175439	11.306650390263048	7.248224234517575	17.914574388289477
95132	43088	6.8751897003745315	13.267586995992632	8.831390915580528	20.32948521370797
95133	29643	3.1345143459915614	10.08002745759505	3.875273430632816	16.994883694346115
95134	27317	10.223162403100774	12.687254406589041	14.079080534108554	18.64192042856594
95135	22340	13.514521333333334	17.372099817333602	13.738458897000685	22.981755943399932
95136	46395	7.760593360433605	10.839102742113486	7.977092787588012	12.859095284389925
95138	19789	7.07083087431694	11.867794117814027	8.13042873480862	16.58228197459021
95139	7206	3.5056091666666664	9.670185998500214	3.505609166666706	11.804944607833798
95140	563	11.73030535388485	16.66695934535698	16.66695934535698	22.325606191220547
95141	65	6.793432050239532	12.537498288353182	12.537498288353182	23.570778488858437
95148	49123	8.328895491803278	13.736387635000183	8.343653161256894	19.448583233770663
95192	-99	6.40545	9.752697350000147	6.8296508566666665	12.574793890000105
95206	67442	16.961165439135197	18.811015921079193	18.811015921079193	21.722457123332553
95219	29268	18.739477546668333	20.66601436780746	20.66601436780746	24.51199536604166
95242	27574	11.211094793129575	12.35277832123316	12.35277832123316	15.190034521999603
95322	9844	7.4115589962556845	7.970646477509194	7.970646477509194	8.537092987324248
95360	12519	8.103460159216949	8.714740880606824	8.714740880606824	9.334067627777388
95363	26471	6.137662072390904	6.600653735895412	6.600653735895412	7.069739559955702
95377	32852	4.036398097847478	6.65220124846819	6.65220124846819	8.001280700172115
95391	15421	1.1625063261161241	1.2766241516980512	1.2766241516980512	1.396343771689059
95401	38485	6.323138235294118	7.141073829542228	6.457333112124045	8.090140615032437
95403	48796	4.686189039039039	5.612504223183192	4.841114498708731	6.590109937747647
95404	44360	7.461360256410256	8.389235504666923	7.51383100712834	9.273215445564443
95405	22185	3.53542125	4.74161934200006	3.5388218677501024	5.596577559583354
95407	40516	6.925368220338983	7.8993795623162955	7.249631082514111	9.070085224971791
95409	27789	9.521016352201258	10.511785251383419	13.33824665874197	15.060218146163232
95412	396	49.931597414120574	50.9515946149194	50.9515946149194	51.79324383211708
95421	1628	68.64920833333333	69.9872315583335	68.99618533333361	71.10501248500036
95425	11292	41.332476923076925	42.72652612102662	41.611539103590864	43.95071874794974
95426	1967	3.7744905895241336	4.034571276989063	4.034571276989063	4.255972041123294
95436	5354	17.048189166666667	18.503836160999594	17.208404286666628	19.494230438166134
95439	559	5.805287076038678	6.6447078341922206	6.6447078341922206	7.650782549881697
95441	2039	24.47781666666667	25.93671220666582	24.753283559999495	27.152599989999214
95442	4152	15.090016666666665	22.471753556666478	16.64194042999973	24.92824402999944
95444	669	9.006363619418941	11.53646756930731	11.53646756930731	12.559441128966991
95445	2744	45.420162460375096	46.36900809394602	46.36900809394602	47.14387592750855
95446	5682	30.696625925925925	31.600388502222007	30.958111404074224	32.66899355259273
95448	18314	10.609567708333334	11.791899025833668	10.984230356319918	13.032267146875277
95449	1541	29.90489903547543	30.845046592760514	30.845046592760514	31.725458050245713
95450	489	62.98479225993967	64.42196390908195	64.42196390908195	65.52951973014419
95452	1472	16.629064265274824	19.97882719337661	19.97882719337661	21.52053759376718
95457	3557	4.071288221255302	4.6395443212061	4.6395443212061	8.741501566396165
95461	2812	8.11740767541708	9.350979661812174	9.350979661812174	14.663720401006293
95462	1354	28.83678208929643	30.043323873359775	30.043323873359775	33.74888903423996
95465	1408	23.75295	26.711045146667978	50.14119116332998	52.88677469666332
95472	29695	7.76174806763285	10.688632349274945	7.775227478743673	11.845179984202616
95476	37364	6.7135862745098045	19.910843585686056	15.791064251882007	31.541140001921402
95492	28886	9.994343197278912	10.697432790408834	10.235062570408683	11.73129588115704
95497	1364	48.46439402341219	49.4725554728479	49.4725554728479	50.294387833073735
95606	220	6.310237182113162	7.523475019648151	7.523475019648151	7.795007292320212
95607	473	17.13162862736438	19.32937407269568	19.32937407269568	20.42746624350584
95612	1466	4.149172380186841	4.518232180048579	4.518232180048579	4.883315685335072
95615	919	2.825980150780745	3.077344898565319	3.077344898565319	3.326001412390523
95616	50542	0.0	0.0	0.0	0.0
95618	28687	0.0	0.0	0.0	0.0
95620	22209	11.55979712643678	13.247299750345002	12.206292013103441	15.344494440459743
95641	2277	7.474262386002161	8.278598293372593	8.278598293372593	9.582786678938648
95679	73	8.795593079775522	10.044225308591345	10.044225308591345	12.79319773868929
95687	68199	4.492619139194138	6.5843772860074	4.533628769707027	8.07034798917585
95688	37360	6.5244629283489095	8.09411566373838	6.620790231339432	9.688717521994052
95690	2649	2.5279084724318825	2.7668411666615427	2.7668411666615427	3.038986356529929
95694	9392	12.878466666666666	14.452152850000822	13.301828423334301	16.30137963333344
