# Supplementary material for: Accessing acute care hospitals in the San Francisco Bay Area after a major hayward earthquake
Source: Nat Commun. 2025 Oct 22;16:9328. doi: 10.1038/s41467-025-64354-6 (PMC12546628; doi:10.1038/s41467-025-64354-6)
Supplement: Supplementary file 7 — Source Data 5 [file 41467_2025_64354_MOESM7_ESM.csv]

bridge_id	usage_ratio_preeq	usage_ratio_posteq	Longitude	Latitude
0	0.010954616588419395	0.010939280125194637	-122.0574149	37.95531065
1	0.010954616588419395	0.010939280125194637	-122.05811540000002	37.954842049999996
2	0.010954616588419395	0.010939280125194637	-122.05890320000002	37.954809499999996
3	0.010954616588419395	0.010939280125194637	-122.0592764	37.954811199999995
4	0.010954616588419395	0.010939280125194637	-122.05944250000002	37.954811899999996
5	0.010954616588419395	0.010939280125194637	-122.05979995000001	37.9548145
6	0.010954616588419395	0.0029205007824726873	-122.06010750000002	37.95508925
7	0.010954616588419395	0.011846791862284038	-122.06013885000002	37.9554282
8	0.010954616588419395	0.012514084507041232	-122.06016740000003	37.9555601
9	0.010954616588419395	0.012514084507041232	-122.0602339	37.9558376
10	0.010954616588419395	0.012514084507041232	-122.0603347	37.956240599999994
11	0.010954616588419395	0.012514084507041232	-122.06039815	37.956482949999995
12	0.010954616588419395	0.012514084507041232	-122.0605131	37.9569184
13	0.010954616588419395	0.012514084507041232	-122.060654	37.95745255
14	0.010954616588419395	0.012514084507041232	-122.0607845	37.95797734999999
15	0.010954616588419395	0.012514084507041232	-122.06088780000002	37.95839934999999
16	0.010954616588419395	0.012514084507041232	-122.06097015	37.958677699999996
17	0.010954616588419395	0.012514084507041232	-122.06109125	37.959119
18	0.010954616588419395	0.012514084507041232	-122.06116954999999	37.95944185
19	0.010954616588419395	0.012514084507041232	-122.06122859999999	37.959670249999995
20	0.010954616588419395	0.012514084507041232	-122.06129725000001	37.95992185
21	0.010954616588419395	0.012514084507041232	-122.0613383	37.960075200000006
22	0.010954616588419395	0.012514084507041232	-122.06136715000001	37.96023745
23	0.010954616588419395	0.016437871674490234	-122.06140740000001	37.9604776
24	0.010954616588419395	0.016437871674490234	-122.061451	37.9607512
25	0.010954616588419395	0.016437871674490234	-122.06150335000001	37.96110685
26	0.010954616588419395	0.02137824726134759	-122.06150070000001	37.96138070000001
27	0.010954616588419395	0.01605602503912233	-122.06149085	37.961573300000005
28	0.010954616588419395	0.016063536776211536	-122.06152905	37.961784349999995
29	0.010954616588419395	0.016063536776211536	-122.0613629	37.962294449999995
30	0.04068857589984347	0.016063536776211536	-122.060898	37.96287435000001
31	0.04068857589984347	0.016063536776211536	-122.05997245	37.96349185
32	0.04068857589984347	0.013522378716743638	-122.05876385	37.9642996
33	0.04068857589984347	0.013522378716743638	-122.05765395000002	37.965040699999996
34	0.04068857589984347	0.013522378716743638	-122.05702390000002	37.965460199999995
35	0.04068857589984347	0.014158998435053393	-122.0563488	37.96590365
36	0.04068857589984347	0.03427010954617107	-122.05471955	37.966970399999994
37	0.04068857589984347	0.007691549295774266	-122.0532961	37.96789834999999
38	0.04068857589984347	0.007812676056337623	-122.05271995	37.9682708
39	0.04068857589984347	0.007812676056337623	-122.05246624999998	37.96843265000001
40	0.04068857589984347	0.007812676056337623	-122.05228649999998	37.96854605000001
41	0.04068857589984347	0.007812676056337623	-122.0519729	37.96874245000001
42	0.04068857589984347	0.007812676056337623	-122.0514273	37.969100499999996
43	0.04068857589984347	0.007812676056337623	-122.050953	37.96942525
44	0.04068857589984347	0.007689358372456582	-122.05045055	37.96975765
45	0.04068857589984347	0.007689358372456582	-122.04933765	37.970476999999995
46	0.04068857589984347	0.007689358372456582	-122.04845750000001	37.97101394999999
47	0.04068857589984347	0.007689358372456582	-122.04769130000003	37.971059100000005
48	0.04068857589984347	0.012395931142408872	-122.04679660000001	37.97102370000001
49	0.04068857589984347	0.012395931142408872	-122.04629499999999	37.97100095
50	0.04068857589984347	0.012395931142408872	-122.0460011	37.97100284999999
51	0.04929577464788728	0.012395931142408872	-122.04535609999999	37.97121385
52	0.04929577464788728	0.012395931142408872	-122.04466199999999	37.97148535
53	0.04929577464788728	0.01185133020344182	-122.0442271	37.97169709999999
54	0.04929577464788728	0.01185133020344182	-122.04386005	37.97186964999999
55	0.04929577464788728	0.01185133020344182	-122.04365285	37.971970549999995
56	0.04929577464788728	0.01185133020344182	-122.04313934999999	37.97221389999999
57	0.04929577464788728	0.01185133020344182	-122.0426571	37.9724448
58	0.04929577464788728	0.01185133020344182	-122.04219745	37.9726649
59	0.04929577464788728	0.01185133020344182	-122.0416243	37.972939350000004
60	0.04929577464788728	0.01185133020344182	-122.04133705	37.973076500000005
61	0.06416275430359933	0.01185133020344182	-122.0410394	37.973218349999996
62	0.06416275430359933	0.01185133020344182	-122.04047195000001	37.9734895
63	0.06416275430359933	0.01185133020344182	-122.03985925000002	37.9737823
64	0.06416275430359933	0.01185133020344182	-122.03945244999998	37.97397670000001
65	0.06416275430359933	0.01185133020344182	-122.03897469999998	37.97420495000001
66	0.06416275430359933	0.01185133020344182	-122.03813815	37.97459685
67	0.06416275430359933	0.01185133020344182	-122.0376307	37.974831249999994
68	0.06416275430359933	0.01185133020344182	-122.03717855000001	37.97504769999999
69	0.06416275430359933	0.013079029733958074	-122.03648800000003	37.97537805
70	0.06416275430359933	0.013079029733958074	-122.03569715	37.9757551
71	0.06416275430359933	0.013079029733958074	-122.03460405	37.9762597
72	0.06416275430359933	0.013079029733958074	-122.03375539999999	37.97664495000001
73	0.06416275430359933	0.013079029733958074	-122.03343325	37.9767973
74	0.06416275430359933	0.01947496087636958	-122.03313114999999	37.9769458
75	0.11737089201877923	0.03682284820032195	-122.03291315000001	37.97710005
76	0.11737089201877923	0.03682284820032195	-122.03299725000001	37.97720974999999
77	0.11737089201877923	0.03682284820032195	-122.0331283	37.977380249999996
78	0.11737089201877923	0.03682284820032195	-122.03338800000002	37.97773599999999
79	0.11737089201877923	0.03682284820032195	-122.0333066	37.9781263
80	0.11737089201877923	0.07042691705792677	-122.03301075000002	37.97827035
81	0.11737089201877923	0.07042691705792677	-122.03295085000002	37.9782995
82	0.11737089201877923	0.0847962441314888	-122.03269395000001	37.978420449999994
83	0.11737089201877923	0.0847962441314888	-122.03263179999998	37.978755299999996
84	0.11737089201877923	0.0847962441314888	-122.03283929999998	37.97903989999999
85	0.11737089201877923	0.0847962441314888	-122.0330178	37.97926029999999
86	0.14866979655712034	0.0847962441314888	-122.03324475000001	37.97955644999999
87	0.14866979655712034	0.0847962441314888	-122.03356875	37.98001045
88	0.14866979655712034	0.0847962441314888	-122.03323545	37.980600300000006
89	0.2910798122065725	0.12586744913931444	-122.03297505	37.981265199999996
90	0.2910798122065725	0.12586744913931444	-122.032971	37.981807299999986
91	0.37636932707355203	0.12586744913931444	-122.0327293	37.982054399999996
92	0.37636932707355203	0.12586744913931444	-122.03285294999998	37.9822221
93	0.37636932707355203	0.12586744913931444	-122.03299729999999	37.982409950000005
94	0.014084507042253508	0.12586744913931444	-122.0766089	37.99928315
95	0.014084507042253508	0.12586744913931444	-122.0764772	37.9981923
96	0.014084507042253508	0.13100046948359936	-122.07685955	37.99730405
97	0.014084507042253508	0.10298701095464542	-122.07685560000002	37.9970478
98	0.014084507042253508	0.1965305164320147	-122.07669860000001	37.99687114999999
99	0.014084507042253508	0.1965305164320147	-122.07663465	37.9967983
100	0.014084507042253508	0.1965305164320147	-122.07656264999999	37.996716299999996
101	0.014084507042253508	0.008261815336462653	-122.07647149999998	37.9966125
102	0.014084507042253508	0.008261815336462653	-122.07634689999999	37.9964706
103	0.014084507042253508	0.008261815336462653	-122.07619005	37.99629195
104	0.014084507042253508	0.008261815336462653	-122.07600554999999	37.996081849999996
105	0.014084507042253508	0.008261815336462653	-122.07579750000002	37.995840599999994
106	0.014084507042253508	0.008261815336462653	-122.07567745	37.99567105
107	0.014084507042253508	0.008261815336462653	-122.07540940000001	37.9953212
108	0.014084507042253508	0.008261815336462653	-122.07508260000002	37.99493065
109	0.014084507042253508	0.008261815336462653	-122.07484875	37.994653400000004
110	0.014084507042253508	0.008261815336462653	-122.0746057	37.99433930000001
111	0.014084507042253508	0.008261815336462653	-122.07551414999999	37.99330625
112	0.014084507042253508	0.008261815336462653	-122.08643719999999	37.99159635000001
113	0.014084507042253508	0.008261815336462653	-122.10059735000002	37.992188350000006
114	0.014084507042253508	0.008261815336462653	-122.1109239	37.995027699999994
115	0.014084507042253508	0.008261815336462653	-122.1202771	37.994857599999996
116	0.014084507042253508	0.008261815336462653	-122.1241908	37.9929082
117	0.014084507042253508	0.008261815336462653	-122.12746444999999	37.9918091
118	0.07511737089201871	0.008261815336462653	-122.13034345	37.99159239999999
119	0.07511737089201871	0.008261815336462653	-122.13062059999999	37.99219685
120	0.07511737089201871	0.008261815336462653	-122.13069829999999	37.992366
121	0.07511737089201871	0.004653364632237854	-122.13083220000001	37.99265935
122	0.07511737089201871	0.004653364632237854	-122.13100975000002	37.993048300000005
123	0.07511737089201871	0.004653364632237854	-122.13112525	37.993300950000005
124	0.07511737089201871	0.07210344287951634	-122.13122775	37.99352595
125	0.07511737089201871	0.07079984350549445	-122.13132434999999	37.993739000000005
126	0.07511737089201871	0.07079984350549445	-122.13137170000002	37.993842050000005
127	0.07511737089201871	0.07079984350549445	-122.13144385000001	37.99399914999999
128	0.07511737089201871	0.07079984350549445	-122.13153879999999	37.99420754999999
129	0.07511737089201871	0.07115571205009505	-122.13162265	37.9943919
130	0.07511737089201871	0.07115571205009505	-122.1317115	37.99458634999999
131	0.07511737089201871	0.07115571205009505	-122.13178145	37.99473965
132	0.07511737089201871	0.07115571205009505	-122.13186765000002	37.9949296
133	0.07511737089201871	0.07115571205009505	-122.13202465	37.99526325
134	0.07511737089201871	0.07115571205009505	-122.13220559999999	37.99565389999999
135	0.07511737089201871	0.07115571205009505	-122.13231189999998	37.99592494999999
136	0.07511737089201871	0.07080031298906252	-122.13236265	37.99617535
137	0.07511737089201871	0.07080031298906252	-122.13239719999999	37.9965787
138	0.07511737089201871	0.07080031298906252	-122.13235569999999	37.99705019999999
139	0.07511737089201871	0.07080031298906252	-122.13228145	37.997479049999995
140	0.07511737089201871	0.07080031298906252	-122.13222590000001	37.997825299999995
141	0.07511737089201871	0.07076948356809229	-122.1321666	37.99819764999999
142	0.07511737089201871	0.07076948356809229	-122.13208890000001	37.998659599999996
143	0.07511737089201871	0.07076948356809229	-122.13198735000002	37.99929495
144	0.07511737089201871	0.07076948356809229	-122.13190004999998	37.999843999999996
145	0.07511737089201871	0.07076948356809229	-122.1318554	38.000115449999996
146	0.07511737089201871	0.07076948356809229	-122.13177275000001	38.00061414999999
147	0.07511737089201871	0.07742597809079109	-122.13168505	38.00117665
148	0.07511737089201871	0.0760763693270969	-122.13156955	38.001872899999995
149	0.07511737089201871	0.07602942097028936	-122.131358	38.00307944999999
150	0.09702660406885748	0.07602942097028936	-122.13111925000001	38.004427899999996
151	0.09702660406885748	0.0852029733959571	-122.13105095	38.005105900000004
152	0.09702660406885748	0.0852029733959571	-122.13168955	38.005170899999996
153	0.09702660406885748	0.0852029733959571	-122.13250735	38.005254
154	0.09702660406885748	0.0852029733959571	-122.13306130000002	38.00531595
155	0.09702660406885748	0.0852029733959571	-122.13347895	38.0053635
156	0.09702660406885748	0.0852029733959571	-122.13355695000001	38.00586
157	0.13223787167449125	0.0852029733959571	-122.13346025000003	38.00647134999999
158	0.00860719874804381	0.09375148669799616	-122.04740575000001	37.9608066
159	0.00860719874804381	0.09375148669799616	-122.04634950000002	37.96154
160	0.00860719874804381	0.09375148669799616	-122.04571834999999	37.96239215
161	0.00860719874804381	0.09375148669799616	-122.0454657	37.96300204999999
162	0.00860719874804381	0.09375148669799616	-122.04542	37.9636445
163	0.00860719874804381	0.09375148669799616	-122.0461458	37.96429795
164	0.00860719874804381	0.09375148669799616	-122.04657335000002	37.96462604999999
165	0.00860719874804381	0.09375148669799616	-122.04706605000001	37.965182799999994
166	0.00860719874804381	0.09375148669799616	-122.04770235	37.96634535
167	0.00860719874804381	0.09375148669799616	-122.04781020000001	37.96718895
168	0.00860719874804381	0.09375571205010885	-122.04741565	37.968146499999996
169	0.00860719874804381	0.09375571205010885	-122.04704015	37.96902365
170	0.00860719874804381	0.09340266040691615	-122.04693065000001	37.96923985
171	0.00860719874804381	0.06520798122067528	-122.04682965	37.969434699999994
172	0.00860719874804381	0.06520798122067528	-122.0467833	37.96959835
173	0.00860719874804381	0.06520798122067528	-122.0467041	37.96980959999999
174	0.00860719874804381	0.06520798122067528	-122.04659720000001	37.969990499999994
175	0.00860719874804381	0.06520798122067528	-122.04648085	37.970194
176	0.00860719874804381	0.06520798122067528	-122.04632495	37.9704674
177	0.00860719874804381	0.06520798122067528	-122.0462479	37.97060215
178	0.00860719874804381	0.06520798122067528	-122.04619465	37.970679149999995
179	0.00860719874804381	0.04099514866980093	-122.04608710000002	37.970824699999994
180	0.00860719874804381	0.04099514866980093	-122.04597995	37.97096074999999
181	0.010954616588419395	0.04099514866980093	-122.0507897	37.927507399999996
182	0.010954616588419395	0.04099514866980093	-122.05104155	37.92645575
183	0.010954616588419395	0.04099514866980093	-122.04970339999998	37.92618280000001
184	0.010954616588419395	0.04099514866980093	-122.04674134999999	37.92673495
185	0.010954616588419395	0.04099514866980093	-122.04505725000001	37.92750835
186	0.010954616588419395	0.043488419405320944	-122.04386174999999	37.92818575
187	0.010954616588419395	0.04343364632237894	-122.04243810000001	37.92881274999999
188	0.037558685446009356	0.04343364632237894	-122.04170855000001	37.928287
189	0.037558685446009356	0.04343364632237894	-122.04122025	37.927752049999995
190	0.037558685446009356	0.14457668231616772	-122.04072454999998	37.92720854999999
191	0.037558685446009356	0.14457668231616772	-122.03908570000002	37.92539959999999
192	0.037558685446009356	0.14457668231616772	-122.03703165000002	37.923143199999984
193	0.037558685446009356	0.21677230046959736	-122.03569610000002	37.92176114999998
194	0.037558685446009356	0.22702018779354974	-122.03485364999999	37.921100949999996
195	0.10093896713615014	0.27202848200311697	-122.03516260000002	37.9205642
196	0.10093896713615014	0.27202848200311697	-122.03699795	37.91957525
197	0.10093896713615014	0.27202848200311697	-122.03865825000003	37.918364800000006
198	0.10093896713615014	0.0036084507042254536	-122.03929280000001	37.91770545
199	0.10093896713615014	0.0036084507042254536	-122.03946180000004	37.91750925
200	0.10093896713615014	0.0036084507042254536	-122.03963605000001	37.91730835000001
201	0.10093896713615014	0.0036084507042254536	-122.04023000000001	37.916623650000005
202	0.1134585289514866	0.017894992175273516	-122.04145445000002	37.9152277
203	0.1134585289514866	0.017894992175273516	-122.04214879999999	37.91433095
204	0.12284820031298896	0.017894992175273516	-122.04192290000002	37.9141853
205	0.12284820031298896	0.017894992175273516	-122.04170645	37.91406015
206	0.12284820031298896	0.018435680751173824	-122.04063545	37.913708699999994
207	0.012519561815336453	0.017822378716744493	-122.04738205000001	37.918706249999985
208	0.012519561815336453	0.02559139280125418	-122.04717819999998	37.918237649999995
209	0.012519561815336453	0.02559139280125418	-122.0473766	37.91821999999999
210	0.012519561815336453	0.02559139280125418	-122.047402	37.91802709999999
211	0.012519561815336453	0.025684037558687676	-122.04732054999998	37.9178445
212	0.012519561815336453	0.025684037558687676	-122.04723475000002	37.91785234999999
213	0.012519561815336453	0.025684037558687676	-122.04680675	37.9178879
214	0.012519561815336453	0.025684037558687676	-122.0460261	37.91795655
215	0.012519561815336453	0.025684037558687676	-122.04526385	37.918030200000004
216	0.012519561815336453	0.025684037558687676	-122.044018	37.91776795000001
217	0.012519561815336453	0.025684037558687676	-122.04264534999999	37.917166400000006
218	0.012519561815336453	0.025684037558687676	-122.04202269999998	37.91678575
219	0.012519561815336453	0.025684037558687676	-122.0416821	37.9165869
220	0.012519561815336453	0.025684037558687676	-122.04126970000002	37.916370549999996
221	0.012519561815336453	0.025684037558687676	-122.04101225000001	37.91623765
222	0.012519561815336453	0.025684037558687676	-122.04082479999998	37.916139599999994
223	0.020344287949921734	0.04332691705790665	-121.89025590000001	37.765888
224	0.020344287949921734	0.04332425665102089	-121.89119855000001	37.76527645
225	0.020344287949921734	0.04332425665102089	-121.8923862	37.76534605
226	0.020344287949921734	0.04332425665102089	-121.8928402	37.7653789
227	0.020344287949921734	0.04332425665102089	-121.89341924999998	37.765448500000005
228	0.020344287949921734	0.04332425665102089	-121.89549485	37.766285249999996
229	0.020344287949921734	0.04332425665102089	-121.89776320000001	37.7673485
230	0.020344287949921734	0.04332425665102089	-121.89888070000002	37.7677505
231	0.020344287949921734	0.04332425665102089	-121.90007620000002	37.76792075
232	0.020344287949921734	0.04332425665102089	-121.901403	37.76785555
233	0.020344287949921734	0.049943035993746325	-121.90300375	37.767421549999995
234	0.020344287949921734	0.049943035993746325	-121.90450589999999	37.766822149999996
235	0.020344287949921734	0.049943035993746325	-121.90621804999999	37.7676072
236	0.020344287949921734	0.049943035993746325	-121.9081016	37.76925200000001
237	0.020344287949921734	0.049943035993746325	-121.9102326	37.77056305
238	0.020344287949921734	0.049943035993746325	-121.91168429999999	37.77132534999999
239	0.020344287949921734	0.049943035993746325	-121.91490765000002	37.7724999
240	0.020344287949921734	0.049943035993746325	-121.91969735	37.7737058
241	0.04225352112676053	0.049943035993746325	-121.92138804999999	37.77376515
242	0.04225352112676053	0.049943035993746325	-121.92190995000001	37.77374720000001
243	0.04225352112676053	0.049943035993746325	-121.92270700000003	37.77373965
244	0.04225352112676053	0.07231267605635686	-121.92388810000001	37.773791100000004
245	0.06103286384976521	0.07231267605635686	-121.92484825	37.77384825
246	0.06103286384976521	0.07231267605635686	-121.92654345000001	37.77370245
247	0.06103286384976521	0.10933411580596113	-121.92983135	37.7729881
248	0.06103286384976521	0.10144773082942003	-121.93161710000001	37.77241055
249	0.06103286384976521	0.10144773082942003	-121.9355545	37.77223545
250	0.06103286384976521	0.10144773082942003	-121.94275965	37.771681900000004
251	0.06103286384976521	0.1017586854460073	-121.94617235000001	37.77125615
252	0.06103286384976521	0.1017586854460073	-121.94908045	37.76854614999999
253	0.08372456964006252	0.1017586854460073	-121.9528066	37.7666605
254	0.08372456964006252	0.1017586854460073	-121.955018	37.7689185
255	0.08372456964006252	0.10114303599373918	-121.95637214999999	37.77041745
256	0.08372456964006252	0.10114303599373918	-121.9573225	37.771706449999996
257	0.08372456964006252	0.10114303599373918	-121.9580292	37.7730808
258	0.08372456964006252	0.011498591549294892	-121.95766645	37.7732677
259	0.08372456964006252	0.006570422535210974	-121.95747324999999	37.77334835
260	0.08372456964006252	0.006570422535210974	-121.95690340000003	37.7736046
261	0.10015649452269162	0.006570422535210974	-121.95635320000001	37.77418195
262	0.10015649452269162	0.006570422535210974	-121.95656615000001	37.7748789
263	0.10015649452269162	0.007018466353677261	-121.9568987	37.77529745000001
264	0.10015649452269162	0.007018466353677261	-121.95706525	37.775428950000006
265	0.10015649452269162	0.0070040688575896265	-121.95719145000001	37.77555665
266	0.10015649452269162	0.01630766823161114	-121.95739650000002	37.775808600000005
267	0.10015649452269162	0.0051683881064161575	-121.95777415	37.77626655
268	0.10015649452269162	0.0051683881064161575	-121.95811605	37.776620199999996
269	0.10015649452269162	0.0051683881064161575	-121.95830770000002	37.77667269999999
270	0.10015649452269162	0.0051683881064161575	-121.9584839	37.776588849999996
271	0.10015649452269162	0.0051683881064161575	-121.95878415	37.776449549999995
272	0.10015649452269162	0.006062754303599124	-121.9589159	37.77626015
273	0.007042253521126754	0.006062754303599124	-122.03781355000001	37.84145485
274	0.007042253521126754	0.006062754303599124	-122.03649730000001	37.842647799999995
275	0.007042253521126754	0.006062754303599124	-122.03702944999998	37.84334254999999
276	0.007042253521126754	0.006062754303599124	-122.03721624999999	37.8442295
277	0.007042253521126754	0.006062754303599124	-122.03683855	37.84448365
278	0.007042253521126754	0.006062754303599124	-122.03644450000002	37.84476239999999
279	0.007042253521126754	0.006062754303599124	-122.03566475	37.8452944
280	0.007042253521126754	0.006062754303599124	-122.03487925	37.8457861
281	0.007042253521126754	0.006042566510171897	-122.03435219999999	37.846123999999996
282	0.007042253521126754	0.005201564945226774	-122.03412069999999	37.84629005
283	0.007042253521126754	0.005201564945226774	-122.03383034999999	37.84647685
284	0.007042253521126754	0.005201564945226774	-122.03336475	37.846771149999995
285	0.007042253521126754	0.005201564945226774	-122.03295459999998	37.8470285
286	0.007042253521126754	0.005201564945226774	-122.03263	37.847238250000004
287	0.007042253521126754	0.005201564945226774	-122.03242144999999	37.8473788
288	0.007042253521126754	0.005201564945226774	-122.03209285	37.847594150000006
289	0.007042253521126754	0.005201564945226774	-122.0317474	37.847817000000006
290	0.007042253521126754	0.005201564945226774	-122.03148705000001	37.8479761
291	0.007042253521126754	0.005201564945226774	-122.03141575	37.84826895
292	0.007042253521126754	0.005201564945226774	-122.03155809999998	37.84853054999999
293	0.007042253521126754	0.005201564945226774	-122.03168195000002	37.8487583
294	0.007042253521126754	0.005201564945226774	-122.0318072	37.84898700000001
295	0.007042253521126754	0.005201564945226774	-122.03191745000001	37.84918815
296	0.007042253521126754	0.005201564945226774	-122.03200464999999	37.8493484
297	0.007042253521126754	0.005201564945226774	-122.03203045000001	37.84939635
298	0.007042253521126754	0.005201564945226774	-122.0321177	37.849555699999996
299	0.007042253521126754	0.005201564945226774	-122.03220699999999	37.84971845
300	0.007042253521126754	0.005201564945226774	-122.03224539999998	37.84979329999999
301	0.007042253521126754	0.005201564945226774	-122.03230625	37.849911649999996
302	0.007042253521126754	0.005201564945226774	-122.032341	37.8499786
303	0.007042253521126754	0.005201564945226774	-122.03236895	37.8500333
304	0.007042253521126754	0.005201564945226774	-122.03244175	37.85017269999999
305	0.007042253521126754	0.005201564945226774	-122.03149680000001	37.85057004999999
306	0.007042253521126754	0.005201564945226774	-122.0304315	37.85090015
307	0.007042253521126754	0.005201564945226774	-122.02931375000001	37.8512655
308	0.007042253521126754	0.005201564945226774	-122.02793805	37.851673999999996
309	0.007042253521126754	0.005201564945226774	-122.02841984999999	37.853301900000005
310	0.03755868544600936	0.005201564945226774	-122.0311916	37.858148400000005
311	0.03755868544600936	0.005201564945226774	-122.03527365	37.86323305
312	0.04929577464788728	0.005201564945226774	-122.04199280000002	37.8708411
313	0.04929577464788728	0.005201564945226774	-122.04892179999999	37.87945845
314	0.06494522691705784	0.005201564945226774	-122.05254554999999	37.883417699999995
315	0.06494522691705784	0.005201564945226774	-122.05464349999998	37.885624199999995
316	0.07902973395931134	0.005201564945226774	-122.05556725	37.88689500000001
317	0.07902973395931134	0.005201564945226774	-122.0557687	37.8872274
318	0.07902973395931134	0.005201564945226774	-122.05616100000002	37.8877532
319	0.07902973395931134	0.005201564945226774	-122.05666504999999	37.88844999999999
320	0.07902973395931134	0.005201564945226774	-122.05717854999999	37.88953185
321	0.07902973395931134	0.005201564945226774	-122.05754959999999	37.890311049999994
322	0.07902973395931134	0.005201564945226774	-122.05773509999999	37.89028455
323	0.07902973395931134	0.005201564945226774	-122.05808445	37.8902741
324	0.07902973395931134	0.004817370892018688	-122.05848839999999	37.89027440000001
325	0.07902973395931134	0.00493536776212822	-122.05874799999998	37.8902725
326	0.08372456964006252	0.0055258215962439355	-122.05892685	37.8904304
327	0.08372456964006252	0.005523317683880869	-122.05946305000002	37.890791300000004
328	0.08372456964006252	0.005523317683880869	-122.06002265000002	37.8910459
329	0.08372456964006252	0.005523317683880869	-122.06045905000002	37.89129775
330	0.08372456964006252	0.005523317683880869	-122.06087970000002	37.89176169999999
331	0.25508607198748023	0.005635680751173498	-122.0609847	37.89194509999999
332	0.014866979655712037	0.00523568075117356	-122.02807920000001	37.80176589999999
333	0.014866979655712037	0.00523568075117356	-122.02858959999999	37.8006084
334	0.014866979655712037	0.00523568075117356	-122.02894020000001	37.799868149999995
335	0.014866979655712037	0.00523568075117356	-122.02852084999999	37.79942320000001
336	0.014866979655712037	0.00523568075117356	-122.02807235	37.7989305
337	0.014866979655712037	0.00523568075117356	-122.02795940000001	37.7986245
338	0.014866979655712037	0.00523568075117356	-122.02675485	37.798032199999994
339	0.014866979655712037	0.00523568075117356	-122.02203525000002	37.79613309999999
340	0.014866979655712037	0.00523568075117356	-122.01842525	37.794776049999996
341	0.014866979655712037	0.004596713615023413	-122.01766285	37.79427559999999
342	0.014866979655712037	0.004596713615023413	-122.0151114	37.79279055
343	0.014866979655712037	0.004596713615023413	-122.01237665000001	37.7911546
344	0.014866979655712037	0.004596713615023413	-122.0101193	37.789059050000006
345	0.014866979655712037	0.004596713615023413	-122.00815535000002	37.787499049999994
346	0.014866979655712037	0.004596713615023413	-122.0065648	37.786935199999995
347	0.014866979655712037	0.004596713615023413	-122.00533435000001	37.7863787
348	0.014866979655712037	0.004596713615023413	-122.00310345	37.785257
349	0.014866979655712037	0.004596713615023413	-122.00067674999998	37.78325395
350	0.014866979655712037	0.004596713615023413	-121.9996362	37.781082350000005
351	0.014866979655712037	0.004596713615023413	-121.9989692	37.779632
352	0.014866979655712037	0.004596713615023413	-121.9988644	37.77933954999999
353	0.014866979655712037	0.004596713615023413	-121.99866955	37.77883329999999
354	0.014866979655712037	0.004596713615023413	-121.9984225	37.77817644999999
355	0.014866979655712037	0.004596713615023413	-121.99834240000001	37.77795665
356	0.014866979655712037	0.006874178403755487	-121.99806019999998	37.77736465000001
357	0.014866979655712037	0.006874178403755487	-121.99776955000002	37.776760800000005
358	0.014866979655712037	0.006874178403755487	-121.99757360000002	37.776431200000005
359	0.014866979655712037	0.006874178403755487	-121.9970925	37.775598900000006
360	0.014866979655712037	0.006874178403755487	-121.99652475	37.77507055000001
361	0.014866979655712037	0.01104866979655619	-121.99540905	37.774825050000004
362	0.014866979655712037	0.01104866979655619	-121.99442064999998	37.77456115
363	0.014866979655712037	0.012312363067291516	-121.99420064999998	37.774567850000004
364	0.014866979655712037	0.012312363067291516	-121.99349985000002	37.774709349999995
365	0.014866979655712037	0.012312363067291516	-121.99223555000002	37.7748998
366	0.014866979655712037	0.0071558685446005115	-121.99087155000001	37.774928349999996
367	0.014866979655712037	0.0071558685446005115	-121.9898725	37.77487205
368	0.014866979655712037	0.010388419405319984	-121.98894975000002	37.774736250000004
369	0.014866979655712037	0.010388419405319984	-121.987961	37.774724500000005
370	0.014866979655712037	0.010388419405319984	-121.98745895	37.7747112
371	0.014866979655712037	0.010388419405319984	-121.98660640000001	37.77488795
372	0.014866979655712037	0.010388419405319984	-121.98581320000001	37.77489875
373	0.014866979655712037	0.07064741784039252	-121.98560095	37.7742913
374	0.014866979655712037	0.07064741784039252	-121.98546095	37.77389314999999
375	0.014866979655712037	0.07064741784039252	-121.98538685000001	37.77383984999999
376	0.014866979655712037	0.07064741784039252	-121.98506575000002	37.7739098
377	0.014866979655712037	0.07774820031300869	-121.9846988	37.77398975
378	0.014866979655712037	0.0400344287949974	-121.98442209999999	37.77405004999999
379	0.014866979655712037	0.0400344287949974	-121.98414485	37.774110449999995
380	0.014866979655712037	0.040046165884199285	-121.98371230000001	37.77420015
381	0.014866979655712037	0.0028363067292644685	-121.98306895000003	37.77433085
382	0.014866979655712037	0.0028363067292644685	-121.98212625000001	37.77452925
383	0.014866979655712037	0.0028363067292644685	-121.98147355	37.77467
384	0.014866979655712037	0.0028363067292644685	-121.98083505	37.774883249999995
385	0.014866979655712037	0.0028363067292644685	-121.97976305	37.77525729999999
386	0.014866979655712037	0.0028363067292644685	-121.97874410000001	37.7756302
387	0.014866979655712037	0.0028363067292644685	-121.97811405	37.7758644
388	0.014866979655712037	0.0028363067292644685	-121.97770299999998	37.77602785
389	0.014866979655712037	0.003262597809076698	-121.97684794999999	37.77638629999999
390	0.022691705790297324	0.003262597809076698	-121.97551625000001	37.77695259999999
391	0.022691705790297324	0.003262597809076698	-121.97425105000002	37.777462650000004
392	0.022691705790297324	0.003262597809076698	-121.97267335000002	37.778054450000006
393	0.041471048513302	0.011692488262910007	-121.97032534999998	37.77898945
394	0.041471048513302	0.011692488262910007	-121.96903689999999	37.779528049999996
395	0.041471048513302	0.011692488262910007	-121.96860939999999	37.779701599999996
396	0.041471048513302	0.011692488262910007	-121.96779045	37.780037899999996
397	0.041471048513302	0.011692488262910007	-121.96695174999998	37.780381649999995
398	0.041471048513302	0.011692488262910007	-121.9665042	37.78056305
399	0.041471048513302	0.011692488262910007	-121.96545295	37.780996599999995
400	0.12519561815336455	0.011692488262910007	-121.9637828	37.780202849999995
401	0.12519561815336455	0.011692488262910007	-121.963044	37.778966950000004
402	0.12519561815336455	0.011692488262910007	-121.9627084	37.778566549999994
403	0.12519561815336455	0.011692488262910007	-121.9623192	37.777995749999995
404	0.12519561815336455	0.011692488262910007	-121.96217970000001	37.77771249999999
405	0.12519561815336455	0.011692488262910007	-121.96201385	37.77746694999999
406	0.12519561815336455	0.011692488262910007	-121.96170135	37.7771003
407	0.16588419405320803	0.011692488262910007	-121.9614647	37.77693839999999
408	0.16588419405320803	0.011692488262910007	-121.96101465	37.777171149999994
409	0.16588419405320803	0.011692488262910007	-121.96023005	37.777041749999995
410	0.16588419405320803	0.011692488262910007	-121.95940715	37.77689050000001
411	0.16588419405320803	0.011692488262910007	-121.95905070000002	37.77717805
412	0.01877934272300468	0.011692488262910007	-121.92519975000002	37.764558449999996
413	0.01877934272300468	0.011692488262910007	-121.92555855	37.76664844999999
414	0.01877934272300468	0.014905164319247412	-121.9250744	37.76688935
415	0.01877934272300468	0.021444913928012413	-121.9249159	37.77021535
416	0.01877934272300468	0.021444913928012413	-121.9247837	37.77366875
417	0.00938967136150234	0.021444913928012413	-121.93895560000003	37.797136650000006
418	0.00938967136150234	0.021444913928012413	-121.93763005000001	37.797430250000005
419	0.00938967136150234	0.021444913928012413	-121.93668385000001	37.7983786
420	0.00938967136150234	0.021444913928012413	-121.93565475	37.79919544999999
421	0.00938967136150234	0.021444913928012413	-121.93413939999999	37.799511499999994
422	0.00938967136150234	0.021444913928012413	-121.9333857	37.800387750000006
423	0.022691705790297324	0.021444913928012413	-121.93062259999999	37.80053335000001
424	0.022691705790297324	0.03575383411581335	-121.9257425	37.799619250000006
425	0.022691705790297324	0.03693348982786289	-121.92313589999999	37.79924535
426	0.022691705790297324	0.03527230046949117	-121.92216659999998	37.7991616
427	0.032863849765258184	0.03527230046949117	-121.92171525	37.79868945
428	0.032863849765258184	0.011807042253520111	-121.9218579	37.79787705
429	0.032863849765258184	0.011807042253520111	-121.92232084999999	37.7955243
430	0.05712050078247257	0.011807042253520111	-121.92348554999998	37.79245195
431	0.05712050078247257	0.011807042253520111	-121.9242836	37.79129195
432	0.05712050078247257	0.011807042253520111	-121.92476705000001	37.79062879999999
433	0.05712050078247257	0.011807042253520111	-121.92524955	37.7899678
434	0.05712050078247257	0.011807042253520111	-121.92595865000001	37.789350549999995
435	0.05712050078247257	0.011807042253520111	-121.92671675	37.788739
436	0.05712050078247257	0.011807042253520111	-121.9285104	37.788402299999994
437	0.05712050078247257	0.011807042253520111	-121.93027765000002	37.788102550000005
438	0.05712050078247257	0.011807042253520111	-121.93212925000002	37.78778580000001
439	0.05712050078247257	0.011807042253520111	-121.93629705000001	37.785385250000004
440	0.05712050078247257	0.040126604068865666	-121.9408847	37.784368650000005
441	0.05712050078247257	0.040126604068865666	-121.94473539999998	37.7868031
442	0.05712050078247257	0.040126604068865666	-121.94644445	37.78819074999999
443	0.05712050078247257	0.040126604068865666	-121.94854159999998	37.7876476
444	0.05712050078247257	0.040126604068865666	-121.9512112	37.78688745
445	0.05712050078247257	0.040126604068865666	-121.9529237	37.7864011
446	0.05712050078247257	0.040126604068865666	-121.95402565	37.78610185
447	0.05712050078247257	0.040126604068865666	-121.95563755	37.78528405
448	0.05712050078247257	0.040126604068865666	-121.9596906	37.78353815
449	0.05712050078247257	0.040126604068865666	-121.96223109999998	37.78256605
450	0.05712050078247257	0.040126604068865666	-121.96267685	37.782360049999994
451	0.08372456964006252	0.040126604068865666	-121.96373885	37.78189535
452	0.08372456964006252	0.040126604068865666	-121.96448889999998	37.7815782
453	0.08372456964006252	0.040126604068865666	-121.96451949999998	37.78147565
454	0.010954616588419395	0.040126604068865666	-122.04018415	37.5819865
455	0.010954616588419395	0.040126604068865666	-122.0399931	37.58149245
456	0.010954616588419395	0.040126604068865666	-122.0392081	37.58115655
457	0.010954616588419395	0.040126604068865666	-122.03871614999998	37.58060735
458	0.010954616588419395	0.040126604068865666	-122.03851055000001	37.58008769999999
459	0.010954616588419395	0.0404984350547816	-122.03820350000002	37.57969644999999
460	0.010954616588419395	0.0404984350547816	-122.0378603	37.579477600000004
461	0.019561815336463204	0.0404984350547816	-122.0372748	37.580094349999996
462	0.019561815336463204	0.0404984350547816	-122.03518704999999	37.58106699999999
463	0.019561815336463204	0.0404984350547816	-122.03255985000001	37.580797399999994
464	0.019561815336463204	0.0404984350547816	-122.03026035	37.5792151
465	0.019561815336463204	0.0404984350547816	-122.02815325000002	37.5776128
466	0.019561815336463204	0.0404984350547816	-122.02717824999999	37.576927999999995
467	0.05086071987480434	0.0404984350547816	-122.0269935	37.576814049999996
468	0.05086071987480434	0.0404984350547816	-122.02680480000002	37.5767132
469	0.05086071987480434	0.0404984350547816	-122.02568179999999	37.576226600000005
470	0.05086071987480434	0.0404984350547816	-122.02364555	37.575606199999996
471	0.05086071987480434	0.0404984350547816	-122.01964565	37.574109299999996
472	0.05086071987480434	0.0404984350547816	-122.0156854	37.57219885000001
473	0.05086071987480434	0.0404984350547816	-122.01286185000002	37.570605300000004
474	0.06181533646322373	0.0404984350547816	-122.01004225	37.56817455
475	0.06181533646322373	0.0404984350547816	-122.0083842	37.56579955000001
476	0.06181533646322373	0.0404984350547816	-122.00753	37.564738000000006
477	0.06885758998435049	0.0404984350547816	-122.0072965	37.56457280000001
478	0.13458528951486687	0.0404984350547816	-122.00707560000001	37.564423149999996
479	0.13458528951486687	0.0404984350547816	-122.00581160000002	37.5637331
480	0.13458528951486687	0.0404984350547816	-122.00433915000002	37.563161900000004
481	0.13458528951486687	0.0404984350547816	-122.00317125000001	37.5633148
482	0.13458528951486687	0.0404984350547816	-122.00188685	37.56356799999999
483	0.13458528951486687	0.0404984350547816	-121.99836025	37.56255549999999
484	0.13458528951486687	0.0404984350547816	-121.99527065000001	37.561310399999996
485	0.13458528951486687	0.0404984350547816	-121.9951739	37.56112575
486	0.13458528951486687	0.0404984350547816	-121.99486035000001	37.5607832
487	0.13458528951486687	0.0404984350547816	-121.99396195	37.560139449999994
488	0.13458528951486687	0.043446791862294803	-121.99312585000001	37.559666449999995
489	0.13458528951486687	0.043446791862294803	-121.99245790000002	37.559300549999996
490	0.1494522691705789	0.043446791862294803	-121.99160065	37.558836850000006
491	0.1494522691705789	0.043446791862294803	-121.99046365000001	37.5582505
492	0.1494522691705789	0.043446791862294803	-121.98865925000001	37.55735505
493	0.1494522691705789	0.043446791862294803	-121.9874418	37.5567596
494	0.1494522691705789	0.043446791862294803	-121.98717279999998	37.55662255
495	0.1494522691705789	0.043446791862294803	-121.9862829	37.55615905
496	0.1494522691705789	0.043446791862294803	-121.98535655	37.555675650000005
497	0.1494522691705789	0.043446791862294803	-121.98483495	37.5554092
498	0.1494522691705789	0.043446791862294803	-121.98398930000002	37.55496615
499	0.1494522691705789	0.043446791862294803	-121.98343085	37.554666749999996
500	0.373239436619718	0.043446791862294803	-121.98330729999999	37.55469099999999
501	0.373239436619718	0.043446791862294803	-121.98311014999999	37.55492460000001
502	0.373239436619718	0.043446791862294803	-121.98285404999997	37.55522655000001
503	0.373239436619718	0.043446791862294803	-121.9825532	37.5556056
504	0.373239436619718	0.043446791862294803	-121.98203545000001	37.55624494999999
505	0.373239436619718	0.043446791862294803	-121.98148825000001	37.55667605000001
506	0.42566510172143945	0.043446791862294803	-121.9806712	37.5564157
507	0.011737089201877923	0.043446791862294803	-122.0677681	37.572370150000005
508	0.011737089201877923	0.043446791862294803	-122.06659315	37.57203115
509	0.011737089201877923	0.043446791862294803	-122.06567365000001	37.57204225
510	0.011737089201877923	0.043446791862294803	-122.06493520000001	37.572046549999996
511	0.011737089201877923	0.043446791862294803	-122.06401635	37.571765549999995
512	0.011737089201877923	0.043446791862294803	-122.06240805000002	37.572693099999995
513	0.011737089201877923	0.043446791862294803	-122.05997715	37.57549949999999
514	0.011737089201877923	0.043446791862294803	-122.0574485	37.578401150000005
515	0.011737089201877923	0.044824256651027176	-122.05568249999999	37.580428999999995
516	0.011737089201877923	0.044824256651027176	-122.05487060000002	37.581436999999994
517	0.021126760563380264	0.044824256651027176	-122.05268395	37.58070445
518	0.021126760563380264	0.044824256651027176	-122.05061074999999	37.57967429999999
519	0.03364632237871672	0.044824256651027176	-122.0488954	37.57885129999999
520	0.03364632237871672	0.044824256651027176	-122.04722510000002	37.57815524999999
521	0.03364632237871672	0.044824256651027176	-122.04822345	37.58000429999999
522	0.03364632237871672	0.044824256651027176	-122.05379884999999	37.588531749999994
523	0.03364632237871672	0.044824256651027176	-122.06019235000001	37.59789959999999
524	0.05007824726134581	0.044824256651027176	-122.06320484999999	37.602148549999995
525	0.05007824726134581	0.044824256651027176	-122.0669743	37.6074206
526	0.0798122065727699	0.044824256651027176	-122.07283585000002	37.6156164
527	0.08841940532081372	0.044824256651027176	-122.07889425000002	37.6240882
528	0.08841940532081372	0.044824256651027176	-122.08214980000001	37.62880439999999
529	0.08841940532081372	0.044824256651027176	-122.08314295	37.63032079999999
530	0.08841940532081372	0.044824256651027176	-122.08383130000001	37.631279500000005
531	0.08841940532081372	0.044824256651027176	-122.08386610000001	37.63154135
532	0.1932707355242565	0.044824256651027176	-122.0844962	37.631563
533	0.1932707355242565	0.044824256651027176	-122.08650024999999	37.6316347
534	0.3169014084507039	0.044824256651027176	-122.08874585000001	37.6317018
535	0.3661971830985912	0.044824256651027176	-122.08974135000001	37.631932
536	0.3661971830985912	0.044824256651027176	-122.0897357	37.63223275
537	0.3661971830985912	0.044824256651027176	-122.08974320000002	37.632438449999995
538	0.3661971830985912	0.044824256651027176	-122.08975265000001	37.63266485
539	0.3661971830985912	0.04503740219093328	-122.08976020000001	37.63284639999999
540	0.3661971830985912	0.04503740219093328	-122.08978665000001	37.63311929999999
541	0.3661971830985912	0.04503740219093328	-122.08981775000001	37.6334121
542	0.3661971830985912	0.04503740219093328	-122.08983850000001	37.633827749999995
543	0.41392801251956146	0.04503740219093328	-122.08965149999999	37.63416195
544	0.41392801251956146	0.04503740219093328	-122.08913394999998	37.63417365000001
545	0.41392801251956146	0.04503740219093328	-122.08870979999999	37.634181600000005
546	0.41392801251956146	0.04503740219093328	-122.08831114999997	37.63418910000001
547	0.41392801251956146	0.04503740219093328	-122.08801559999998	37.63411240000001
548	0.41392801251956146	0.04503740219093328	-122.08800865	37.6339619
549	0.012519561815336453	0.04503740219093328	-122.05224335	37.57323255
550	0.012519561815336453	0.04503740219093328	-122.05302315000002	37.573778700000005
551	0.012519561815336453	0.04503740219093328	-122.05339565	37.574427850000006
552	0.012519561815336453	0.04503740219093328	-122.05298745000002	37.57496490000001
553	0.012519561815336453	0.044536932707364967	-122.05262270000001	37.57546490000001
554	0.012519561815336453	0.044536932707364967	-122.05280025	37.576017150000006
555	0.012519561815336453	0.044536932707364967	-122.05264985	37.57694535
556	0.012519561815336453	0.044536932707364967	-122.05204079999999	37.577704350000005
557	0.012519561815336453	0.04701111111112055	-122.05159615	37.578337800000014
558	0.012519561815336453	0.04701111111112055	-122.05086825	37.579286950000004
559	0.00938967136150234	0.04662472613459499	-122.0572472	37.5841177
560	0.00938967136150234	0.04662472613459499	-122.05704815000001	37.5838383
561	0.00938967136150234	0.04662472613459499	-122.05724310000004	37.5835182
562	0.00938967136150234	0.04662472613459499	-122.05753470000002	37.58320865
563	0.00938967136150234	0.04662472613459499	-122.05752799999998	37.583114800000004
564	0.00938967136150234	0.04662472613459499	-122.05608285	37.582394750000006
565	0.00938967136150234	0.04662472613459499	-122.03008360000001	37.5635967
566	0.00938967136150234	0.04662472613459499	-122.03007775	37.5631923
567	0.00938967136150234	0.04662472613459499	-122.0299404	37.5627126
568	0.00938967136150234	0.04662472613459499	-122.02921515	37.56235545
569	0.00938967136150234	0.04662472613459499	-122.02850275	37.562007099999995
570	0.00938967136150234	0.04662472613459499	-122.02793825000002	37.5621112
571	0.00938967136150234	0.04662472613459499	-122.02750455	37.562668349999996
572	0.00938967136150234	0.04662472613459499	-122.02707160000001	37.56322985
573	0.00938967136150234	0.04662472613459499	-122.02663544999997	37.56379715
574	0.00938967136150234	0.04662472613459499	-122.02619344999998	37.564361649999995
575	0.00938967136150234	0.04662472613459499	-122.02563355000001	37.56508345
576	0.00938967136150234	0.04662472613459499	-122.02491950000001	37.5653494
577	0.00938967136150234	0.04662472613459499	-122.02452465	37.565159449999996
578	0.00938967136150234	0.04537496087637889	-122.02434455	37.56507225
579	0.00938967136150234	0.0471723004694926	-122.023995	37.564886099999995
580	0.00938967136150234	0.0471723004694926	-122.02373560000001	37.564834399999995
581	0.00938967136150234	0.0471723004694926	-122.02340905	37.565195599999996
582	0.00938967136150234	0.0471723004694926	-122.02293809999999	37.5657561
583	0.051643192488262865	0.0471723004694926	-122.02231605	37.56581345
584	0.051643192488262865	0.0471723004694926	-122.0211409	37.5652345
585	0.051643192488262865	0.0471723004694926	-122.0197966	37.56456205
586	0.051643192488262865	0.0471723004694926	-122.0188435	37.56408164999999
587	0.051643192488262865	0.0471723004694926	-122.01828320000001	37.5638036
588	0.051643192488262865	0.0471723004694926	-122.01787755	37.56360565
589	0.051643192488262865	0.0471723004694926	-122.0168351	37.56309599999999
590	0.051643192488262865	0.0471723004694926	-122.01585205000002	37.56261649999999
591	0.06572769953051637	0.0471723004694926	-122.01515905000002	37.56227575
592	0.06572769953051637	0.0471723004694926	-122.01429180000001	37.5618404
593	0.06572769953051637	0.0471723004694926	-122.01386625	37.56162239999999
594	0.06572769953051637	0.0471723004694926	-122.01351575000001	37.561442799999995
595	0.06572769953051637	0.0471723004694926	-122.01310100000002	37.561232200000006
596	0.06572769953051637	0.0471723004694926	-122.01283000000001	37.5611298
597	0.06572769953051637	0.0471723004694926	-122.0126201	37.561057000000005
598	0.06572769953051637	0.04717777777778682	-122.01250695000002	37.5609993
599	0.06572769953051637	0.04627824726135446	-122.01243130000002	37.56096075000001
600	0.06572769953051637	0.04627824726135446	-122.01234315	37.560915800000004
601	0.06572769953051637	0.04627824726135446	-122.01222415000001	37.5608577
602	0.06572769953051637	0.04627824726135446	-122.01198005	37.56073334999999
603	0.06572769953051637	0.04627824726135446	-122.01175860000002	37.56061679999999
604	0.06572769953051637	0.051933176838822405	-122.01145925	37.56089985
605	0.06572769953051637	0.05954507042254496	-122.01094295000001	37.56153015
606	0.06572769953051637	0.05057902973397019	-122.01041814999999	37.56199960000001
607	0.06572769953051637	0.025517057902974847	-122.0100583	37.5622224
608	0.06572769953051637	0.029429107981223668	-122.00981625000001	37.562360549999994
609	0.06572769953051637	0.029429107981223668	-122.00936750000001	37.562678049999995
610	0.06572769953051637	0.029429107981223668	-122.0086143	37.56331205000001
611	0.06572769953051637	0.029429107981223668	-122.00787185	37.5639796
612	0.06572769953051637	0.029429107981223668	-122.00740395000001	37.564398800000006
613	0.014084507042253508	0.029429107981223668	-122.02088184999998	37.5564748
614	0.014084507042253508	0.029429107981223668	-122.02023015	37.556579549999995
615	0.014084507042253508	0.029429107981223668	-122.02009025000002	37.557010149999996
616	0.014084507042253508	0.029429107981223668	-122.02009675	37.557431949999994
617	0.014084507042253508	0.05394851330203887	-122.019729	37.5579154
618	0.014084507042253508	0.055263693270740634	-122.01941715	37.558322
619	0.014084507042253508	0.055263693270740634	-122.01918125	37.55863174999999
620	0.014084507042253508	0.055263693270740634	-122.01902145	37.558837600000004
621	0.014084507042253508	0.055263693270740634	-122.01880060000002	37.559109250000006
622	0.014084507042253508	0.054174491392806154	-122.0183939	37.559629349999994
623	0.014084507042253508	0.054174491392806154	-122.01787814999999	37.5603018
624	0.014084507042253508	0.09670172143977145	-122.01732284999999	37.56100910000001
625	0.014084507042253508	0.09670172143977145	-122.01692690000002	37.561510150000004
626	0.014084507042253508	0.09670172143977145	-122.01676324999998	37.5617196
627	0.014084507042253508	0.09670172143977145	-122.01657650000001	37.561960850000006
628	0.014084507042253508	0.09670172143977145	-122.0164757	37.562091099999996
629	0.014084507042253508	0.09670172143977145	-122.01641945	37.562163999999996
630	0.014084507042253508	0.09670172143977145	-122.01633095	37.5622786
631	0.014084507042253508	0.16522910798123414	-122.0162416	37.56230145
632	0.014084507042253508	0.16522910798123414	-122.01594105000002	37.562408399999995
633	0.014866979655712037	0.16522910798123414	-121.99195885	37.55910185
634	0.007042253521126754	0.16522910798123414	-121.96716425	37.5431383
635	0.007042253521126754	0.16522910798123414	-121.96631599999999	37.544089150000005
636	0.007042253521126754	0.16522910798123414	-121.96572505000002	37.54467595
637	0.007042253521126754	0.16522910798123414	-121.96534974999999	37.545048449999996
638	0.08528951486697958	0.24971471048521132	-121.96588754999998	37.545478900000006
639	0.08528951486697958	0.24971471048521132	-121.96771615	37.546615349999996
640	0.08528951486697958	0.24971471048521132	-121.9702958	37.548073599999995
641	0.08528951486697958	0.11644053208140158	-121.97185715	37.54889275
642	0.12676056338028158	0.11644053208140158	-121.97218765	37.5490695
643	0.12676056338028158	0.11644053208140158	-121.97270605	37.5493366
644	0.12676056338028158	0.0015760563380281783	-121.97359445000001	37.5497945
645	0.12676056338028158	0.0026873239436619885	-121.97460530000001	37.55031219999999
646	0.12676056338028158	0.0026873239436619885	-121.97545180000002	37.55075219999999
647	0.12676056338028158	0.0026873239436619885	-121.9760651	37.55106844999999
648	0.12676056338028158	0.0026873239436619885	-121.9770538	37.55157229999999
649	0.1431924882629107	0.0026873239436619885	-121.97753114999999	37.552207149999994
650	0.1431924882629107	0.006369327073552137	-121.9771162	37.55274065
651	0.1431924882629107	0.006369327073552137	-121.97676535000001	37.5531938
652	0.1431924882629107	0.006369327073552137	-121.9763198	37.55377015
653	0.165884194053208	0.006443818466353377	-121.97572294999999	37.55399235
654	0.165884194053208	0.006443818466353377	-121.97548645	37.5537212
655	0.165884194053208	0.16557261345857976	-121.97560380000002	37.5535283
656	0.165884194053208	0.16557261345857976	-121.97574669999999	37.553323000000006
657	0.013302034428794981	0.16557261345857976	-121.98471875000001	37.55141825
658	0.013302034428794981	0.16557261345857976	-121.98511040000002	37.55171155
659	0.22378716744913904	0.16557261345857976	-121.98530140000003	37.55224745
660	0.22378716744913904	0.16557261345857976	-121.98493165000001	37.55269355
661	0.22378716744913904	0.16557261345857976	-121.98469820000001	37.55298225
662	0.22378716744913904	0.16557261345857976	-121.98448800000001	37.55323799999999
663	0.22378716744913904	0.16557261345857976	-121.98438015	37.55336375
664	0.22378716744913904	0.16557261345857976	-121.98421480000002	37.553572
665	0.22378716744913904	0.16557261345857976	-121.98387389999998	37.553993
666	0.22378716744913904	0.16557261345857976	-121.9835203	37.5544266
667	0.010954616588419395	0.16557261345857976	-121.9502924	37.548279750000006
668	0.010954616588419395	0.16557261345857976	-121.95081105000001	37.54788925
669	0.010954616588419395	0.16557261345857976	-121.9513488	37.54748225
670	0.010954616588419395	0.16557261345857976	-121.95186480000001	37.546892400000004
671	0.010954616588419395	0.16557261345857976	-121.95200464999999	37.54622705
672	0.010954616588419395	0.16557261345857976	-121.9515688	37.54566294999999
673	0.010954616588419395	0.16557261345857976	-121.9511155	37.5452674
674	0.010954616588419395	0.16557261345857976	-121.95029515	37.5445544
675	0.010954616588419395	0.16557261345857976	-121.94933385	37.54360045
676	0.010954616588419395	0.17195758998442032	-121.94937145	37.542989899999995
677	0.010954616588419395	0.17195758998442032	-121.94978850000001	37.542527050000004
678	0.047730829420970226	0.17195758998442032	-121.95077245000002	37.54242475
679	0.047730829420970226	0.17195758998442032	-121.95208250000002	37.5424402
680	0.047730829420970226	0.17195758998442032	-121.95496204999999	37.5417376
681	0.047730829420970226	0.17195758998442032	-121.95786235	37.54106795
682	0.047730829420970226	0.19041862284827651	-121.95860094999999	37.541033750000004
683	0.047730829420970226	0.19041862284827651	-121.95981185	37.54139855000001
684	0.07824726134585283	0.19041862284827651	-121.96090999999998	37.54189460000001
685	0.07824726134585283	0.19041862284827651	-121.96116634999998	37.5421144
686	0.07824726134585283	0.19041862284827651	-121.96209905	37.54289955
687	0.07824726134585283	0.19041862284827651	-121.96412014999999	37.5443585
688	0.012519561815336453	0.20526588419410305	-121.97421434999998	37.5321876
689	0.012519561815336453	0.20526588419410305	-121.9743125	37.5326745
690	0.012519561815336453	0.20526588419410305	-121.97502085	37.533051349999994
691	0.012519561815336453	0.20526588419410305	-121.9762249	37.53368305
692	0.012519561815336453	0.2132568075117701	-121.97681475	37.5344135
693	0.012519561815336453	0.2125658841940895	-121.9763373	37.53499489999999
694	0.012519561815336453	0.24967793427228593	-121.97586269999998	37.53557445
695	0.012519561815336453	0.25929827856021814	-121.9753056	37.53619489999999
696	0.012519561815336453	0.25929827856021814	-121.97529014999999	37.53677454999999
697	0.012519561815336453	0.25929827856021814	-121.9757196	37.53708835
698	0.012519561815336453	0.25929827856021814	-121.9749433	37.53826045000001
699	0.012519561815336453	0.25929827856021814	-121.97380445	37.539656300000004
700	0.012519561815336453	0.25929827856021814	-121.9732936	37.540283349999996
701	0.012519561815336453	0.25929827856021814	-121.97298125	37.54068835
702	0.041471048513302	0.25929827856021814	-121.97286109999999	37.54093995000001
703	0.041471048513302	0.25929827856021814	-121.97275575000002	37.54119635000001
704	0.041471048513302	0.25929827856021814	-121.9726596	37.54185615
705	0.041471048513302	0.25929827856021814	-121.9727523	37.5432348
706	0.041471048513302	0.25929827856021814	-121.97264790000001	37.54522555
707	0.041471048513302	0.25929827856021814	-121.97221739999999	37.54700525
708	0.041471048513302	0.25929827856021814	-121.97205300000002	37.54763969999999
709	0.041471048513302	0.25929827856021814	-121.97204505000002	37.54779215000001
710	0.041471048513302	0.25929827856021814	-121.9720324	37.54803650000001
711	0.041471048513302	0.25929827856021814	-121.97202339999998	37.5482109
712	0.041471048513302	0.25929827856021814	-121.9720314	37.54852269999999
713	0.041471048513302	0.25929827856021814	-121.97205785000001	37.548910750000005
714	0.015649452269170566	0.25929827856021814	-121.98783045	37.537506449999995
715	0.015649452269170566	0.25929827856021814	-121.98792294999998	37.538001449999996
716	0.015649452269170566	0.25929827856021814	-121.98775004999999	37.53843395
717	0.015649452269170566	0.25929827856021814	-121.9882241	37.53889475
718	0.015649452269170566	0.25929827856021814	-121.98936785000001	37.539643299999994
719	0.015649452269170566	0.25929827856021814	-121.99047570000002	37.540589800000014
720	0.015649452269170566	0.22662175273863153	-121.99149675000001	37.54158765000001
721	0.015649452269170566	0.22662175273863153	-121.9925657	37.542365950000004
722	0.015649452269170566	0.22662175273863153	-121.99301455000001	37.5425956
723	0.1909233176838809	0.22662175273863153	-121.99219534999999	37.5438099
724	0.1909233176838809	0.22662175273863153	-121.99115194999999	37.545083149999996
725	0.1909233176838809	0.22662175273863153	-121.99096275000001	37.54531174999999
726	0.1909233176838809	0.22662175273863153	-121.99070864999999	37.54561955
727	0.1909233176838809	0.27617981220649773	-121.99041535000002	37.5459738
728	0.1909233176838809	0.2761624413144788	-121.99026905000002	37.546150350000005
729	0.1909233176838809	0.2761624413144788	-121.98985225000003	37.54666015
730	0.1909233176838809	0.2761624413144788	-121.98942585	37.5471819
731	0.1909233176838809	0.2761624413144788	-121.98909275	37.5475917
732	0.1909233176838809	0.2761624413144788	-121.98856790000002	37.548237650000004
733	0.21048513302034408	0.2761624413144788	-121.98829070000002	37.5485786
734	0.21048513302034408	0.32204553990611867	-121.98779085000001	37.5491935
735	0.21048513302034408	0.026578560250392656	-121.9870432	37.55010095
736	0.21048513302034408	0.026578560250392656	-121.98656035	37.55069495
737	0.21048513302034408	0.028123161189360483	-121.98625610000002	37.551082799999996
738	0.21048513302034408	0.028123161189360483	-121.98605685000001	37.5513317
739	0.21048513302034408	0.028123161189360483	-121.98576910000001	37.551683749999995
740	0.026604068857589962	0.028123161189360483	-122.36312480000001	37.58243629999999
741	0.03834115805946788	0.028123161189360483	-122.36437055000002	37.58313235
742	0.03834115805946788	0.0250325508607205	-122.36547974999999	37.58375115
743	0.03834115805946788	0.0250325508607205	-122.36716809999999	37.58470654999999
744	0.03834115805946788	0.0250325508607205	-122.36830294999999	37.58535834999999
745	0.03834115805946788	0.0250325508607205	-122.36866785000002	37.58556965
746	0.03834115805946788	0.0250325508607205	-122.36881815000001	37.585656900000004
747	0.03834115805946788	0.0250325508607205	-122.36924890000002	37.5859097
748	0.03834115805946788	0.0250325508607205	-122.37036875000001	37.586574449999986
749	0.03834115805946788	0.0250325508607205	-122.37150735	37.58725239999999
750	0.03834115805946788	0.0250325508607205	-122.3726328	37.58792264999999
751	0.03834115805946788	0.0250325508607205	-122.37395395000001	37.588704299999996
752	0.03834115805946788	0.0250325508607205	-122.3747127	37.58914969999999
753	0.03834115805946788	0.0250325508607205	-122.3763832	37.590073450000006
754	0.03834115805946788	0.0250325508607205	-122.37822045000001	37.59107935
755	0.03834115805946788	0.030781533646324483	-122.3795437	37.591892099999995
756	0.03834115805946788	0.030781533646324483	-122.3812226	37.59305819999999
757	0.03834115805946788	0.030781533646324483	-122.38252415	37.5940927
758	0.051643192488262865	0.030781533646324483	-122.3832152	37.59454355
759	0.11189358372456955	0.030781533646324483	-122.38333700000001	37.5944324
760	0.11189358372456955	0.030781533646324483	-122.38358535	37.5942055
761	0.11189358372456955	0.030781533646324483	-122.38386235	37.59395280000001
762	0.11189358372456955	0.030781533646324483	-122.3841597	37.59368015
763	0.17292644757433476	0.030781533646324483	-122.3840984	37.5932298
764	0.17292644757433476	0.030781533646324483	-122.38337375	37.59282995000001
765	0.013302034428794981	0.030781533646324483	-122.33888714999999	37.58199535
766	0.013302034428794981	0.030781533646324483	-122.33984110000002	37.581333699999995
767	0.013302034428794981	0.030781533646324483	-122.34077300000001	37.58068399999999
768	0.013302034428794981	0.030781533646324483	-122.34170665	37.58003264999999
769	0.013302034428794981	0.030781533646324483	-122.3423791	37.579561999999996
770	0.013302034428794981	0.030781533646324483	-122.34259935	37.57940875
771	0.013302034428794981	0.05528309859156332	-122.34279585	37.57947349999999
772	0.013302034428794981	0.05528309859156332	-122.34314044999999	37.5796205
773	0.013302034428794981	0.05528309859156332	-122.34336975000001	37.5797181
774	0.013302034428794981	0.05528309859156332	-122.34368955000001	37.579852
775	0.013302034428794981	0.05528309859156332	-122.344268	37.58011235000001
776	0.013302034428794981	0.05528309859156332	-122.34486515	37.58038595000001
777	0.013302034428794981	0.05528309859156332	-122.34563705000001	37.580715149999996
778	0.013302034428794981	0.05528309859156332	-122.34737545	37.58144955
779	0.013302034428794981	0.05528309859156332	-122.34953435	37.582364749999996
780	0.013302034428794981	0.05528309859156332	-122.35068675	37.5825859
781	0.013302034428794981	0.05528309859156332	-122.3510106	37.58234930000001
782	0.013302034428794981	0.05528309859156332	-122.35168335	37.582523099999996
783	0.013302034428794981	0.06620015649453116	-122.35243894999999	37.582835149999994
784	0.013302034428794981	0.06620015649453116	-122.35269209999997	37.582938999999996
785	0.013302034428794981	0.06620015649453116	-122.3530908	37.58310254999999
786	0.013302034428794981	0.06620015649453116	-122.35375545	37.583375249999996
787	0.013302034428794981	0.06620015649453116	-122.35584539999999	37.584277400000005
788	0.013302034428794981	0.06620015649453116	-122.35766964999998	37.58507235
789	0.013302034428794981	0.06620015649453116	-122.35810059999999	37.585263299999994
790	0.013302034428794981	0.07215884194052617	-122.3585324	37.58545565
791	0.013302034428794981	0.08274632237871421	-122.35884335	37.5855942
792	0.013302034428794981	0.08274632237871421	-122.35930435	37.5857996
793	0.013302034428794981	0.08274632237871421	-122.35999985000001	37.5860985
794	0.013302034428794981	0.08274632237871421	-122.3609912	37.5865168
795	0.013302034428794981	0.061732550860728326	-122.36168760000001	37.5868099
796	0.013302034428794981	0.061732550860728326	-122.36222370000002	37.5870336
797	0.013302034428794981	0.061732550860728326	-122.3628143	37.58728215
798	0.013302034428794981	0.061732550860728326	-122.3631102	37.58741125
799	0.013302034428794981	0.054373552425674224	-122.3633399	37.5875042
800	0.013302034428794981	0.05224616588420283	-122.36366314999998	37.587633749999995
801	0.013302034428794981	0.05224616588420283	-122.36402290000001	37.587782999999995
802	0.013302034428794981	0.06013255086072673	-122.3643051	37.58789804999999
803	0.013302034428794981	0.06013255086072673	-122.3648081	37.58810255
804	0.013302034428794981	0.011139280125195005	-122.36529189999997	37.5882999
805	0.013302034428794981	0.014379029733958203	-122.36571900000001	37.5884784
806	0.013302034428794981	0.017221126760563428	-122.36649965000001	37.5888005
807	0.013302034428794981	0.01648450704225308	-122.36733330000001	37.58914504999999
808	0.013302034428794981	0.016845070422535004	-122.36817005	37.5894961
809	0.013302034428794981	0.016774491392800968	-122.3698477	37.5902023
810	0.013302034428794981	0.016978090766823047	-122.3715172	37.59090259999999
811	0.013302034428794981	0.016208763693270123	-122.37238389999999	37.591263250000004
812	0.013302034428794981	0.016958372456963775	-122.37452569999999	37.59215485
813	0.013302034428794981	0.05481564945228202	-122.37768605000001	37.59351945
814	0.013302034428794981	0.05221345852896564	-122.37935820000001	37.59427515
815	0.013302034428794981	0.04669358372458251	-122.379842	37.59449635
816	0.013302034428794981	0.03864006259781297	-122.38019995	37.59465709999999
817	0.013302034428794981	0.03864006259781297	-122.38048695	37.594781600000005
818	0.013302034428794981	0.03864006259781297	-122.38080085000001	37.59491605
819	0.013302034428794981	0.03864006259781297	-122.38104695000001	37.5950202
820	0.013302034428794981	0.03864006259781297	-122.38128795	37.59512290000001
821	0.013302034428794981	0.03864006259781297	-122.38148719999998	37.59521010000001
822	0.013302034428794981	0.03864006259781297	-122.38177365000001	37.59534285
823	0.013302034428794981	0.03864006259781297	-122.38205205	37.595477200000005
824	0.013302034428794981	0.07315070422535196	-122.3822516	37.595422299999996
825	0.013302034428794981	0.07315070422535196	-122.38243310000001	37.595257950000004
826	0.013302034428794981	0.09058106416275274	-122.38258504999999	37.59512205
827	0.013302034428794981	0.09058106416275274	-122.382836	37.59489190000001
828	0.013302034428794981	0.09058106416275274	-122.38307875	37.594667750000006
829	0.010954616588419395	0.09058106416275274	-122.3483612	37.576557550000004
830	0.010954616588419395	0.09058106416275274	-122.34810379999999	37.576615600000004
831	0.010954616588419395	0.10760109546167483	-122.34765485000001	37.57657555
832	0.010954616588419395	0.12235915492958943	-122.34744495	37.576441249999995
833	0.010954616588419395	0.12235915492958943	-122.34726914999999	37.57630184999999
834	0.010954616588419395	0.21652910798128847	-122.34744415	37.57599979999999
835	0.010954616588419395	0.014635524256649463	-122.3482592	37.57592579999999
836	0.010954616588419395	0.014633333333331779	-122.34893515000002	37.576102649999996
837	0.010954616588419395	0.05459045383412118	-122.34921905	37.57617845
838	0.010954616588419395	0.05459045383412118	-122.34971720000001	37.57631145
839	0.010954616588419395	0.05466494522692239	-122.35069885000001	37.576571799999996
840	0.010954616588419395	0.05466494522692239	-122.35159505	37.5768086
841	0.010954616588419395	0.05466494522692239	-122.3522625	37.57698485
842	0.016431924882629092	0.05466494522692239	-122.35314675000001	37.57721829999999
843	0.016431924882629092	0.05466494522692239	-122.35375360000002	37.577379099999995
844	0.016431924882629092	0.05466494522692239	-122.3546579	37.57779325
845	0.016431924882629092	0.05466494522692239	-122.35585975000001	37.5784101
846	0.016431924882629092	0.05466494522692239	-122.35671199999999	37.5788819
847	0.016431924882629092	0.05466494522692239	-122.3575659	37.579354949999995
848	0.016431924882629092	0.05472738654147645	-122.35856495	37.579907999999996
849	0.016431924882629092	0.05472738654147645	-122.3592289	37.580275549999996
850	0.016431924882629092	0.05472738654147645	-122.36001165	37.58070885
851	0.016431924882629092	0.05472738654147645	-122.36092504999999	37.5812145
852	0.016431924882629092	0.05472738654147645	-122.3614427	37.58150105
853	0.016431924882629092	0.05472738654147645	-122.36195609999999	37.581785249999996
854	0.005477308294209698	0.04484553990610728	-122.34509214999999	37.56834205
855	0.005477308294209698	0.04484553990610728	-122.34518215	37.5684198
856	0.005477308294209698	0.04484553990610728	-122.3456387	37.5686429
857	0.005477308294209698	0.04484553990610728	-122.346028	37.569144050000006
858	0.005477308294209698	0.04484553990610728	-122.34626400000002	37.56957385
859	0.005477308294209698	0.04484553990610728	-122.34681045000004	37.5697126
860	0.005477308294209698	0.04484553990610728	-122.34730960000003	37.5697064
861	0.005477308294209698	0.04484553990610728	-122.34748335	37.569717749999995
862	0.005477308294209698	0.04484553990610728	-122.34752	37.5700164
863	0.005477308294209698	0.04953129890454324	-122.34779205000001	37.5709648
864	0.005477308294209698	0.04953129890454324	-122.34817745000001	37.57157054999999
865	0.005477308294209698	0.04953129890454324	-122.34894020000002	37.572422949999996
866	0.005477308294209698	0.04953129890454324	-122.3499408	37.573153299999994
867	0.005477308294209698	0.04953129890454324	-122.35043605	37.57338354999999
868	0.005477308294209698	0.04953129890454324	-122.35091229999999	37.574308
869	0.005477308294209698	0.04953129890454324	-122.35152915	37.575191200000006
870	0.005477308294209698	0.04953129890454324	-122.35196450000001	37.575753799999994
871	0.005477308294209698	0.05650281690141914	-122.35243800000002	37.57637904999999
872	0.005477308294209698	0.05650281690141914	-122.3527169	37.57694789999999
873	0.012519561815336453	0.05650281690141914	-122.3336299	37.572685500000006
874	0.012519561815336453	0.05650281690141914	-122.3329433	37.5725702
875	0.012519561815336453	0.05650281690141914	-122.33249645	37.572192799999996
876	0.012519561815336453	0.014774491392799783	-122.3323052	37.5720261
877	0.012519561815336453	0.017151799687009982	-122.33210425	37.57184839999999
878	0.012519561815336453	0.017151799687009982	-122.33194925000001	37.57171135
879	0.012519561815336453	0.017151799687009982	-122.33184974999999	37.57162340000001
880	0.012519561815336453	0.024919405320816653	-122.3318032	37.571582250000006
881	0.012519561815336453	0.024575899843508223	-122.3317371	37.5715238
882	0.012519561815336453	0.031017996870113845	-122.331622	37.57142205000001
883	0.012519561815336453	0.009125352112675617	-122.33149764999999	37.5713121
884	0.012519561815336453	0.016247887323943083	-122.331256	37.57109545
885	0.012519561815336453	0.009145852895148219	-122.33079055000002	37.57067625
886	0.012519561815336453	0.01704522691705685	-122.33038314999999	37.5703089
887	0.012519561815336453	0.02169358372456979	-122.33018385	37.57012915
888	0.012519561815336453	0.018884507042253026	-122.3301089	37.57006154999999
889	0.012519561815336453	0.04236353677621691	-122.3300706	37.57002705
890	0.012519561815336453	0.005794835680751128	-122.33001089999999	37.569973250000004
891	0.012519561815336453	0.003920344287949969	-122.3299575	37.5699257
892	0.012519561815336453	0.003920344287949969	-122.32979669999999	37.569780699999995
893	0.012519561815336453	0.003920344287949969	-122.32957285	37.569576049999995
894	0.012519561815336453	0.11045618153367376	-122.32940525	37.569420199999996
895	0.012519561815336453	0.038828482003136315	-122.32925870000001	37.5692839
896	0.012519561815336453	0.039032863849771636	-122.32911850000002	37.5691535
897	0.012519561815336453	0.03831111111111733	-122.3289803	37.569024999999996
898	0.012519561815336453	0.03902284820031938	-122.32891465	37.568963999999994
899	0.012519561815336453	0.03840829420970891	-122.32884250000001	37.568899550000005
900	0.012519561815336453	0.039935837245702786	-122.32872990000001	37.56879965000001
901	0.012519561815336453	0.03923286384977157	-122.32860589999999	37.56868965000001
902	0.012519561815336453	0.04663082942098101	-122.32833580000002	37.56844995
903	0.012519561815336453	0.04663082942098101	-122.32809435	37.5682336
904	0.012519561815336453	0.05938184663540267	-122.32798375000002	37.568130350000004
905	0.012519561815336453	0.05938184663540267	-122.32789049999998	37.56804325
906	0.012519561815336453	0.07321596244134988	-122.32755714999999	37.56773200000001
907	0.012519561815336453	0.07321596244134988	-122.3271757	37.5673759
908	0.012519561815336453	0.08871643192493917	-122.3272897	37.567174099999995
909	0.012519561815336453	0.08871643192493917	-122.3275275	37.56701104999999
910	0.012519561815336453	0.09247918622853644	-122.32766194999999	37.56691885
911	0.012519561815336453	0.08360312989050916	-122.3278123	37.5668158
912	0.012519561815336453	0.08462989045388838	-122.32794350000002	37.56672585
913	0.012519561815336453	0.08462989045388838	-122.3284171	37.56640115
914	0.012519561815336453	0.13110907668231755	-122.32845710000001	37.565765049999996
915	0.012519561815336453	0.1310654147104869	-122.32793805	37.565223599999996
916	0.012519561815336453	0.14618200312986648	-122.32777099999998	37.56502265
917	0.012519561815336453	0.14608466353675303	-122.32766849999999	37.564887000000006
918	0.012519561815336453	0.1598278560250291	-122.32747220000002	37.5646093
919	0.012519561815336453	0.15767934272300932	-122.32703485000002	37.56407634999999
920	0.012519561815336453	0.16397918622846142	-122.32654490000002	37.5634977
921	0.012519561815336453	0.16397918622846142	-122.32621665000002	37.563138949999995
922	0.012519561815336453	0.12811909233180588	-122.32587135	37.56282335
923	0.012519561815336453	0.13160000000001099	-122.32545294999998	37.56244065
924	0.012519561815336453	0.13160000000001099	-122.32487585000001	37.561910399999995
925	0.012519561815336453	0.15539593114236247	-122.3241856	37.561282399999996
926	0.012519561815336453	0.1593165884193318	-122.32370555	37.560854250000006
927	0.022691705790297324	0.1593165884193318	-122.32284530000001	37.56006335000001
928	0.022691705790297324	0.1593165884193318	-122.32197074999999	37.55925605
929	0.022691705790297324	0.1593165884193318	-122.32142950000001	37.558777
930	0.022691705790297324	0.1593165884193318	-122.32089690000002	37.55830795
931	0.022691705790297324	0.1593165884193318	-122.32024655	37.55773189999999
932	0.022691705790297324	0.1593165884193318	-122.31940325	37.55698099999999
933	0.022691705790297324	0.1593165884193318	-122.3189615	37.5565821
934	0.022691705790297324	0.07070406885762248	-122.31867965	37.556323249999984
935	0.022691705790297324	0.07784757433493572	-122.31842435000002	37.5560888
936	0.022691705790297324	0.08071142410018915	-122.31788234999998	37.555587700000004
937	0.022691705790297324	0.08071142410018915	-122.31713719999999	37.554901799999996
938	0.022691705790297324	0.08071142410018915	-122.31670019999999	37.554503100000005
939	0.030516431924882608	0.08071142410018915	-122.31645289999999	37.5542775
940	0.030516431924882608	0.08065508607202007	-122.31622270000001	37.554067599999996
941	0.030516431924882608	0.08065508607202007	-122.31574765000002	37.55363285
942	0.030516431924882608	0.08065508607202007	-122.31536795000001	37.5532849
943	0.030516431924882608	0.08065508607202007	-122.3153032	37.5532252
944	0.030516431924882608	0.08499139280128086	-122.31507105000001	37.5530089
945	0.030516431924882608	0.08499139280128086	-122.31480680000001	37.55276055
946	0.030516431924882608	0.08499139280128086	-122.31467950000001	37.552639549999995
947	0.030516431924882608	0.08499139280128086	-122.31438955000002	37.55237175
948	0.030516431924882608	0.08499139280128086	-122.31384340000001	37.5518663
949	0.030516431924882608	0.08499139280128086	-122.31314865	37.5512279
950	0.030516431924882608	0.16907668231612388	-122.3120915	37.5502689
951	0.030516431924882608	0.036568701095465915	-122.31135220000002	37.5496001
952	0.049295774647887286	0.04110813771518772	-122.3110204	37.54929224999999
953	0.049295774647887286	0.014090923317682705	-122.31034829999999	37.5486671
954	0.049295774647887286	0.01596541471048404	-122.3095081	37.5479012
955	0.049295774647887286	0.01596541471048404	-122.30883310000002	37.54733669999999
956	0.049295774647887286	0.10653583724572163	-122.30846540000002	37.5470452
957	0.049295774647887286	0.07162769953052607	-122.30822925	37.5468279
958	0.049295774647887286	0.07194882629108976	-122.30802135	37.5466366
959	0.049295774647887286	0.068669483568084	-122.3078301	37.546460599999996
960	0.049295774647887286	0.07125555555556412	-122.30735855	37.5460284
961	0.049295774647887286	0.07125555555556412	-122.30656830000001	37.54530264999999
962	0.049295774647887286	0.073781377151812	-122.30591485	37.54469725
963	0.06025039123630668	0.073781377151812	-122.30555689999998	37.544364099999996
964	0.06025039123630668	0.0739226917058026	-122.30538259999999	37.544203749999994
965	0.06025039123630668	0.0739226917058026	-122.30526099999999	37.54409315
966	0.06025039123630668	0.07486259780909085	-122.30503569999999	37.54389165
967	0.06025039123630668	0.02893114241001879	-122.3047842	37.54366304999999
968	0.06025039123630668	0.04643458528952082	-122.30466945000002	37.543554099999994
969	0.06025039123630668	0.03594663536776587	-122.30447135000001	37.543358600000005
970	0.06025039123630668	0.03566791862285188	-122.3042047	37.543095
971	0.06025039123630668	0.11733505477311966	-122.30396535000001	37.5428587
972	0.06025039123630668	0.15700015649455218	-122.30376485000001	37.542661149999994
973	0.06025039123630668	0.15287715179971514	-122.30359259999999	37.54249065
974	0.06025039123630668	0.1781179968701314	-122.30321174999999	37.5421125
975	0.06025039123630668	0.1416602503912627	-122.30285230000001	37.54175585
976	0.06025039123630668	0.141624569640089	-122.30273000000001	37.54157825
977	0.06025039123630668	0.1774525821596417	-122.30237185000001	37.541182500000005
978	0.06025039123630668	0.173442253521151	-122.30197360000003	37.54080675
979	0.06025039123630668	0.1989760563381053	-122.301803	37.540645999999995
980	0.06025039123630668	0.12967558685446692	-122.30167469999999	37.54052514999999
981	0.06025039123630668	0.12967558685446692	-122.301509	37.54036505
982	0.06025039123630668	0.21329593114249917	-122.3007611	37.53968615000001
983	0.06025039123630668	0.13427543035995407	-122.30010415000002	37.53910135
984	0.06025039123630668	0.13427543035995407	-122.2994749	37.53852069999999
985	0.06025039123630668	0.14658059467926055	-122.29881699999997	37.5379157
986	0.06025039123630668	0.14658059467926055	-122.2982606	37.53743125
987	0.23082942097026585	0.15409812206577225	-122.29819480000002	37.53667844999999
988	0.23082942097026585	0.15373693270740207	-122.29902340000001	37.53601964999999
989	0.24021909233176816	0.15373693270740207	-122.29976269999999	37.535437349999995
990	0.24021909233176816	0.15373693270740207	-122.30015459999998	37.5350956
991	0.3012519561815334	0.15373693270740207	-122.29973995	37.53429895
992	0.3012519561815334	0.15373693270740207	-122.29927050000002	37.53344375
993	0.3012519561815334	0.15373693270740207	-122.29907435000001	37.53293635
994	0.3114241001564943	0.15373693270740207	-122.29862650000001	37.53220455
995	0.010172143974960867	0.15373693270740207	-122.00596479999999	38.350367600000006
996	0.010172143974960867	0.15373693270740207	-122.00449334999999	38.3505232
997	0.010172143974960867	0.15373693270740207	-122.00326755	38.3500571
998	0.010172143974960867	0.15373693270740207	-122.00213885000001	38.34986524999999
999	0.010172143974960867	0.15373693270740207	-122.00089004999998	38.3495825
1000	0.010172143974960867	0.1595594679186883	-121.9997013	38.3490945
1001	0.010172143974960867	0.1595594679186883	-121.99918960000001	38.34871095
1002	0.010172143974960867	0.1694164319249327	-121.99898965000001	38.348560199999994
1003	0.010172143974960867	0.1694164319249327	-121.99869115000001	38.3483351
1004	0.010172143974960867	0.1694164319249327	-121.99830425	38.34804335000001
1005	0.010172143974960867	0.014504381846633786	-121.9981425	38.34792135000001
1006	0.010172143974960867	0.016730516431923657	-121.99809050000002	38.3478815
1007	0.010172143974960867	0.016730516431923657	-121.9979369	38.34776529999999
1008	0.010172143974960867	0.013888419405319406	-121.99780185	38.3476662
1009	0.010172143974960867	0.00772143974960824	-121.99776299999999	38.3476113
1010	0.010172143974960867	0.00777918622848147	-121.99770199999999	38.3475356
1011	0.010172143974960867	0.00777918622848147	-121.99738694999999	38.3463076
1012	0.010172143974960867	0.00777918622848147	-121.99702924999998	38.34510535000001
1013	0.010172143974960867	0.009644131455398237	-121.99660510000001	38.345146
1014	0.010172143974960867	0.009448669796556328	-121.9953348	38.346257949999995
1015	0.01877934272300468	0.009448669796556328	-121.99250115	38.348059899999996
1016	0.01877934272300468	0.009448669796556328	-121.9887281	38.34952835
1017	0.01877934272300468	0.009448669796556328	-121.98525035	38.35088329999999
1018	0.01877934272300468	0.016308137715178743	-121.98133860000002	38.352656999999994
1019	0.01877934272300468	0.016308137715178743	-121.97638875	38.35620835
1020	0.01877934272300468	0.016308137715178743	-121.97087374999998	38.3593327
1021	0.0579029733959311	0.016308137715178743	-121.96786075	38.35989914999999
1022	0.0579029733959311	0.014369327073550944	-121.967094	38.359096
1023	0.0579029733959311	0.027217996870111196	-121.96569	38.35762199999999
1024	0.0579029733959311	0.02666885758998583	-121.9648	38.356837500000005
1025	0.07198748043818459	0.02721079812206735	-121.96360999999999	38.3571125
1026	0.07198748043818459	0.03200876369327438	-121.96246995000001	38.3573509
1027	0.07198748043818459	0.006787480438184412	-121.96134605000002	38.35740465
1028	0.07198748043818459	0.006854773082941835	-121.96010655000002	38.35745465
1029	0.07198748043818459	0.012496087636931982	-121.95940095	38.3574984
1030	0.07198748043818459	0.004648356807511743	-121.9583915	38.3575445
1031	0.07198748043818459	0.1093672926448281	-121.957395	38.35754734999999
1032	0.07198748043818459	0.1093672926448281	-121.95637385	38.3575522
1033	0.07198748043818459	0.1093672926448281	-121.95551240000002	38.35750315000001
1034	0.07198748043818459	0.1093672926448281	-121.95479950000001	38.35724090000001
1035	0.07198748043818459	0.1093672926448281	-121.95412630000001	38.356922850000004
1036	0.07198748043818459	0.11216353677628714	-121.9534792	38.3567951
1037	0.08215962441314546	0.11216353677628714	-121.95316610000002	38.35649864999999
1038	0.08215962441314546	0.11776165884201169	-121.95319875000001	38.35567524999999
1039	0.08215962441314546	0.11776165884201169	-121.95314570000001	38.35512859999999
1040	0.08215962441314546	0.11776165884201169	-121.95291289999999	38.35512359999999
1041	0.08215962441314546	0.11776165884201169	-121.95273375000002	38.35530325
1042	0.08215962441314546	0.11776165884201169	-121.95244815000001	38.355478500000004
1043	0.21830985915492934	0.11776165884201169	-121.95217410000002	38.355506999999996
1044	0.21830985915492934	0.1383330203442667	-121.95217405	38.355553549999996
1045	0.014084507042253508	0.1383330203442667	-121.96615539999999	38.35395104999999
1046	0.014084507042253508	0.14274553990608277	-121.96532884999999	38.35414129999999
1047	0.014084507042253508	0.14274553990608277	-121.96530195	38.35437174999999
1048	0.014084507042253508	0.14274553990608277	-121.96506650000002	38.3544335
1049	0.014084507042253508	0.037061971830988596	-121.9647545	38.354466999999985
1050	0.014084507042253508	0.03194256651017603	-121.96456370000001	38.354473949999985
1051	0.014084507042253508	0.03194256651017603	-121.96447470000001	38.355415949999994
1052	0.014084507042253508	0.023311580594680317	-121.96459300000001	38.356615500000004
1053	0.007042253521126754	0.023311580594680317	-121.96580364999998	38.341234099999994
1054	0.007042253521126754	0.01339123630672816	-121.9656891	38.341027
1055	0.007042253521126754	0.008814241001564312	-121.96509664999999	38.340982600000004
1056	0.007042253521126754	0.008814241001564312	-121.96493695000001	38.341741850000005
1057	0.007042253521126754	0.017445226917057213	-121.96550150000003	38.343227999999996
1058	0.007042253521126754	0.017445226917057213	-121.96461805	38.34404994999999
1059	0.007042253521126754	0.017445226917057213	-121.9629942	38.344169099999995
1060	0.007042253521126754	0.03560985915493461	-121.96212244999998	38.34420025000001
1061	0.007042253521126754	0.07043364632238805	-121.9601236	38.34497885000001
1062	0.007042253521126754	0.06772050078247979	-121.958501	38.34604370000001
1063	0.018779342723004678	0.11380000000002476	-121.9582025	38.34634165
1064	0.06885758998435049	0.1134857589984604	-121.9578161	38.34633579999999
1065	0.06885758998435049	0.11810203442882415	-121.95736350000003	38.34632865
1066	0.06885758998435049	0.11845007824729	-121.95710360000002	38.346678999999995
1067	0.06885758998435049	0.11735477308297244	-121.95673550000001	38.34705329999999
1068	0.06885758998435049	0.11735477308297244	-121.95508105	38.34726345
1069	0.06885758998435049	0.16636572769960203	-121.95353290000001	38.347449600000004
1070	0.11424100156494513	0.16636572769960203	-121.95319320000002	38.34793380000001
1071	0.11424100156494513	0.2956098591549627	-121.95315115000001	38.34871805
1072	0.11424100156494513	0.29294084507046064	-121.95312520000002	38.3496282
1073	0.11424100156494513	0.31275727699548855	-121.95309345000003	38.350571300000006
1074	0.11424100156494513	0.30814225352128105	-121.95306605000002	38.35129330000001
1075	0.11424100156494513	0.3544784037559911	-121.95305235000001	38.35175635
1076	0.11424100156494513	0.3486026604070189	-121.9530766	38.352317299999996
1077	0.11424100156494513	0.3650466353679086	-121.95296019999999	38.352798549999996
1078	0.11424100156494513	0.32101627543051514	-121.95280095000001	38.35319455
1079	0.11424100156494513	0.31736619718326037	-121.95274555	38.3538983
1080	0.11424100156494513	0.3652663536776635	-121.95245385	38.3545671
1081	0.11424100156494513	0.3652663536776635	-121.95218115	38.3550228
1082	0.12519561815336452	0.3652663536776635	-121.9521591	38.355183749999995
1083	0.1361502347417839	0.3652663536776635	-121.9521604	38.355308349999994
1084	0.1361502347417839	0.3652663536776635	-121.95217124999999	38.35541319999999
1085	0.011737089201877923	0.3652663536776635	-121.9792234	38.34226425
1086	0.011737089201877923	0.3652663536776635	-121.97899489999999	38.342954750000004
1087	0.011737089201877923	0.3652663536776635	-121.97839250000001	38.343652999999996
1088	0.011737089201877923	0.3652663536776635	-121.9778795	38.3443915
1089	0.011737089201877923	0.3652663536776635	-121.9771504	38.34495030000001
1090	0.011737089201877923	0.3652663536776635	-121.97658490000002	38.345266900000006
1091	0.011737089201877923	0.3652663536776635	-121.9764262	38.345335250000005
1092	0.011737089201877923	0.3652663536776635	-121.9757652	38.34562415
1093	0.011737089201877923	0.3652663536776635	-121.97506250000002	38.345943
1094	0.011737089201877923	0.3652663536776635	-121.97461175000001	38.34614295
1095	0.011737089201877923	0.3652663536776635	-121.97425375	38.346288249999986
1096	0.011737089201877923	0.3652663536776635	-121.9738812	38.34636415
1097	0.011737089201877923	0.3652663536776635	-121.9734411	38.3464201
1098	0.011737089201877923	0.3652663536776635	-121.97288080000001	38.346425499999995
1099	0.011737089201877923	0.3652663536776635	-121.97237355000001	38.34642404999999
1100	0.011737089201877923	0.3652663536776635	-121.97199230000001	38.3464221
1101	0.011737089201877923	0.3652663536776635	-121.97123239999999	38.346416749999996
1102	0.011737089201877923	0.3652663536776635	-121.96975690000001	38.34640710000001
1103	0.011737089201877923	0.3652663536776635	-121.96844255	38.34639765
1104	0.011737089201877923	0.3652663536776635	-121.967465	38.3463886
1105	0.011737089201877923	0.3652663536776635	-121.9663461	38.346380399999994
1106	0.011737089201877923	0.3652663536776635	-121.9655382	38.34637454999999
1107	0.011737089201877923	0.43611940532075566	-121.96488165000001	38.34636979999999
1108	0.011737089201877923	0.43611940532075566	-121.96360820000001	38.3463591
1109	0.011737089201877923	0.3921032863847057	-121.96234330000001	38.346342250000006
1110	0.011737089201877923	0.45668403755860554	-121.96145035000002	38.34633265000001
1111	0.011737089201877923	0.45668403755860554	-121.9604351	38.346326399999995
1112	0.011737089201877923	0.006395931142409718	-121.95923510000001	38.3463341
1113	0.00938967136150234	0.006395931142409718	-122.01050560000002	38.37065805
1114	0.00938967136150234	0.006395931142409718	-122.00991335	38.37025765
1115	0.00938967136150234	0.006395931142409718	-122.0098919	38.36947705
1116	0.00938967136150234	0.006395931142409718	-122.00889495000001	38.36907085
1117	0.00938967136150234	0.006395931142409718	-122.0072375	38.36905435
1118	0.00938967136150234	0.006395931142409718	-122.00589985000002	38.3690409
1119	0.00938967136150234	0.006395931142409718	-122.00495735000001	38.3690321
1120	0.00938967136150234	0.006395931142409718	-122.00366595	38.36901975000001
1121	0.00938967136150234	0.006395931142409718	-122.00111294999998	38.36899555000001
1122	0.00938967136150234	0.006395931142409718	-121.99920375	38.368975750000004
1123	0.00938967136150234	0.006395931142409718	-121.9978775	38.36895729999999
1124	0.00938967136150234	0.006395931142409718	-121.9960189	38.3689366
1125	0.00938967136150234	0.006395931142409718	-121.99507894999999	38.36892865
1126	0.00938967136150234	0.006395931142409718	-121.99390464999998	38.368935799999996
1127	0.00938967136150234	0.006395931142409718	-121.9916847	38.36637964999999
1128	0.00938967136150234	0.006395931142409718	-121.99020680000001	38.36294869999999
1129	0.017996870109546148	0.006395931142409718	-121.9896683	38.361633049999995
1130	0.017996870109546148	0.006395931142409718	-121.98947225	38.361084399999996
1131	0.017996870109546148	0.006395931142409718	-121.98933635	38.3606863
1132	0.017996870109546148	0.006395931142409718	-121.98919395	38.360267699999994
1133	0.017996870109546148	0.006395931142409718	-121.9889655	38.359595299999995
1134	0.017996870109546148	0.006395931142409718	-121.98774649999999	38.3590083
1135	0.017996870109546148	0.006395931142409718	-121.9864421	38.3589698
1136	0.017996870109546148	0.006395931142409718	-121.9856916	38.358960550000006
1137	0.017996870109546148	0.006395931142409718	-121.98488019999999	38.358951399999995
1138	0.017996870109546148	0.006395931142409718	-121.98440264999998	38.35892079999999
1139	0.017996870109546148	0.010205633802816009	-121.98396374999997	38.358888549999996
1140	0.017996870109546148	0.010205633802816009	-121.98343205	38.358879400000006
1141	0.017996870109546148	0.010205633802816009	-121.98304385	38.35887335
1142	0.017996870109546148	0.010205633802816009	-121.98235539999999	38.3588659
1143	0.017996870109546148	0.010205633802816009	-121.9815683	38.358846099999994
1144	0.017996870109546148	0.010205633802816009	-121.98086750000002	38.35882555
1145	0.017996870109546148	0.010205633802816009	-121.980139	38.358870499999995
1146	0.017996870109546148	0.010205633802816009	-121.97853425	38.35939545
1147	0.017996870109546148	0.010205633802816009	-121.97658545	38.36007575
1148	0.017996870109546148	0.010205633802816009	-121.97551155000001	38.36043265000001
1149	0.017996870109546148	0.010205633802816009	-121.97484385000001	38.36066085
1150	0.017996870109546148	0.010205633802816009	-121.9744502	38.36080785
1151	0.017996870109546148	0.010205633802816009	-121.97391635	38.36100755
1152	0.017996870109546148	0.010205633802816009	-121.97207765	38.36167569999999
1153	0.017996870109546148	0.010205633802816009	-121.97033850000001	38.362185499999995
1154	0.03912363067292641	0.010205633802816009	-121.96957330000002	38.361639849999996
1155	0.03912363067292641	0.010205633802816009	-121.96853355	38.360587499999994
1156	0.00938967136150234	0.010205633802816009	-121.83958425	37.32201774999999
1157	0.00938967136150234	0.010205633802816009	-121.84016134999999	37.32181179999999
1158	0.00938967136150234	0.010205633802816009	-121.84054859999999	37.321679249999995
1159	0.00938967136150234	0.010205633802816009	-121.84096369999999	37.321539400000006
1160	0.00938967136150234	0.010205633802816009	-121.84169980000001	37.32125075
1161	0.00938967136150234	0.010205633802816009	-121.84242475	37.32130055
1162	0.00938967136150234	0.011097339593113296	-121.84292710000001	37.321815099999995
1163	0.00938967136150234	0.011097339593113296	-121.843269	37.32216549999999
1164	0.00938967136150234	0.010967136150233824	-121.84413215	37.32304789999999
1165	0.01877934272300468	0.011051643192487326	-121.84534244999999	37.324285950000004
1166	0.01877934272300468	0.010967136150233824	-121.84606210000001	37.32502090000001
1167	0.01877934272300468	0.008365727699529936	-121.84664655	37.32561055000001
1168	0.01877934272300468	0.008365727699529936	-121.84751065	37.32648935
1169	0.01877934272300468	0.008365727699529936	-121.84822915000001	37.3272281
1170	0.01877934272300468	0.018478873239436398	-121.84887850000001	37.32789224999999
1171	0.01877934272300468	0.018478873239436398	-121.84964550000001	37.32867110000001
1172	0.01877934272300468	0.01816463223787136	-121.85021199999998	37.32925995000001
1173	0.01877934272300468	0.021892644757434843	-121.85079965	37.329871350000005
1174	0.01877934272300468	0.022617840375588828	-121.85137710000001	37.330465200000006
1175	0.01877934272300468	0.010113145539905359	-121.85183965000002	37.3309449
1176	0.01877934272300468	0.014162284820029833	-121.85216310000001	37.3312798
1177	0.01877934272300468	0.014162284820029833	-121.85252010000002	37.3316523
1178	0.01877934272300468	0.014162284820029833	-121.85313955000001	37.33228439999999
1179	0.025039123630672906	0.014162284820029833	-121.85248095	37.33342519999999
1180	0.03364632237871672	0.014162284820029833	-121.8508256	37.3344259
1181	0.03364632237871672	0.014162284820029833	-121.84963594999999	37.3350494
1182	0.03364632237871672	0.014162284820029833	-121.84835215000003	37.33581495
1183	0.03364632237871672	0.014162284820029833	-121.8472813	37.336563500000004
1184	0.03364632237871672	0.014162284820029833	-121.8461963	37.33755375
1185	0.03364632237871672	0.02338215962441563	-121.84526045000001	37.338374949999995
1186	0.03364632237871672	0.02338215962441563	-121.84492850000001	37.338595950000006
1187	0.03364632237871672	0.02338215962441563	-121.84444605000002	37.33892044999999
1188	0.03364632237871672	0.02338215962441563	-121.84402905000002	37.33920039999999
1189	0.03364632237871672	0.02338215962441563	-121.84356755000002	37.339503349999994
1190	0.03364632237871672	0.02338215962441563	-121.8430666	37.339833
1191	0.04381846635367758	0.02338215962441563	-121.84306515	37.339938
1192	0.04381846635367758	0.027186071987483632	-121.84342385000002	37.34030145
1193	0.04381846635367758	0.027186071987483632	-121.84393994999999	37.3408182
1194	0.04381846635367758	0.027186071987483632	-121.8443282	37.341197649999984
1195	0.04381846635367758	0.027186071987483632	-121.84457870000001	37.34144605
1196	0.04381846635367758	0.02965790297340025	-121.84511495000002	37.342009700000006
1197	0.04381846635367758	0.02965790297340025	-121.84577195	37.34270939999999
1198	0.04381846635367758	0.02950297339593539	-121.84477035000002	37.344158199999995
1199	0.10563380281690132	0.0348237871674547	-121.8416449	37.34695560000001
1200	0.10563380281690132	0.044030359937405984	-121.83892400000002	37.34967890000001
1201	0.10563380281690132	0.04420985915493373	-121.83798320000001	37.352416000000005
1202	0.10563380281690132	0.04128450704225741	-121.8388479	37.35708170000001
1203	0.10563380281690132	0.04289186228482529	-121.83991305	37.3601809
1204	0.10563380281690132	0.042863380281695396	-121.84003834999999	37.36020755
1205	0.1431924882629107	0.042863380281695396	-121.84090149999999	37.359842900000004
1206	0.1431924882629107	0.042863380281695396	-121.84204625	37.3593108
1207	0.1431924882629107	0.042863380281695396	-121.84258815000001	37.35906294999999
1208	0.1431924882629107	0.042863380281695396	-121.84285514999999	37.35893784999999
1209	0.1431924882629107	0.042863380281695396	-121.84339365	37.35889335
1210	0.3951486697965567	0.042863380281695396	-121.84397899999999	37.35898885
1211	0.3951486697965567	0.04285164319249351	-121.84416055000001	37.35913920000001
1212	0.3951486697965567	0.04300078247261886	-121.8443307	37.35929575
1213	0.3951486697965567	0.04300078247261886	-121.84453500000002	37.359505
1214	0.3951486697965567	0.04300078247261886	-121.84473345	37.35970819999999
1215	0.3951486697965567	0.04300078247261886	-121.84494930000001	37.35992929999999
1216	0.3951486697965567	0.04300078247261886	-121.84512690000001	37.360111200000006
1217	0.3951486697965567	0.04300078247261886	-121.84528775000001	37.36027605
1218	0.3951486697965567	0.0458237871674543	-121.84542590000001	37.3604176
1219	0.3951486697965567	0.047451956181540515	-121.84568955	37.36068765
1220	0.3951486697965567	0.04927902973396658	-121.84641334999999	37.3605673
1221	0.5031298904538336	0.04927902973396658	-121.8475669	37.36083495
1222	0.5140845070422531	0.04927902973396658	-121.84809064999997	37.36182335
1223	1.0	0.09240422535213176	-121.84827544999999	37.362006900000004
1224	1.0	0.09240422535213176	-121.84868420000001	37.36189795
1225	0.00938967136150234	0.09240422535213176	-121.870772	37.3230772
1226	0.00938967136150234	0.09240422535213176	-121.8703619	37.32347914999999
1227	0.00938967136150234	0.0954530516432195	-121.86949665	37.32388555
1228	0.00938967136150234	0.0954530516432195	-121.86896870000001	37.32413615
1229	0.00938967136150234	0.09522441314556679	-121.8686776	37.32427514999999
1230	0.00938967136150234	0.09522441314556679	-121.86850179999999	37.32436249999999
1231	0.00938967136150234	0.09522441314556679	-121.86808755	37.324568400000004
1232	0.017996870109546148	0.2503818466355368	-121.8678363	37.324852500000006
1233	0.047730829420970226	0.3682683881061585	-121.8683877	37.32558385
1234	0.047730829420970226	0.3682683881061585	-121.86915850000001	37.3266132
1235	0.047730829420970226	0.04469467918622986	-121.8697046	37.327332150000004
1236	0.047730829420970226	0.04469467918622986	-121.8701265	37.32772975000001
1237	0.047730829420970226	0.04469467918622986	-121.87036029999999	37.327845550000006
1238	0.047730829420970226	0.024167449139281056	-121.8703609	37.328106649999995
1239	0.047730829420970226	0.02457261345852987	-121.86930810000001	37.32893565
1240	0.06181533646322373	0.02457261345852987	-121.86477119999999	37.331669149999996
1241	0.06181533646322373	0.02457261345852987	-121.859072	37.33514965
1242	0.06181533646322373	0.02457261345852987	-121.85526945000001	37.33748595
1243	0.06181533646322373	0.02457261345852987	-121.85219495	37.33936785
1244	0.06181533646322373	0.02457261345852987	-121.84833374999998	37.3418736
1245	0.06181533646322373	0.02457261345852987	-121.84473815000001	37.344440750000004
1246	0.014084507042253508	0.02457261345852987	-121.95578655	37.30882964999999
1247	0.014084507042253508	0.02457261345852987	-121.9549799	37.308831999999995
1248	0.014084507042253508	0.02457261345852987	-121.9539824	37.30883454999999
1249	0.014084507042253508	0.025885289514868078	-121.95281815000001	37.308842799999994
1250	0.014084507042253508	0.025885289514868078	-121.9519045	37.30885065
1251	0.014084507042253508	0.025885289514868078	-121.95154300000002	37.308852650000006
1252	0.014084507042253508	0.025885289514868078	-121.95121325000001	37.3088366
1253	0.014084507042253508	0.025885289514868078	-121.95078324999999	37.30883615
1254	0.014084507042253508	0.025885289514868078	-121.95039665	37.308919
1255	0.014084507042253508	0.025885289514868078	-121.95005035000001	37.3090161
1256	0.029733959311424075	0.025885289514868078	-121.9499659	37.309083400000006
1257	0.029733959311424075	0.025885289514868078	-121.94997190000002	37.3093818
1258	0.029733959311424075	0.025885289514868078	-121.94997725000002	37.309776400000004
1259	0.029733959311424075	0.025885289514868078	-121.9499832	37.31005395
1260	0.029733959311424075	0.025885289514868078	-121.9499865	37.31036019999999
1261	0.029733959311424075	0.025885289514868078	-121.94998444999999	37.31061124999999
1262	0.029733959311424075	0.025885289514868078	-121.94998425	37.3111294
1263	0.029733959311424075	0.025885289514868078	-121.9499907	37.311761849999996
1264	0.029733959311424075	0.025885289514868078	-121.94999695	37.31203939999999
1265	0.029733959311424075	0.025885289514868078	-121.9500012	37.31243459999999
1266	0.029733959311424075	0.025885289514868078	-121.9500057	37.312940999999995
1267	0.029733959311424075	0.025885289514868078	-121.95001135000001	37.31333194999999
1268	0.029733959311424075	0.025885289514868078	-121.95001805000003	37.3138235
1269	0.029733959311424075	0.025885289514868078	-121.95002299999999	37.3142328
1270	0.029733959311424075	0.025885289514868078	-121.95002470000001	37.31440214999999
1271	0.029733959311424075	0.025885289514868078	-121.95003075000001	37.31501264999999
1272	0.029733959311424075	0.025885289514868078	-121.95003809999999	37.315661750000004
1273	0.029733959311424075	0.025885289514868078	-121.95003965	37.31577
1274	0.029733959311424075	0.025885289514868078	-121.94989404999998	37.31590475
1275	0.06259780907668226	0.008664006259780612	-121.94971085	37.31601575
1276	0.06259780907668226	0.009189358372456536	-121.9493172	37.31603175
1277	0.06259780907668226	0.009189358372456536	-121.94892229999999	37.3160493
1278	0.06259780907668226	0.009189358372456536	-121.948219	37.316053350000004
1279	0.06259780907668226	0.009189358372456536	-121.9469302	37.31605815
1280	0.06259780907668226	0.009189358372456536	-121.94600935	37.31606025
1281	0.06259780907668226	0.009189358372456536	-121.94568505000001	37.31606085
1282	0.06259780907668226	0.009189358372456536	-121.94517085000001	37.3160651
1283	0.06259780907668226	0.009189358372456536	-121.94399955000002	37.31607325
1284	0.07433489827856019	0.009189358372456536	-121.94102845	37.31608745
1285	0.07433489827856019	0.009189358372456536	-121.93824564999998	37.31609615
1286	0.07433489827856019	0.009189358372456536	-121.9371599	37.3160992
1287	0.07433489827856019	0.009189358372456536	-121.93632535	37.3161054
1288	0.07433489827856019	0.009189358372456536	-121.93580300000002	37.3161041
1289	0.07433489827856019	0.009189358372456536	-121.93536435000001	37.316095749999995
1290	0.07433489827856019	0.009189358372456536	-121.93505455	37.31608965
1291	0.1713615023474177	0.009189358372456536	-121.93490460000001	37.315593050000004
1292	0.1713615023474177	0.009189358372456536	-121.93490125	37.31498909999999
1293	0.1713615023474177	0.009189358372456536	-121.93489905	37.314832599999995
1294	0.1713615023474177	0.009189358372456536	-121.9349148	37.314423149999996
1295	0.00938967136150234	0.009189358372456536	-122.1469376	37.45074594999999
1296	0.00938967136150234	0.009189358372456536	-122.14694065	37.45016445
1297	0.00938967136150234	0.009189358372456536	-122.14694675000001	37.44979805
1298	0.00938967136150234	0.009189358372456536	-122.1469506	37.449567200000004
1299	0.00938967136150234	0.009189358372456536	-122.14696534999999	37.44916105
1300	0.00938967136150234	0.009189358372456536	-122.14756299999999	37.448006549999995
1301	0.00938967136150234	0.009189358372456536	-122.14843344999998	37.446942
1302	0.00938967136150234	0.009189358372456536	-122.14902749999999	37.44634325000001
1303	0.00938967136150234	0.009189358372456536	-122.14964125	37.445724150000004
1304	0.00938967136150234	0.009189358372456536	-122.15025335000001	37.445115799999996
1305	0.00938967136150234	0.009189358372456536	-122.15115390000001	37.44420960000001
1306	0.00938967136150234	0.00979593114240945	-122.15201575	37.4433324
1307	0.00938967136150234	0.00979593114240945	-122.1526067	37.44273584999999
1308	0.00938967136150234	0.00979593114240945	-122.15353750000001	37.441797699999995
1309	0.00938967136150234	0.00979593114240945	-122.154295	37.44103505
1310	0.00938967136150234	0.00979593114240945	-122.1545895	37.4407382
1311	0.00938967136150234	0.00979593114240945	-122.15488264999999	37.44044109999999
1312	0.00938967136150234	0.00979593114240945	-122.1551831	37.44013824999999
1313	0.00938967136150234	0.00979593114240945	-122.1547215	37.439603299999995
1314	0.00938967136150234	0.00979593114240945	-122.15423195000001	37.439097749999995
1315	0.02738654147104849	0.00979593114240945	-122.1548365	37.438755900000004
1316	0.02738654147104849	0.00979593114240945	-122.1567589	37.438195549999996
1317	0.02738654147104849	0.00979593114240945	-122.15838330000001	37.43780285
1318	0.02738654147104849	0.00979593114240945	-122.1586135	37.4377374
1319	0.02738654147104849	0.00979593114240945	-122.15904830000001	37.437610649999996
1320	0.02738654147104849	0.00979593114240945	-122.15972830000003	37.43742345
1321	0.02738654147104849	0.00979593114240945	-122.16009920000002	37.437316149999994
1322	0.02738654147104849	0.00979593114240945	-122.16033760000002	37.4372361
1323	0.02738654147104849	0.00979593114240945	-122.1608611	37.437021599999994
1324	0.02738654147104849	0.00979593114240945	-122.16175599999998	37.43660559999999
1325	0.02738654147104849	0.00979593114240945	-122.16274050000001	37.43631620000001
1326	0.02738654147104849	0.00979593114240945	-122.16347509999999	37.43638655000001
1327	0.02738654147104849	0.00979593114240945	-122.16390590000002	37.43657400000001
1328	0.02738654147104849	0.00979593114240945	-122.16489800000002	37.43708335000001
1329	0.02738654147104849	0.010432394366196519	-122.1662527	37.437736900000004
1330	0.060250391236306676	0.010432394366196519	-122.1673261	37.43625889999999
1331	0.14241001564945216	0.010432394366196519	-122.16879195000001	37.43452669999999
1332	0.14241001564945216	0.010432394366196519	-122.17108790000002	37.434405549999994
1333	0.14241001564945216	0.010432394366196519	-122.17271655	37.434653499999996
1334	0.14241001564945216	0.010432394366196519	-122.17303475	37.43497429999999
1335	0.14241001564945216	0.010432394366196519	-122.17326325000002	37.434929399999994
1336	0.14241001564945216	0.010432394366196519	-122.17380135	37.43471654999999
1337	0.0	0.010432394366196519	-123.15783755000001	38.7989893
1338	0.012519561815336453	0.010432394366196519	-123.15579265000001	38.78916984999999
1339	0.012519561815336453	0.01012942097026542	-123.1591903	38.77853715
1340	0.012519561815336453	0.01012942097026542	-123.1675792	38.766779099999994
1341	0.012519561815336453	0.01012942097026542	-123.17298209999997	38.7655609
1342	0.012519561815336453	0.01012942097026542	-123.1545591	38.76019825
1343	0.012519561815336453	0.06498951486699063	-123.13212985000001	38.75312695
1344	0.012519561815336453	0.06498951486699063	-123.11458405000002	38.74494675
1345	0.012519561815336453	0.06498951486699063	-123.09859589999999	38.737423799999995
1346	0.012519561815336453	0.06498951486699063	-123.09343285000001	38.7355472
1347	0.012519561815336453	0.06498951486699063	-123.0739254	38.726764900000006
1348	0.012519561815336453	0.06498951486699063	-123.05165975	38.7168702
1349	0.012519561815336453	0.06498951486699063	-123.04480285	38.71464765
1350	0.012519561815336453	0.06498951486699063	-123.03256835000003	38.714778300000006
1351	0.012519561815336453	0.06498951486699063	-123.02139945	38.7154265
1352	0.012519561815336453	0.06498951486699063	-123.02055770000001	38.715702199999996
1353	0.012519561815336453	0.06498951486699063	-123.01556025000001	38.7147552
1354	0.012519561815336453	0.06498951486699063	-123.0082159	38.71342525
1355	0.012519561815336453	0.06836259780908152	-123.00025425	38.713880849999995
1356	0.012519561815336453	0.06836259780908152	-122.9974078	38.716054549999996
1357	0.012519561815336453	0.09057042253522543	-122.99955434999998	38.7183239
1358	0.012519561815336453	0.09057042253522543	-122.99931684999997	38.71932125000001
1359	0.012519561815336453	0.09057042253522543	-122.99639824999998	38.719940550000004
1360	0.012519561815336453	0.09057042253522543	-122.98928205000001	38.71931055
1361	0.012519561815336453	0.09057042253522543	-122.98339429999999	38.716417199999995
1362	0.012519561815336453	0.09057042253522543	-122.98077155000001	38.7137704
1363	0.012519561815336453	0.09057042253522543	-122.97907005	38.71282645000001
1364	0.012519561815336453	0.09057042253522543	-122.97823635	38.712620300000005
1365	0.012519561815336453	0.006754303599373828	-122.97721545000002	38.71242035
1366	0.012519561815336453	0.006012519561815127	-122.97617575000001	38.71217374999999
1367	0.012519561815336453	0.006012519561815127	-122.97589224999999	38.71205864999999
1368	0.012519561815336453	0.006012519561815127	-122.97520200000001	38.71173505
1369	0.012519561815336453	0.006012519561815127	-122.9742571	38.71128205
1370	0.012519561815336453	0.006012519561815127	-122.97281925000001	38.7107749
1371	0.012519561815336453	0.006012519561815127	-122.9675743	38.7099802
1372	0.012519561815336453	0.00798982785602507	-122.96338794999998	38.7095136
1373	0.012519561815336453	0.00798982785602507	-122.96238754999999	38.70881185
1374	0.012519561815336453	0.00798982785602507	-122.96120595	38.707873649999996
1375	0.012519561815336453	0.00798982785602507	-122.96049355	38.7068901
1376	0.012519561815336453	0.00886729264475733	-122.95986830000001	38.7059223
1377	0.012519561815336453	0.00886729264475733	-122.95866910000001	38.704128350000005
1378	0.012519561815336453	0.00886729264475733	-122.95710100000001	38.70239365
1379	0.012519561815336453	0.00886729264475733	-122.95649790000002	38.7022025
1380	0.012519561815336453	0.00886729264475733	-122.95560895	38.7020125
1381	0.012519561815336453	0.00784773082942066	-122.95480115000001	38.701835700000004
1382	0.012519561815336453	0.0007251956181533642	-122.95390125	38.70161025000001
1383	0.012519561815336453	0.0007251956181533642	-122.95278255	38.70130265
1384	0.012519561815336453	0.0010953051643192496	-122.95240135	38.701162100000005
1385	0.012519561815336453	0.012446478873238645	-122.94890115000001	38.70257570000001
1386	0.012519561815336453	0.006303599374021968	-122.94139349999999	38.70412150000001
1387	0.012519561815336453	0.00107057902973396	-122.93678450000002	38.70423369999999
1388	0.012519561815336453	0.04219953051642935	-122.93189070000004	38.705702499999994
1389	0.012519561815336453	0.049010954616583925	-122.9238613	38.71007285
1390	0.012519561815336453	0.011228638497651546	-122.91996610000001	38.71314770000001
1391	0.012519561815336453	0.011228638497651546	-122.91706445000003	38.71118545
1392	0.020344287949921734	0.011228638497651546	-122.90470145000002	38.7045137
1393	0.020344287949921734	0.011228638497651546	-122.89086415	38.697251099999995
1394	0.020344287949921734	0.011228638497651546	-122.88385650000002	38.6891171
1395	0.020344287949921734	0.011228638497651546	-122.88085815000001	38.6801376
1396	0.020344287949921734	0.011228638497651546	-122.87854879999999	38.670319500000005
1397	0.020344287949921734	0.003923630672926513	-122.87463829999999	38.66009435000001
1398	0.020344287949921734	0.11007996870111814	-122.875494	38.64276045
1399	0.020344287949921734	0.06579374021910407	-122.8783948	38.62780925
1400	0.020344287949921734	0.037794679186232374	-122.87806435	38.6262457
1401	0.04225352112676053	0.037794679186232374	-122.87691090000001	38.62625239999999
1402	0.04225352112676053	0.036615023474182294	-122.87624175000002	38.6262581
1403	0.04225352112676053	0.036615023474182294	-122.87589740000001	38.6262565
1404	0.04225352112676053	0.036615023474182294	-122.87560240000002	38.626256149999996
1405	0.04225352112676053	0.036615023474182294	-122.87472350000002	38.62625694999999
1406	0.04225352112676053	0.036615023474182294	-122.87386964999997	38.62625499999999
1407	0.04225352112676053	0.036615023474182294	-122.8735853	38.626250150000004
1408	0.04225352112676053	0.09891111111113193	-122.873365	38.626246450000004
1409	0.04225352112676053	0.09493536776214556	-122.8731111	38.6262421
1410	0.04225352112676053	0.09493536776214556	-122.8728061	38.626236899999995
1411	0.04225352112676053	0.09493536776214556	-122.87219415000001	38.626208399999996
1412	0.04225352112676053	0.09493536776214556	-122.87150355	38.6261491
1413	0.04225352112676053	0.0969663536776396	-122.87087385	38.62601894999999
1414	0.04225352112676053	0.0969663536776396	-122.87000310000002	38.62591834999999
1415	0.04225352112676053	0.0969663536776396	-122.86910975	38.625916749999995
1416	0.04225352112676053	0.0969663536776396	-122.8680371	38.62592099999999
1417	0.04225352112676053	0.0969663536776396	-122.86706975000001	38.626148349999994
1418	0.04225352112676053	0.002713145539906118	-122.86673560000001	38.62662064999999
1419	0.048513302034428746	0.002713145539906118	-122.86593264999999	38.62685809999999
1420	0.048513302034428746	0.002713145539906118	-122.86509734999998	38.6269664
1421	0.012519561815336453	0.04607949921753093	-122.08899285000001	37.37719560000001
1422	0.012519561815336453	0.04607949921753093	-122.08749535000001	37.377203400000006
1423	0.012519561815336453	0.008630985915492386	-122.0869771	37.37611225
1424	0.012519561815336453	0.04401611893584226	-122.0870206	37.374666899999994
1425	0.012519561815336453	0.04401611893584226	-122.08706910000001	37.37419785
1426	0.012519561815336453	0.04401611893584226	-122.08707390000001	37.37399645
1427	0.012519561815336453	0.04401611893584226	-122.08708390000001	37.37376724999999
1428	0.04929577464788728	0.04401611893584226	-122.086686	37.37363525
1429	0.04929577464788728	0.04401611893584226	-122.08579870000001	37.37363980000001
1430	0.04929577464788728	0.04401611893584226	-122.08379240000004	37.37357455
1431	0.04929577464788728	0.04401611893584226	-122.0812929	37.373500099999994
1432	0.05555555555555551	0.04401611893584226	-122.07988165	37.37347949999999
1433	0.05555555555555551	0.04401611893584226	-122.07909889999999	37.37347285
1434	0.05555555555555551	0.04401611893584226	-122.07832834999999	37.37346460000001
1435	0.33255086071987444	0.04401611893584226	-122.07791524999999	37.3731405
1436	0.33255086071987444	0.04401611893584226	-122.0779348	37.3725197
1437	0.33255086071987444	0.04401611893584226	-122.07795379999999	37.3718916
1438	0.33255086071987444	0.04401611893584226	-122.0779477	37.3707071
1439	0.3974960876369323	0.04401611893584226	-122.07841049999999	37.37001255
1440	0.3974960876369323	0.04401611893584226	-122.07895524999999	37.370152499999996
1441	0.4021909233176835	0.04401611893584226	-122.07915545	37.36998605
1442	0.00938967136150234	0.04401611893584226	-121.62629004999998	37.06338979999999
1443	0.00938967136150234	0.04401611893584226	-121.6245326	37.06433505
1444	0.00938967136150234	0.04401611893584226	-121.62390749999999	37.0644566
1445	0.00938967136150234	0.044048043818471404	-121.6234695	37.06449435
1446	0.00938967136150234	0.044048043818471404	-121.62277160000002	37.06448075
1447	0.00938967136150234	0.007122535211267444	-121.62213050000001	37.06445685
1448	0.00938967136150234	0.007122535211267444	-121.62140645000001	37.06447300000001
1449	0.00938967136150234	0.007102034428794834	-121.62050010000002	37.0645536
1450	0.00938967136150234	0.031419248826290096	-121.6204286	37.06545330000001
1451	0.00938967136150234	0.03131267605633706	-121.62071739999999	37.06647675000001
1452	0.00938967136150234	0.03333552425665189	-121.62090194999999	37.0668311
1453	0.00938967136150234	0.031171517996869135	-121.62022720000002	37.06760505
1454	0.00938967136150234	0.060510954616605224	-121.6188961	37.068710749999994
1455	0.00938967136150234	0.04744178403756708	-121.61823645000001	37.06925039999999
1456	0.00938967136150234	0.06010281690142486	-121.61799505	37.0693386
1457	0.00938967136150234	0.01045712050078223	-121.61727255	37.069600550000004
1458	0.00938967136150234	0.01045712050078223	-121.61097989999999	37.06169955
1459	0.00938967136150234	0.01045712050078223	-121.60346845000001	37.05395265
1460	0.00938967136150234	0.018516118935836625	-121.59995245000002	37.05470705
1461	0.00938967136150234	0.018516118935836625	-121.59816585	37.05511135
1462	0.00938967136150234	0.018516118935836625	-121.59591045000002	37.055630949999994
1463	0.04538341158059464	0.018516118935836625	-121.59265750000002	37.0541029
1464	0.04538341158059464	0.018516118935836625	-121.59114020000001	37.051199600000004
1465	0.04538341158059464	0.018516118935836625	-121.58975380000001	37.04849625000001
1466	0.04538341158059464	0.018516118935836625	-121.58796570000001	37.04500730000001
1467	0.04538341158059464	0.018516118935836625	-121.58692900000001	37.042980799999995
1468	0.04538341158059464	0.018516118935836625	-121.58644355	37.04203615
1469	0.08998435054773075	0.020030359937402088	-121.58403630000001	37.0420374
1470	0.08998435054773075	0.020030359937402088	-121.58097565	37.0428629
1471	0.08998435054773075	0.020030359937402088	-121.57767369999999	37.0437462
1472	0.15649452269170563	0.020030359937402088	-121.57547060000002	37.043902949999996
1473	0.15649452269170563	0.020030359937402088	-121.57599465000001	37.0425549
1474	0.15649452269170563	0.020030359937402088	-121.575327	37.039521949999994
1475	0.15649452269170563	0.021491236306729562	-121.5739476	37.036737599999995
1476	0.15649452269170563	0.021491236306729562	-121.57355085	37.036004899999995
1477	0.24491392801251938	0.023479029733959968	-121.57331795000002	37.0359543
1478	0.24491392801251938	0.024212832550862	-121.57319995000002	37.036127500000006
1479	0.24491392801251938	0.024212832550862	-121.57259630000001	37.0366777
1480	0.24491392801251938	0.02547856025039645	-121.57182259999999	37.037157
1481	0.24491392801251938	0.022369640062598686	-121.57107214999999	37.037192399999995
1482	0.24491392801251938	0.022369640062598686	-121.5706563	37.03711539999999
1483	0.00938967136150234	0.022369640062598686	-121.81461095	37.197201299999996
1484	0.00938967136150234	0.02569624413145702	-121.81656470000001	37.197687849999994
1485	0.00938967136150234	0.02569624413145702	-121.81689035000001	37.1977717
1486	0.00938967136150234	0.023111111111112248	-121.8173594	37.19788884999999
1487	0.00938967136150234	0.023111111111112248	-121.8178745	37.19802125
1488	0.00938967136150234	0.023111111111112248	-121.8185564	37.198245899999996
1489	0.00938967136150234	0.023111111111112248	-121.81943465	37.19853095
1490	0.00938967136150234	0.01641079812206468	-121.8202838	37.1987607
1491	0.00938967136150234	0.017583881064162213	-121.82221990000002	37.199265999999994
1492	0.00938967136150234	0.017583881064162213	-121.82366940000001	37.19964710000001
1493	0.00938967136150234	0.017583881064162213	-121.82411295	37.19976065
1494	0.00938967136150234	0.017583881064162213	-121.8262388	37.20054055
1495	0.00938967136150234	0.017583881064162213	-121.8281527	37.201340650000006
1496	0.00938967136150234	0.017583881064162213	-121.82841795000002	37.20161565000001
1497	0.00938967136150234	0.017583881064162213	-121.82810825	37.20233544999999
1498	0.00938967136150234	0.017583881064162213	-121.82770825	37.20299035
1499	0.00938967136150234	0.017583881064162213	-121.82788170000002	37.20312425
1500	0.00938967136150234	0.031430829420973826	-121.82943565000002	37.20346365
1501	0.00938967136150234	0.031430829420973826	-121.83525044999999	37.20404380000001
1502	0.00938967136150234	0.031430829420973826	-121.8399458	37.20437965
1503	0.00938967136150234	0.031430829420973826	-121.8404832	37.20451605
1504	0.00938967136150234	0.031430829420973826	-121.84332065000001	37.20681930000001
1505	0.00938967136150234	0.031430829420973826	-121.84603369999999	37.20923895
1506	0.03755868544600936	0.031430829420973826	-121.84639595000003	37.20966445
1507	0.03755868544600936	0.031430829420973826	-121.8474975	37.21081029999999
1508	0.03755868544600936	0.031430829420973826	-121.8488762	37.21212424999999
1509	0.03755868544600936	0.031430829420973826	-121.84958925000001	37.212716650000004
1510	0.03755868544600936	0.031430829420973826	-121.85185540000002	37.2143504
1511	0.04381846635367758	0.031430829420973826	-121.85789295000001	37.21865885
1512	0.04381846635367758	0.031430829420973826	-121.86205265	37.22164075
1513	0.051643192488262865	0.031430829420973826	-121.86249225000002	37.22195145
1514	0.051643192488262865	0.031430829420973826	-121.86494155	37.22381045
1515	0.051643192488262865	0.031430829420973826	-121.86725965	37.225597050000005
1516	0.051643192488262865	0.031430829420973826	-121.86881345	37.2274879
1517	0.051643192488262865	0.031430829420973826	-121.87022230000001	37.22929805
1518	0.051643192488262865	0.031430829420973826	-121.87079590000002	37.23072135
1519	0.051643192488262865	0.031430829420973826	-121.87213670000003	37.234048900000005
1520	0.051643192488262865	0.031430829420973826	-121.8729958	37.23617455
1521	0.06259780907668226	0.031430829420973826	-121.87314525000001	37.23662379999999
1522	0.06259780907668226	0.03238294209703039	-121.87335225000001	37.23737995
1523	0.06259780907668226	0.03238294209703039	-121.87348935000001	37.2378984
1524	0.06259780907668226	0.03238294209703039	-121.87361850000002	37.23833535
1525	0.06259780907668226	0.03238294209703039	-121.87398010000001	37.239371899999995
1526	0.06259780907668226	0.03238294209703039	-121.87439850000001	37.24045715
1527	0.06259780907668226	0.03238294209703039	-121.87470145	37.241571799999996
1528	0.06259780907668226	0.03238294209703039	-121.87482955	37.2424029
1529	0.06259780907668226	0.033138654147109085	-121.87482400000002	37.242617949999996
1530	0.06259780907668226	0.03604835680751594	-121.87481120000001	37.242843449999995
1531	0.06259780907668226	0.03604835680751594	-121.87473195	37.24432575
1532	0.06259780907668226	0.03604835680751594	-121.87467509999998	37.245782
1533	0.06259780907668226	0.03604835680751594	-121.87480689999998	37.24714885
1534	0.06259780907668226	0.03604835680751594	-121.87494709999999	37.248525400000005
1535	0.06259780907668226	0.03604835680751594	-121.8750258	37.24920474999999
1536	0.06259780907668226	0.03604835680751594	-121.87510485000001	37.24991604999999
1537	0.06259780907668226	0.03604835680751594	-121.87514819999998	37.25026115
1538	0.06259780907668226	0.03604835680751594	-121.87518910000001	37.250578250000004
1539	0.0774647887323943	0.03604835680751594	-121.875217	37.25081845
1540	0.0774647887323943	0.03604835680751594	-121.87526109999997	37.25118125
1541	0.0774647887323943	0.03604835680751594	-121.87530399999999	37.25152955
1542	0.0774647887323943	0.03604835680751594	-121.8753243	37.25172239999999
1543	0.0774647887323943	0.03604835680751594	-121.87536285	37.2520767
1544	0.0774647887323943	0.03604835680751594	-121.87540365000002	37.252439200000005
1545	0.0774647887323943	0.03604835680751594	-121.8755132	37.25341995
1546	0.0774647887323943	0.03604835680751594	-121.87551319999999	37.254291249999994
1547	0.0774647887323943	0.03604835680751594	-121.87454629999999	37.25504579999999
1548	0.0774647887323943	0.03604835680751594	-121.87055649999998	37.255668549999996
1549	0.0774647887323943	0.03604835680751594	-121.86556540000001	37.2554563
1550	0.0774647887323943	0.03604835680751594	-121.85875149999998	37.25532415000001
1551	0.14788732394366186	0.04014381846635724	-121.8508765	37.255200349999996
1552	0.14788732394366186	0.04014381846635724	-121.84493745	37.2540719
1553	0.14788732394366186	0.04014381846635724	-121.83852695000002	37.25136965000001
1554	0.15571205007824715	0.051171205007826306	-121.83380700000001	37.24906345000001
1555	0.15571205007824715	0.051171205007826306	-121.82070234999999	37.245735249999996
1556	0.15571205007824715	0.051171205007826306	-121.80647375	37.24241179999999
1557	0.38654147104851294	0.0007366197183098595	-121.8039959	37.24069905
1558	0.38654147104851294	0.0005904538341158064	-121.80395380000002	37.2395224
1559	0.38654147104851294	0.006145696400626116	-121.80395145	37.23937675
1560	0.3967136150234738	0.006145696400626116	-121.80385369999999	37.2393306
1561	0.3967136150234738	0.0059829420970267675	-121.8036365	37.23933075
1562	0.3967136150234738	0.0059829420970267675	-121.80282539999999	37.23933460000001
1563	0.3967136150234738	0.0002214397496087635	-121.8021352	37.23940065000001
1564	0.3967136150234738	0.0002214397496087635	-121.80153769999998	37.23996179999999
1565	0.3967136150234738	0.0002214397496087635	-121.80045290000001	37.24046524999999
1566	0.3967136150234738	0.0002214397496087635	-121.7999049	37.24046875
1567	0.3967136150234738	0.0002214397496087635	-121.7996122	37.240246549999995
1568	0.3967136150234738	0.0002214397496087635	-121.79937844999999	37.23988765
1569	0.05555555555555551	0.0002214397496087635	-121.9551481	37.2422236
1570	0.05555555555555551	0.0002214397496087635	-121.95482215000001	37.24229580000001
1571	0.05555555555555551	0.0002214397496087635	-121.9544674	37.242374850000004
1572	0.05555555555555551	0.0036804381846635885	-121.95376915	37.242509250000005
1573	0.05555555555555551	0.0036804381846635885	-121.95288105	37.242665800000005
1574	0.05555555555555551	0.0036804381846635885	-121.9522356	37.242776649999996
1575	0.05555555555555551	0.0036804381846635885	-121.95174794999998	37.24286455
1576	0.05555555555555551	0.0036804381846635885	-121.95123724999999	37.24296365
1577	0.05555555555555551	0.0036804381846635885	-121.9505338	37.24309890000001
1578	0.05555555555555551	0.0036804381846635885	-121.9499717	37.243205
1579	0.05555555555555551	0.0036804381846635885	-121.94952140000001	37.24328385
1580	0.05555555555555551	0.0036804381846635885	-121.94893760000001	37.2433868
1581	0.05555555555555551	0.0036804381846635885	-121.94845210000001	37.243469450000006
1582	0.05555555555555551	0.0036804381846635885	-121.94802595000002	37.24353855
1583	0.05555555555555551	0.0036804381846635885	-121.94775935	37.243581799999994
1584	0.05555555555555551	0.0036804381846635885	-121.9476305	37.24360205
1585	0.05555555555555551	0.0036804381846635885	-121.94768674999999	37.24393395
1586	0.07824726134585283	0.0036804381846635885	-121.94779150000002	37.244333149999996
1587	0.011737089201877923	0.0036804381846635885	-122.0538583	37.27241575000001
1588	0.011737089201877923	0.0036804381846635885	-122.05421950000002	37.27249035
1589	0.011737089201877923	0.0036804381846635885	-122.0556803	37.27261035
1590	0.011737089201877923	0.00365039123630678	-122.05838754999999	37.272793750000005
1591	0.011737089201877923	0.00365039123630678	-122.06024845	37.27213185
1592	0.011737089201877923	0.004527543035993655	-122.06071280000002	37.27126205
1593	0.011737089201877923	0.004527543035993655	-122.06061755000002	37.270867949999996
1594	0.011737089201877923	0.004480907668231531	-122.0604155	37.27044495
1595	0.011737089201877923	0.004480907668231531	-122.06042075000002	37.26994029999999
1596	0.011737089201877923	0.004306729264475693	-122.06040295000001	37.26897894999999
1597	0.011737089201877923	0.004306729264475693	-122.06029545000001	37.2682284
1598	0.011737089201877923	0.004032237871674477	-122.06009694999999	37.267933549999995
1599	0.011737089201877923	0.004032237871674477	-122.05972249999999	37.267428699999996
1600	0.011737089201877923	0.00440438184663531	-122.05815385000001	37.26604615
1601	0.011737089201877923	0.00440438184663531	-122.05520204999999	37.2648092
1602	0.011737089201877923	0.003437558685446055	-122.0534768	37.26507665
1603	0.011737089201877923	0.003992331768388113	-122.05123105	37.2667483
1604	0.011737089201877923	0.003992331768388113	-122.0489301	37.26819245
1605	0.011737089201877923	0.0022774647887324182	-122.04852595000001	37.268511849999996
1606	0.011737089201877923	0.0022774647887324182	-122.04711944999998	37.26951079999999
1607	0.011737089201877923	0.0022774647887324182	-122.04480045	37.2700042
1608	0.011737089201877923	0.0022774647887324182	-122.0438005	37.26935
1609	0.011737089201877923	0.008966040688575259	-122.04383145	37.26905715
1610	0.011737089201877923	0.009340532081376496	-122.04350885	37.2691548
1611	0.011737089201877923	0.013105164319248177	-122.0430251	37.2693551
1612	0.011737089201877923	0.008451486697965077	-122.0427416	37.2694791
1613	0.011737089201877923	0.008053990610328183	-122.0424877	37.2699387
1614	0.011737089201877923	0.008053990610328183	-122.04059025000001	37.27051615
1615	0.011737089201877923	0.008537089201877443	-122.03838895000001	37.26985284999999
1616	0.011737089201877923	0.00803317683881018	-122.03777290000001	37.26906294999999
1617	0.011737089201877923	0.0085228482003125	-122.0372814	37.26905655
1618	0.011737089201877923	0.0085228482003125	-122.0357539	37.26904215
1619	0.011737089201877923	0.0085228482003125	-122.03436385	37.26903625
1620	0.011737089201877923	0.0085228482003125	-122.0338663	37.269037850000004
1621	0.011737089201877923	0.0085228482003125	-122.03316824999999	37.269033050000004
1622	0.011737089201877923	0.0085228482003125	-122.03239375000001	37.26903014999999
1623	0.011737089201877923	0.0085228482003125	-122.0320787	37.2682087
1624	0.011737089201877923	0.009426760563379911	-122.03197885000002	37.267385950000005
1625	0.011737089201877923	0.0025267605633803023	-122.0314115	37.2673819
1626	0.011737089201877923	0.0025267605633803023	-122.0306941	37.2673764
1627	0.011737089201877923	0.00500093896713618	-122.0302227	37.26737274999999
1628	0.011737089201877923	0.00500093896713618	-122.02990960000001	37.26737044999999
1629	0.011737089201877923	0.006453677621283238	-122.0294354	37.2673688
1630	0.011737089201877923	0.006453677621283238	-122.02897594999999	37.26736755
1631	0.011737089201877923	0.006453677621283238	-122.02843895000001	37.267366149999994
1632	0.011737089201877923	0.006453677621283238	-122.02723435	37.26736295
1633	0.011737089201877923	0.006453677621283238	-122.02602805000001	37.2673568
1634	0.011737089201877923	0.006453677621283238	-122.02536715000002	37.26735194999999
1635	0.011737089201877923	0.009648513302034003	-122.02480605000001	37.2673571
1636	0.011737089201877923	0.008440062597808879	-122.02376869999999	37.2672453
1637	0.011737089201877923	0.008440062597808879	-122.0231031	37.26684695
1638	0.011737089201877923	0.008440062597808879	-122.02287749999998	37.266286050000005
1639	0.011737089201877923	0.008735367762128078	-122.02228995000002	37.26570315
1640	0.011737089201877923	0.008664006259780671	-122.02174625	37.265576550000006
1641	0.011737089201877923	0.008664006259780671	-122.02147314999998	37.26585415
1642	0.011737089201877923	0.008664006259780671	-122.0211197	37.266214299999994
1643	0.011737089201877923	0.008017996870109451	-122.02080415	37.26654289999999
1644	0.011737089201877923	0.008017996870109451	-122.02044385	37.26695159999999
1645	0.011737089201877923	0.008360250391236114	-122.02001515000002	37.26744104999999
1646	0.011737089201877923	0.008360250391236114	-122.01967189999998	37.26784344999999
1647	0.011737089201877923	0.008360250391236114	-122.01915364999999	37.26835574999999
1648	0.011737089201877923	0.008360250391236114	-122.0187532	37.26868580000001
1649	0.011737089201877923	0.008360250391236114	-122.0184829	37.2688506
1650	0.011737089201877923	0.0124550860719866	-122.01803225	37.269127749999996
1651	0.011737089201877923	0.012112832550859891	-122.01768035	37.26935995
1652	0.011737089201877923	0.012112832550859891	-122.0171694	37.2696863
1653	0.011737089201877923	0.012112832550859891	-122.01643435	37.27009945
1654	0.011737089201877923	0.012112832550859891	-122.01575399999999	37.27046034999999
1655	0.011737089201877923	0.012112832550859891	-122.01509610000001	37.27084709999999
1656	0.011737089201877923	0.012112832550859891	-122.01457240000002	37.2711518
1657	0.011737089201877923	0.012112832550859891	-122.01427375	37.27132765
1658	0.011737089201877923	0.012112832550859891	-122.01370585	37.27172275
1659	0.023474178403755847	0.015606259780906382	-122.01277424999996	37.27241225
1660	0.023474178403755847	0.015606259780906382	-122.01229805	37.272788649999995
1661	0.023474178403755847	0.015606259780906382	-122.0121882	37.27287870000001
1662	0.023474178403755847	0.015606259780906382	-122.01170815	37.273271650000005
1663	0.023474178403755847	0.015606259780906382	-122.0105337	37.2743691
1664	0.023474178403755847	0.015606259780906382	-122.00976195000001	37.2751466
1665	0.023474178403755847	0.015606259780906382	-122.00876715000001	37.2758404
1666	0.03129890453834113	0.0162118935837233	-122.00589350000001	37.27567805
1667	0.06416275430359931	0.0162118935837233	-121.9862964	37.2672419
1668	0.06416275430359931	0.0162118935837233	-121.96686970000002	37.25844480000001
1669	0.06416275430359931	0.0162118935837233	-121.96507229999999	37.25723465
1670	0.07511737089201871	0.0162118935837233	-121.96428725000001	37.258356449999994
1671	0.07511737089201871	0.0162118935837233	-121.9627706	37.26056699999999
1672	0.07511737089201871	0.0162118935837233	-121.9620495	37.261658849999996
1673	0.09780907668231603	0.0162118935837233	-121.96233445000001	37.2617029
1674	0.09780907668231603	0.027932550860720665	-121.96290799999998	37.2616979
1675	0.09780907668231603	0.027932550860720665	-121.96397715	37.261662799999996
1676	0.09780907668231603	0.027932550860720665	-121.9651375	37.26164299999999
1677	0.09780907668231603	0.02085978090766788	-121.96655170000001	37.261621500000004
1678	0.12676056338028158	0.02085978090766788	-121.9679591	37.26160014999999
1679	0.12676056338028158	0.03337589984350892	-121.96874879999999	37.26158835
1680	0.1776212832550859	0.03337589984350892	-121.9690615	37.26169899999999
1681	0.1776212832550859	0.03337589984350892	-121.96892874999999	37.26217215
1682	0.016431924882629092	0.03337589984350892	-121.96019865	37.37225910000001
1683	0.016431924882629092	0.03337589984350892	-121.96053345000001	37.37192855
1684	0.016431924882629092	0.03421768388106796	-121.9612089	37.37159805
1685	0.016431924882629092	0.03421768388106796	-121.96188750000002	37.371123749999995
1686	0.016431924882629092	0.042921126760568126	-121.96208330000002	37.37065419999999
1687	0.016431924882629092	0.042921126760568126	-121.96232605000002	37.3706478
1688	0.016431924882629092	0.042921126760568126	-121.96290115	37.3703309
1689	0.016431924882629092	0.042921126760568126	-121.96343095000003	37.369761950000004
1690	0.016431924882629092	0.042921126760568126	-121.9637097	37.36950705
1691	0.016431924882629092	0.042921126760568126	-121.96405250000002	37.36951145
1692	0.016431924882629092	0.0496306729264518	-121.96417275000002	37.369513
1693	0.016431924882629092	0.05090125195618545	-121.96457930000003	37.36953869999999
1694	0.016431924882629092	0.05090125195618545	-121.96512014999999	37.3695625
1695	0.016431924882629092	0.05090125195618545	-121.9654335	37.36955935
1696	0.016431924882629092	0.05090125195618545	-121.9655525	37.3695006
1697	0.016431924882629092	0.05090125195618545	-121.96549669999999	37.3688208
1698	0.016431924882629092	0.04527198748044352	-121.96582445	37.366216800000004
1699	0.016431924882629092	0.04527198748044352	-121.96652525	37.36386759999999
1700	0.016431924882629092	0.05660657276995867	-121.9669025	37.36343624999999
1701	0.016431924882629092	0.05660657276995867	-121.96732929999997	37.36298794999999
1702	0.016431924882629092	0.05660657276995867	-121.9682253	37.36081915
1703	0.028951486697965545	0.05660657276995867	-121.96872900000001	37.3557433
1704	0.028951486697965545	0.05660657276995867	-121.96870750000001	37.352379000000006
1705	0.028951486697965545	0.05660657276995867	-121.9686945	37.34930865
1706	0.037558685446009356	0.05660657276995867	-121.9693918	37.343833100000005
1707	0.037558685446009356	0.05660657276995867	-121.96996050000003	37.34099195
1708	0.037558685446009356	0.044618309859160446	-121.97010925000001	37.34053114999999
1709	0.037558685446009356	0.044618309859160446	-121.97051219999999	37.340398549999996
1710	0.037558685446009356	0.05015555555555991	-121.97084615	37.34026179999999
1711	0.037558685446009356	0.05015555555555991	-121.9711488	37.34013454999999
1712	0.037558685446009356	0.05015555555555991	-121.97136605	37.340065949999996
1713	0.037558685446009356	0.05015555555555991	-121.97164415000002	37.33997814999999
1714	0.037558685446009356	0.05015555555555991	-121.9719041	37.33989604999999
1715	0.037558685446009356	0.05015555555555991	-121.9720259	37.3398576
1716	0.037558685446009356	0.06149749608763492	-121.97208075000002	37.339840300000006
1717	0.037558685446009356	0.06149749608763492	-121.97230549999996	37.33976935
1718	0.037558685446009356	0.009279342723004451	-121.97263355	37.339664899999995
1719	0.037558685446009356	0.009279342723004451	-121.972918	37.339573349999995
1720	0.037558685446009356	0.009279342723004451	-121.9734995	37.339386149999996
1721	0.037558685446009356	0.009279342723004451	-121.9744762	37.339078699999995
1722	0.037558685446009356	0.009279342723004451	-121.97532705	37.338816050000005
1723	0.037558685446009356	0.009279342723004451	-121.9756972	37.3387015
1724	0.037558685446009356	0.009279342723004451	-121.97589665	37.33863854999999
1725	0.037558685446009356	0.009279342723004451	-121.9764143	37.338480399999995
1726	0.04381846635367758	0.009279342723004451	-121.97695690000002	37.338312249999994
1727	0.04381846635367758	0.009279342723004451	-121.97725350000002	37.338215049999995
1728	0.04381846635367758	0.009279342723004451	-121.977441	37.3381536
1729	0.04381846635367758	0.009279342723004451	-121.9775972	37.33810235
1730	0.04381846635367758	0.009279342723004451	-121.97781284999999	37.3380357
1731	0.04381846635367758	0.009279342723004451	-121.97821409999999	37.33795214999999
1732	0.04381846635367758	0.009279342723004451	-121.97877889999998	37.33789915
1733	0.04381846635367758	0.009279342723004451	-121.97988769999998	37.337891649999996
1734	0.04381846635367758	0.009279342723004451	-121.98167559999999	37.337885549999996
1735	0.04381846635367758	0.009279342723004451	-121.9829064	37.3378734
1736	0.04381846635367758	0.009279342723004451	-121.98334870000002	37.33786404999999
1737	0.04381846635367758	0.009279342723004451	-121.98368680000002	37.33786004999999
1738	0.04381846635367758	0.009279342723004451	-121.98408170000002	37.33785775
1739	0.04381846635367758	0.009279342723004451	-121.98454245	37.33785665
1740	0.04381846635367758	0.009279342723004451	-121.98480075000002	37.337857150000005
1741	0.04381846635367758	0.009279342723004451	-121.9850696	37.33785759999999
1742	0.04381846635367758	0.009279342723004451	-121.98567765	37.33785539999999
1743	0.04381846635367758	0.009279342723004451	-121.98617275	37.337851949999994
1744	0.0610328638497652	0.009279342723004451	-121.9864234	37.3378501
1745	0.0610328638497652	0.009279342723004451	-121.98702365	37.33784555
1746	0.0610328638497652	0.013976995305163414	-121.98808404999998	37.337837900000004
1747	0.0610328638497652	0.013976995305163414	-121.98895219999999	37.337831800000004
1748	0.0610328638497652	0.013976995305163414	-121.98983960000002	37.3378254
1749	0.0610328638497652	0.013976995305163414	-121.99072679999999	37.337821299999995
1750	0.0610328638497652	0.013976995305163414	-121.99125815000001	37.33782325
1751	0.0610328638497652	0.013976995305163414	-121.99185735000002	37.33782705
1752	0.0610328638497652	0.013976995305163414	-121.99228600000001	37.33782975
1753	0.0610328638497652	0.013976995305163414	-121.99238449999999	37.3378304
1754	0.0610328638497652	0.016413302034427864	-121.99265510000002	37.33783025
1755	0.0610328638497652	0.016413302034427864	-121.99303125000002	37.3378302
1756	0.0610328638497652	0.011737871674490747	-121.99327535	37.337829
1757	0.0610328638497652	0.011737871674490747	-121.99343095	37.33782705
1758	0.0610328638497652	0.011737871674490747	-121.99357685000001	37.337824499999996
1759	0.0610328638497652	0.011737871674490747	-121.99383619999999	37.33782155
1760	0.0610328638497652	0.011737871674490747	-121.9940525	37.33782015
1761	0.0610328638497652	0.01242769953051568	-121.99414515000001	37.33781939999999
1762	0.0610328638497652	0.020168857589983276	-121.99435940000001	37.33781775
1763	0.0610328638497652	0.025610015649454882	-121.99462105	37.33781435
1764	0.0610328638497652	0.018343505477307825	-121.9948337	37.3378125
1765	0.0610328638497652	0.00844006259780878	-121.99528380000002	37.33781275
1766	0.0610328638497652	0.011931611893582762	-121.99570970000002	37.33785505
1767	0.3912363067292642	0.011931611893582762	-121.9958284	37.337827149999995
1768	0.3912363067292642	0.011066353677620483	-121.99582495000001	37.33750775
1769	0.3912363067292642	0.011066353677620483	-121.9958057	37.336296250000004
1770	0.580594679186228	0.011066353677620483	-121.99616395000001	37.33535954999999
1771	0.580594679186228	0.011066353677620483	-121.99661935000003	37.3354181
1772	0.580594679186228	0.011066353677620483	-121.99670100000002	37.33557424999999
1773	0.6471048513302029	0.011066353677620483	-121.99684165000001	37.33568715
1774	0.6471048513302029	0.011066353677620483	-121.9971771	37.335674499999996
1775	0.00860719874804381	0.011066353677620483	-121.76267904999999	37.2228015
1776	0.00860719874804381	0.011066353677620483	-121.763012	37.22220295
1777	0.021909233176838794	0.011066353677620483	-121.76519985	37.223123400000006
1778	0.021909233176838794	0.011066353677620483	-121.770013	37.22463965
1779	0.021909233176838794	0.011066353677620483	-121.77389490000002	37.2255383
1780	0.021909233176838794	0.016181064162753007	-121.77534120000001	37.22609505
1781	0.021909233176838794	0.016181064162753007	-121.77609530000001	37.226503150000006
1782	0.021909233176838794	0.016181064162753007	-121.7766323	37.226814399999995
1783	0.021909233176838794	0.016181064162753007	-121.77680734999998	37.226917199999995
1784	0.021909233176838794	0.016181064162753007	-121.7770155	37.2270409
1785	0.03521126760563377	0.016181064162753007	-121.77729640000001	37.2272108
1786	0.03521126760563377	0.010630046948356073	-121.77752459999999	37.22734765
1787	0.03521126760563377	0.010202973395930461	-121.77788895	37.22756425
1788	0.03521126760563377	0.010579968701094723	-121.77848645	37.2279212
1789	0.03521126760563377	0.010579968701094723	-121.77889110000001	37.228162749999996
1790	0.03521126760563377	0.010579968701094723	-121.77918790000001	37.22834279999999
1791	0.03521126760563377	0.010579968701094723	-121.77951305	37.228538500000006
1792	0.03521126760563377	0.010579968701094723	-121.77996504999999	37.228813900000006
1793	0.03521126760563377	0.010579968701094723	-121.78105314999999	37.2294787
1794	0.03521126760563377	0.010579968701094723	-121.7821389	37.23014055
1795	0.03521126760563377	0.010579968701094723	-121.78283795000002	37.230544699999996
1796	0.03521126760563377	0.010579968701094723	-121.78331935	37.23081459999999
1797	0.03521126760563377	0.010579968701094723	-121.78360475000001	37.23098494999999
1798	0.044600938967136114	0.010579968701094723	-121.7854149	37.2320646
1799	0.044600938967136114	0.010579968701094723	-121.78738830000002	37.233240699999996
1800	0.044600938967136114	0.010579968701094723	-121.78806140000002	37.233641999999996
1801	0.044600938967136114	0.010564319248825555	-121.78908735	37.23425069999999
1802	0.044600938967136114	0.010992488262909996	-121.78981815000002	37.23468349999999
1803	0.044600938967136114	0.010992488262909996	-121.79062325000001	37.235163099999994
1804	0.044600938967136114	0.011008137715179164	-121.79180305000001	37.235857499999995
1805	0.044600938967136114	0.011008137715179164	-121.79295630000001	37.23639
1806	0.044600938967136114	0.011008137715179164	-121.79388750000001	37.2367249
1807	0.044600938967136114	0.011008137715179164	-121.79514995	37.23688695
1808	0.06964006259780901	0.011008137715179164	-121.797166	37.2369716
1809	0.06964006259780901	0.010213928012518874	-121.79814190000002	37.2372672
1810	0.06964006259780901	0.010213928012518874	-121.7981512	37.23800605
1811	0.06964006259780901	0.010213928012518874	-121.79815649999999	37.238538
1812	0.06964006259780901	0.010446635367761414	-121.79876694999997	37.239198949999995
1813	0.00860719874804381	0.010446635367761414	-121.89120150000002	37.2271843
1814	0.00860719874804381	0.010446635367761414	-121.89064185000001	37.2267327
1815	0.00860719874804381	0.010446635367761414	-121.89187105	37.22648225
1816	0.00860719874804381	0.010446635367761414	-121.8936453	37.226689949999994
1817	0.00860719874804381	0.010446635367761414	-121.8947637	37.2267722
1818	0.00860719874804381	0.017188575899842056	-121.89643875	37.2265271
1819	0.00860719874804381	0.030239593114241913	-121.8988722	37.22508384999999
1820	0.014866979655712037	0.030239593114241913	-121.9005672	37.22410264999999
1821	0.014866979655712037	0.030239593114241913	-121.90139729999999	37.2245322
1822	0.014866979655712037	0.030239593114241913	-121.90218000000002	37.2249608
1823	0.014866979655712037	0.02268372456964036	-121.9028532	37.22538365
1824	0.014866979655712037	0.02268372456964036	-121.90327205	37.2257357
1825	0.014866979655712037	0.02268372456964036	-121.90352199999998	37.22602035
1826	0.014866979655712037	0.02268372456964036	-121.90374109999999	37.22636265
1827	0.023474178403755847	0.02268372456964036	-121.90400344999999	37.22705425000001
1828	0.023474178403755847	0.02268372456964036	-121.90413719999998	37.22904115
1829	0.023474178403755847	0.023406103286385278	-121.90392664999999	37.230901550000006
1830	0.023474178403755847	0.023406103286385278	-121.90369425000002	37.23139140000001
1831	0.023474178403755847	0.023406103286385278	-121.90362065	37.23165995000001
1832	0.023474178403755847	0.023406103286385278	-121.9035782	37.23190580000001
1833	0.023474178403755847	0.023406103286385278	-121.90355625000001	37.2321093
1834	0.023474178403755847	0.023406103286385278	-121.9035379	37.23235715
1835	0.023474178403755847	0.023406103286385278	-121.9035241	37.23260020000001
1836	0.023474178403755847	0.023406103286385278	-121.9035082	37.23290345000001
1837	0.023474178403755847	0.023406103286385278	-121.90348885	37.2334118
1838	0.023474178403755847	0.023406103286385278	-121.90348110000002	37.2337617
1839	0.023474178403755847	0.023406103286385278	-121.90348435	37.23398949999999
1840	0.023474178403755847	0.023406103286385278	-121.90349035	37.2343491
1841	0.023474178403755847	0.023406103286385278	-121.90346880000001	37.23545119999999
1842	0.032863849765258184	0.023406103286385278	-121.90346405	37.23666354999999
1843	0.032863849765258184	0.023406103286385278	-121.90348230000001	37.23704714999999
1844	0.032863849765258184	0.023406103286385278	-121.90347285	37.237458999999994
1845	0.032863849765258184	0.023406103286385278	-121.90344935000002	37.23815525
1846	0.032863849765258184	0.023406103286385278	-121.90342850000002	37.23864315
1847	0.032863849765258184	0.023406103286385278	-121.9035877	37.239459149999995
1848	0.032863849765258184	0.023406103286385278	-121.90385025	37.240297749999996
1849	0.032863849765258184	0.023406103286385278	-121.90401215	37.24051505
1850	0.032863849765258184	0.023406103286385278	-121.90435115	37.2409799
1851	0.032863849765258184	0.023406103286385278	-121.90467245	37.24142299999999
1852	0.032863849765258184	0.023406103286385278	-121.90478460000001	37.24158279999999
1853	0.032863849765258184	0.023406103286385278	-121.9049637	37.24183755
1854	0.032863849765258184	0.023406103286385278	-121.90539020000001	37.242434949999996
1855	0.032863849765258184	0.023406103286385278	-121.9062069	37.24358604999999
1856	0.04225352112676053	0.024194835680751925	-121.90682895	37.2444694
1857	0.04225352112676053	0.02568247261345956	-121.90700225	37.2447159
1858	0.04225352112676053	0.02568247261345956	-121.90720915000001	37.2450102
1859	0.04225352112676053	0.02568247261345956	-121.90803610000002	37.24616935
1860	0.04225352112676053	0.02568247261345956	-121.9087283	37.24712995
1861	0.04225352112676053	0.02568247261345956	-121.90897715000001	37.24747965
1862	0.04225352112676053	0.02568247261345956	-121.90948069999999	37.248328150000006
1863	0.04225352112676053	0.02568247261345956	-121.90978404999997	37.24893959999999
1864	0.04225352112676053	0.02568247261345956	-121.9101637	37.24991825
1865	0.04225352112676053	0.02706275430360019	-121.91059249999999	37.25091825
1866	0.04225352112676053	0.02706275430360019	-121.91071405000001	37.2510759
1867	0.05320813771517992	0.02706275430360019	-121.91085705	37.251076749999996
1868	0.05320813771517992	0.02706275430360019	-121.91222805000001	37.250870549999995
1869	0.07589984350547725	0.02706275430360019	-121.92157415000001	37.250759349999996
1870	0.07589984350547725	0.02706275430360019	-121.93241465	37.25129355
1871	0.07589984350547725	0.02706275430360019	-121.93989565	37.252613399999994
1872	0.07589984350547725	0.02706275430360019	-121.94766854999997	37.25427109999998
1873	0.07589984350547725	0.02706275430360019	-121.95054950000001	37.255372949999995
1874	0.07589984350547725	0.02706275430360019	-121.95007430000001	37.2560169
1875	0.07589984350547725	0.02706275430360019	-121.94952940000002	37.256672699999996
1876	0.07589984350547725	0.02706275430360019	-121.94888485000001	37.2573952
1877	0.07589984350547725	0.026469014084507952	-121.94831460000002	37.25802254999999
1878	0.07589984350547725	0.026469014084507952	-121.94803745	37.25835025
1879	0.07589984350547725	0.026469014084507952	-121.94788085	37.2585875
1880	0.07589984350547725	0.02847308294209866	-121.94779735	37.258734249999996
1881	0.07589984350547725	0.02847308294209866	-121.94747910000001	37.2590946
1882	0.19796557120500774	0.02847308294209866	-121.94741470000001	37.259478099999995
1883	0.013302034428794981	0.02847308294209866	-121.89384340000001	37.293174099999995
1884	0.013302034428794981	0.02847308294209866	-121.89429935000001	37.2939324
1885	0.013302034428794981	0.02847308294209866	-121.89487109999999	37.29460995
1886	0.013302034428794981	0.02847308294209866	-121.89540075	37.295300999999995
1887	0.013302034428794981	0.02847308294209866	-121.89588945000003	37.296010499999994
1888	0.013302034428794981	0.02847308294209866	-121.8963622	37.296717349999994
1889	0.013302034428794981	0.02847308294209866	-121.89697650000001	37.296912500000005
1890	0.013302034428794981	0.02847308294209866	-121.8975896	37.29704945
1891	0.013302034428794981	0.02847308294209866	-121.89786280000001	37.297392599999995
1892	0.013302034428794981	0.02847308294209866	-121.89811035	37.297700449999994
1893	0.013302034428794981	0.02847308294209866	-121.8983852	37.2980481
1894	0.013302034428794981	0.02847308294209866	-121.8986836	37.2984347
1895	0.013302034428794981	0.02847308294209866	-121.89904625	37.29890734999999
1896	0.013302034428794981	0.02847308294209866	-121.8993178	37.29926959999999
1897	0.013302034428794981	0.02847308294209866	-121.89955995000003	37.29959414999999
1898	0.013302034428794981	0.02847308294209866	-121.89980105000001	37.29992069999999
1899	0.013302034428794981	0.02847308294209866	-121.9003484	37.30065275
1900	0.013302034428794981	0.02847308294209866	-121.90097235	37.301486499999996
1901	0.013302034428794981	0.03204397496087786	-121.90128860000002	37.301735849999986
1902	0.013302034428794981	0.03204397496087786	-121.9018061	37.301515399999985
1903	0.013302034428794981	0.028949139280126754	-121.90266869999999	37.30128894999998
1904	0.013302034428794981	0.028949139280126754	-121.90325175	37.30122544999999
1905	0.013302034428794981	0.028949139280126754	-121.9037026	37.30119025
1906	0.013302034428794981	0.028949139280126754	-121.90435835000001	37.301138449999996
1907	0.013302034428794981	0.028949139280126754	-121.90479005	37.30110364999999
1908	0.013302034428794981	0.028949139280126754	-121.90527675000001	37.30106504999998
1909	0.013302034428794981	0.028949139280126754	-121.90702025	37.300999899999994
1910	0.013302034428794981	0.028949139280126754	-121.90885195	37.30096775
1911	0.013302034428794981	0.028949139280126754	-121.90965595000002	37.301009449999995
1912	0.013302034428794981	0.028949139280126754	-121.91017385	37.30106215
1913	0.013302034428794981	0.028949139280126754	-121.91150894999998	37.3010413
1914	0.013302034428794981	0.028949139280126754	-121.91312980000001	37.3009785
1915	0.019561815336463208	0.028949139280126754	-121.91361990000001	37.30108105
1916	0.019561815336463208	0.028949139280126754	-121.91361925000001	37.3013193
1917	0.019561815336463208	0.028949139280126754	-121.91361855	37.30164685
1918	0.019561815336463208	0.028949139280126754	-121.91361765000002	37.3018991
1919	0.019561815336463208	0.03426979655712391	-121.91361700000002	37.301988249999994
1920	0.019561815336463208	0.03426979655712391	-121.91361600000002	37.302130299999995
1921	0.019561815336463208	0.03426979655712391	-121.9136144	37.302330049999995
1922	0.019561815336463208	0.03426979655712391	-121.91361275	37.30255765
1923	0.019561815336463208	0.03426979655712391	-121.91361210000001	37.3027034
1924	0.019561815336463208	0.03426979655712391	-121.9136165	37.30294275
1925	0.019561815336463208	0.03426979655712391	-121.91362730000002	37.30336024999999
1926	0.019561815336463208	0.03426979655712391	-121.9136353	37.303734750000004
1927	0.025821596244131433	0.03426979655712391	-121.9136383	37.304073700000004
1928	0.025821596244131433	0.03426979655712391	-121.91364285	37.30457809999999
1929	0.025821596244131433	0.03212316118936192	-121.91365115	37.305473899999996
1930	0.025821596244131433	0.03212316118936192	-121.91365715	37.30621545000001
1931	0.025821596244131433	0.03212316118936192	-121.91366000000001	37.30652665
1932	0.025821596244131433	0.035193896713619985	-121.91366085	37.3070227
1933	0.025821596244131433	0.035193896713619985	-121.91365715	37.307479
1934	0.025821596244131433	0.035193896713619985	-121.91365090000001	37.30764625
1935	0.025821596244131433	0.035193896713619985	-121.91363800000002	37.307788099999996
1936	0.025821596244131433	0.035193896713619985	-121.91362905	37.308017199999995
1937	0.025821596244131433	0.038428951486700585	-121.91363079999999	37.3082419
1938	0.025821596244131433	0.038428951486700585	-121.9136336	37.308582449999996
1939	0.025821596244131433	0.038428951486700585	-121.9136351	37.30893765
1940	0.025821596244131433	0.038428951486700585	-121.91363855	37.30930910000001
1941	0.025821596244131433	0.038428951486700585	-121.91364335	37.3097237
1942	0.025821596244131433	0.038428951486700585	-121.91364754999998	37.30992864999999
1943	0.025821596244131433	0.04028951486698361	-121.9136633	37.310058549999994
1944	0.025821596244131433	0.04028951486698361	-121.91368335	37.31015095000001
1945	0.025821596244131433	0.04028951486698361	-121.91368084999999	37.31029085000001
1946	0.025821596244131433	0.04028951486698361	-121.91372534999998	37.31058985
1947	0.025821596244131433	0.04028951486698361	-121.91379069999999	37.31083595
1948	0.025821596244131433	0.04028951486698361	-121.91389690000001	37.3108643
1949	0.025821596244131433	0.04028951486698361	-121.9142239	37.3108161
1950	0.025821596244131433	0.04028951486698361	-121.91457975	37.310772650000004
1951	0.025821596244131433	0.04028951486698361	-121.9149299	37.31075605
1952	0.025821596244131433	0.0403131455399101	-121.9154096	37.31075405
1953	0.025821596244131433	0.0403131455399101	-121.9162059	37.31075145
1954	0.025821596244131433	0.0403131455399101	-121.91700549999999	37.31074805
1955	0.025821596244131433	0.0403131455399101	-121.91736449999999	37.310749
1956	0.025821596244131433	0.0403131455399101	-121.91795970000001	37.31074715
1957	0.025821596244131433	0.0403131455399101	-121.9185415	37.310743650000006
1958	0.025821596244131433	0.0403131455399101	-121.91876345000001	37.31072150000001
1959	0.025821596244131433	0.0403131455399101	-121.91916665000001	37.31070340000001
1960	0.025821596244131433	0.0403131455399101	-121.91957335000002	37.310705850000005
1961	0.025821596244131433	0.0403131455399101	-121.92007985	37.310705850000005
1962	0.025821596244131433	0.0403131455399101	-121.9208389	37.310705500000005
1963	0.025821596244131433	0.03843755868544925	-121.92145155	37.310706100000004
1964	0.025821596244131433	0.03843755868544925	-121.92199729999999	37.31070715
1965	0.025821596244131433	0.03843755868544925	-121.92253880000001	37.310702
1966	0.025821596244131433	0.03843755868544925	-121.92301965000001	37.3106966
1967	0.041471048513302	0.03843755868544925	-121.92378299999999	37.31069565
1968	0.041471048513302	0.03843755868544925	-121.92447515	37.310694549999994
1969	0.041471048513302	0.044330829420975944	-121.9253292	37.31069375
1970	0.05555555555555551	0.044330829420975944	-121.9263148	37.31069314999999
1971	0.05555555555555551	0.04945993740219211	-121.92688859999998	37.3106948
1972	0.05555555555555551	0.04945993740219211	-121.92740094999998	37.31069655
1973	0.05555555555555551	0.049794522691706686	-121.92821980000001	37.310693150000006
1974	0.05555555555555551	0.05214569640062666	-121.928877	37.31068940000001
1975	0.05555555555555551	0.05214569640062666	-121.92914435	37.310688950000014
1976	0.05555555555555551	0.05214569640062666	-121.92989880000002	37.31069145000001
1977	0.05555555555555551	0.02265399061033	-121.93066330000002	37.31069075
1978	0.05555555555555551	0.02265399061033	-121.93102465000003	37.31068915
1979	0.05555555555555551	0.02265399061033	-121.93146525	37.3107114
1980	0.07198748043818459	0.02265399061033	-121.93180770000001	37.31074674999999
1981	0.07198748043818459	0.02265399061033	-121.9322231	37.31085684999999
1982	0.07198748043818459	0.02265399061033	-121.93317985000002	37.3109921
1983	0.07198748043818459	0.02265399061033	-121.93435439999998	37.3110322
1984	0.07198748043818459	0.02265399061033	-121.93484665	37.3114549
1985	0.07198748043818459	0.02265399061033	-121.9347368	37.312105900000006
1986	0.07198748043818459	0.02265399061033	-121.9346762	37.31241465
1987	0.07198748043818459	0.02265399061033	-121.93473630000003	37.31249534999999
1988	0.08215962441314548	0.02265399061033	-121.93488980000001	37.31277915
1989	0.08215962441314548	0.02265399061033	-121.9349814	37.313167150000005
1990	0.08215962441314548	0.02265399061033	-121.93498905000001	37.3134055
1991	0.08215962441314548	0.02265399061033	-121.93496105000003	37.3138007
1992	0.00938967136150234	0.024900156494524955	-121.943275	37.28787935
1993	0.00938967136150234	0.024900156494524955	-121.94423499999999	37.287876999999995
1994	0.00938967136150234	0.026151643192491126	-121.94487910000001	37.287465499999996
1995	0.00938967136150234	0.02600328638497928	-121.94488380000001	37.286650949999995
1996	0.00938967136150234	0.02755414710485494	-121.94488515	37.28608165
1997	0.00938967136150234	0.02755414710485494	-121.94488470000002	37.2858188
1998	0.00938967136150234	0.02755414710485494	-121.9449377	37.2854706
[truncated: 38,377 more rows]
