# Supplementary material for: Accessing acute care hospitals in the San Francisco Bay Area after a major hayward earthquake
Source: Nat Commun. 2025 Oct 22;16:9328. doi: 10.1038/s41467-025-64354-6 (PMC12546628; doi:10.1038/s41467-025-64354-6)
Supplement: Supplementary file 8 — Source Data 6 [file 41467_2025_64354_MOESM8_ESM.csv]

start_lon	start_lat	end_lon	end_lat
-122.05744871299999	37.95601471900005	-122.03437999999994	37.983510000000024
-122.07725068299999	38.00057441200005	-122.13279648899999	38.00529508500006
-122.04754323099996	37.96043725900006	-122.03437999999994	37.983510000000024
-122.05119754299994	37.92885644800003	-122.04089999999997	37.913680000000056
-122.04717817399995	37.918778459000066	-122.04089999999997	37.913680000000056
-121.88789327799998	37.764673661000074	-121.95804701199995	37.776349829000026
-122.03998999999999	37.840310000000045	-122.05812424199996	37.890680262000046
-122.03099999999995	37.805750000000046	-121.95804701199995	37.776349829000026
-121.92537999999996	37.76252000000005	-121.95804701199995	37.776349829000026
-121.94044689399999	37.79737344700004	-121.95804701199995	37.776349829000026
-122.03993999999994	37.582400000000064	-121.97963999999996	37.556440000000066
-122.06774941699996	37.572317062000025	-122.08861405099998	37.633967737000035
-122.05354999999997	37.57265000000007	-122.08861405099998	37.633967737000035
-122.05746046299998	37.58443448000003	-122.08861405099998	37.633967737000035
-122.03030999999999	37.56370000000004	-121.97963999999996	37.556440000000066
-122.02117999999996	37.55669000000006	-121.97963999999996	37.556440000000066
-121.99174999999997	37.55929000000003	-121.97963999999996	37.556440000000066
-121.96779250299994	37.542470699000035	-121.97437025199997	37.55335978800008
-121.98504182799996	37.550938805000044	-121.97963999999996	37.556440000000066
-121.94982519299998	37.54835081300007	-121.97437025199997	37.55335978800008
-121.97373891799998	37.53148470600007	-121.97437025199997	37.55335978800008
-121.98737999999997	37.53716000000003	-121.97604999999999	37.553120000000035
-122.36205214799998	37.58207913500007	-122.38280999999995	37.59271000000007
-122.33873707699996	37.58262407700005	-122.38280999999995	37.59271000000007
-122.34846118099995	37.57687128600003	-122.38280999999995	37.59271000000007
-122.34510306699997	37.56817999500004	-122.38280999999995	37.59271000000007
-122.33399733799996	37.57250096700005	-122.38280999999995	37.59271000000007
-122.00615999999997	38.35018000000008	-121.95304156899999	38.356068933000074
-121.96708999999998	38.35396000000003	-121.95304156899999	38.356068933000074
-121.96620379899997	38.342008272000044	-121.95304156899999	38.356068933000074
-121.97914991299996	38.34209764900004	-121.95304156899999	38.356068933000074
-122.01107999999999	38.370610000000056	-121.95304156899999	38.356068933000074
-121.83971843799998	37.322644069000035	-121.85079141999995	37.36260142000003
-121.87141540999994	37.32203541800004	-121.84830688299996	37.36256934100004
-121.95687890699998	37.30883673100004	-121.93543158899996	37.313505804000044
-122.14691999999997	37.45119095200005	-122.17348100499999	37.434237418000066
-123.16412999999994	38.813600000000065	-122.86417019599998	38.62658000000005
-122.08944686999996	37.37722000000008	-122.08013637899995	37.37036524600006
-121.63297999999998	37.06785000000008	-121.57140999999996	37.03619000000003
-121.81192400199996	37.19921962500007	-121.80047987999995	37.240350000000035
-121.95664189499996	37.242436749000035	-121.94842516199998	37.24466685600004
-122.05230715399995	37.27259208700008	-121.96946109199996	37.26160380500005
-121.95985999999999	37.37215429400004	-121.99728999999996	37.33578000000006
-121.76243867799997	37.22363702500007	-121.79980999999998	37.239990000000034
-121.89127150099995	37.22716116500004	-121.94746999999995	37.26001000000008
-121.89283939099994	37.29317242600007	-121.93318004099996	37.314132219000044
-121.94270999999998	37.287810000000036	-121.96946109199996	37.26160380500005
-121.98607999999996	37.24416000000008	-121.96946109199996	37.26160380500005
-121.81974999999994	37.41292000000004	-121.84830688299996	37.36256934100004
-121.79217776699994	37.37659997900005	-121.84830688299996	37.36256934100004
-121.82115279399994	37.38461197000004	-121.84830688299996	37.36256934100004
-121.88096703499997	37.315664121000054	-121.93318004099996	37.314132219000044
-122.12014308799996	37.392220000000066	-122.08013637899995	37.37036524600006
-121.81026929599994	37.231893237000065	-121.79980999999998	37.239990000000034
-121.91531367999994	37.27383384500007	-121.94746999999995	37.26001000000008
-121.91459431599998	37.29023490800006	-121.93318004099996	37.314132219000044
-121.84991763099998	37.38349772300006	-121.84830688299996	37.36256934100004
-122.15842090999996	37.41430938800005	-122.17872581799998	37.43361910400006
-121.86526601799994	37.24652733600004	-121.80047987999995	37.240350000000035
-121.93628999999999	37.24695234600006	-121.94561999999996	37.25160830100003
-121.89576026299994	37.33025857900003	-121.93318004099996	37.314132219000044
-121.90828071799996	37.308398682000075	-121.93318004099996	37.314132219000044
-121.88090197499997	37.35428808100005	-121.85079141999995	37.36260142000003
-122.41406999999998	37.744210000000066	-122.42157061599994	37.74803139900007
-122.42028247099995	37.74343365000004	-122.42157061599994	37.74803139900007
-122.41287279899996	37.73689385600005	-122.42157061599994	37.74803139900007
-122.43708769899996	37.72731969700004	-122.42157061599994	37.74803139900007
-122.42244326999997	37.728841318000036	-122.3902	37.76449000000008
-122.40218881499999	37.72155462500007	-122.3902	37.76449000000008
-122.41085936999997	37.723083674000065	-122.3902	37.76449000000008
-122.42439594799998	37.72557676800005	-122.3902	37.76449000000008
-122.43565629299997	37.717851610000025	-122.42157061599994	37.74803139900007
-122.43704406199998	37.75914804900003	-122.43461960999997	37.76912935900003
-122.38926999999995	37.71446000000003	-122.3902	37.76449000000008
-122.44326239499998	37.719520948000024	-122.42157061599994	37.74803139900007
-122.44997404999998	37.71260174200006	-122.47473681199995	37.68046814100006
-122.269509245	38.273586203000036	-122.29615999999999	38.324280000000044
-122.36884000099997	38.39208296500004	-122.29737080499996	38.32398809000006
-122.58210735199998	38.58164567500006	-122.47521922199996	38.54196153300006
-122.28903999999994	38.64236000000005	-122.47521922199996	38.54196153300006
-122.49453999999997	37.71590000000003	-122.47473681199995	37.68046814100006
-122.15498604899994	37.72281236200007	-122.14236174999996	37.714522448000025
-122.43974473599997	37.71379049700005	-122.42157061599994	37.74803139900007
-122.43078996199995	37.71173703100004	-122.42157061599994	37.74803139900007
-122.29837965499996	38.29186862700004	-122.29737080499996	38.32398809000006
-122.28811311899995	38.29528191500003	-122.29737080499996	38.32398809000006
-122.28909313199995	38.28632246700005	-122.29737080499996	38.32398809000006
-122.30130999999994	38.31114000000008	-122.29737080499996	38.32398809000006
-122.28649757599999	38.305121120000024	-122.29615999999999	38.324280000000044
-122.44341140299997	37.75940869500005	-122.43461960999997	37.76912935900003
-121.91074015699996	37.68908350400005	-121.88029660599994	37.69440701700006
-121.88644	37.68140000000005	-121.88050999999996	37.693080000000066
-121.88200775699994	37.67220813500006	-121.88050999999996	37.693080000000066
-121.89977028599998	37.66947023200004	-121.88029660599994	37.69440701700006
-121.95500827799998	38.254075545000035	-122.04744	38.26140000000004
-121.78796018199995	37.67250000000007	-121.781812791	37.67775000000006
-122.42071636699995	37.623548913000036	-122.43949999999995	37.65891000000005
-122.41001833099995	37.623694174000036	-122.38280999999995	37.59271000000007
-122.42578425799996	37.633235951000074	-122.43949999999995	37.65891000000005
-122.03979072499999	38.26535404100008	-122.04744	38.26140000000004
-122.02959329099997	38.26550969200008	-122.04744	38.26140000000004
-122.02999999999997	38.254410549000056	-122.04744	38.26140000000004
-122.02142783399995	38.266291470000056	-122.04744	38.26140000000004
-122.02724245299999	38.24852877400008	-122.04744	38.26140000000004
-122.01316804999999	38.24870000000004	-122.04744	38.26140000000004
-121.99746878699995	38.247759031000044	-122.04744	38.26140000000004
-121.98377999999997	38.25672000000003	-122.04744	38.26140000000004
-121.99825040599995	38.26014282800003	-122.04744	38.26140000000004
-122.39026999999999	37.604730000000075	-122.38280999999995	37.59271000000007
-122.39761548699994	37.59971553300005	-122.38280999999995	37.59271000000007
-122.37135636999994	37.59414256900004	-122.38280999999995	37.59271000000007
-122.37686256799998	37.583045241000036	-122.38280999999995	37.59271000000007
-122.00679999999994	38.269840000000045	-122.04744	38.26140000000004
-121.95711577999998	38.34221013200005	-121.95304156899999	38.356068933000074
-121.923079299	38.34455036500003	-121.95304156899999	38.356068933000074
-121.98543999999998	38.328340000000026	-121.95304156899999	38.356068933000074
-121.94530999999995	38.279930000000036	-122.04744	38.26140000000004
-121.89143382199995	37.34890537700005	-121.85079141999995	37.36260142000003
-121.85751976899996	37.30979029100007	-121.84830688299996	37.36256934100004
-121.87248011499997	37.30613288400008	-121.93318004099996	37.314132219000044
-121.91001999999997	37.299480000000074	-121.93318004099996	37.314132219000044
-121.84300261299995	37.318681268000034	-121.85079141999995	37.36260142000003
-121.93727139599997	37.283810000000074	-121.94746999999995	37.26001000000008
-121.84494067199995	37.24130240100004	-121.80047987999995	37.240350000000035
-121.85162025099999	37.32741254100006	-121.85079141999995	37.36260142000003
-122.00325526799998	37.51233274700007	-121.97437025199997	37.55335978800008
-121.97318999999999	37.70678000000004	-122.091055902	37.698188575000074
-121.842696408	37.71679656300006	-121.87973	37.69391000000007
-121.82208999999995	37.745190000000036	-121.781812791	37.67775000000006
-122.10709829499996	37.682168802000035	-122.091055902	37.698188575000074
-122.12281999999999	37.62172000000004	-122.08861405099998	37.633967737000035
-122.05275014199998	37.615410000000054	-122.08861405099998	37.633967737000035
-121.93260837799994	37.52171946000004	-121.97437025199997	37.55335978800008
-121.92430630399997	37.49030269900004	-121.97437025199997	37.55335978800008
-121.73222754399995	37.69788123500007	-121.781812791	37.67775000000006
-122.25686103199996	37.81581705700006	-122.25819999999999	37.82295000000005
-121.92702975199995	37.27139573300008	-121.94746999999995	37.26001000000008
-121.81003546099998	37.300976553000055	-121.80047987999995	37.240350000000035
-121.80495139399994	37.26156620000006	-121.80047987999995	37.240350000000035
-121.84112999999996	37.36485000000005	-121.84830688299996	37.36256934100004
-121.82839805099997	37.37356623200003	-121.84830688299996	37.36256934100004
-122.25143416599997	37.80983616700007	-122.25819999999999	37.82295000000005
-122.29982498999999	37.838114046000044	-122.26272268999998	37.82224210800007
-122.01984999999996	37.71963000000005	-122.091055902	37.698188575000074
-122.08631999999994	37.77139000000005	-122.091055902	37.698188575000074
-121.88141999999999	37.398900000000026	-121.84830688299996	37.36256934100004
-122.33508698099996	37.93014000000005	-122.36135071599995	37.937910000000045
-121.88222860799999	37.24455370600003	-121.80047987999995	37.240350000000035
-121.89306331499995	37.39439574600004	-121.84830688299996	37.36256934100004
-121.76256859499995	37.23451789300003	-121.80047987999995	37.240350000000035
-121.92103357299999	37.39318876100003	-121.93890757599996	37.32731933500003
-121.99037704599999	37.30150016700003	-121.99728999999996	37.33578000000006
-121.94415004999996	37.405613311000025	-122.08013637899995	37.37036524600006
-121.94547755599996	37.41486314300005	-122.08013637899995	37.37036524600006
-122.00195077499995	37.361421549000056	-121.99728999999996	37.33578000000006
-121.99840914899994	37.35605761800008	-121.99728999999996	37.33578000000006
-122.01040999999998	37.31710716300006	-121.99728999999996	37.33578000000006
-122.45283898199995	37.70495184300006	-122.47473681199995	37.68046814100006
-121.94447281299995	38.02342510400007	-122.03437999999994	37.983510000000024
-122.43602478099996	37.66783245500005	-122.44032020999998	37.66031028800006
-122.43580207899998	37.62130077900008	-122.43949999999995	37.65891000000005
-122.25663230699996	37.49924199900005	-122.25457134099997	37.480665689000034
-122.26577886299998	37.50781050100005	-122.25457134099997	37.480665689000034
-122.16227664899998	37.44812605900006	-122.17348100499999	37.434237418000066
-121.83466135199996	37.238510562000045	-121.79980999999998	37.239990000000034
-121.82503531699996	37.24125965800005	-121.79980999999998	37.239990000000034
-121.81061151899996	37.240365319000034	-121.80047987999995	37.240350000000035
-121.81441111999999	37.99870413000008	-121.80386999999996	37.98268000000007
-122.01245999999998	37.97643000000005	-122.03242022399996	37.983370336000064
-121.66000015099996	37.149570152000024	-121.57140999999996	37.03619000000003
-122.45982482299996	37.62822389300004	-122.43949999999995	37.65891000000005
-122.44436752099995	37.705436434000035	-122.42157061599994	37.74803139900007
-122.42688200099997	37.62102207300006	-122.43949999999995	37.65891000000005
-122.38460687499997	37.617443636000075	-122.38280999999995	37.59271000000007
-122.22965576599995	37.79822388900004	-122.23037934799999	37.79827135800008
-122.23323999999997	37.79422000000005	-122.23037934799999	37.79827135800008
-122.178121681	37.427194418000056	-122.17872581799998	37.43361910400006
-122.05728999999997	37.53685000000007	-121.97963999999996	37.556440000000066
-122.20736999999997	37.81341000000003	-122.23037934799999	37.79827135800008
-122.21269556199996	37.80504467700007	-122.23037934799999	37.79827135800008
-122.24330041199994	37.80556792300007	-122.23176548699996	37.79905000000008
-122.243307776	37.79826925800006	-122.23037934799999	37.79827135800008
-121.86113999999998	37.70592000000005	-121.87973	37.69391000000007
-121.78430999999995	37.69123690500004	-121.781812791	37.67775000000006
-122.23220830199995	37.811132515000054	-122.23176548699996	37.79905000000008
-122.221114968	37.804023965000056	-122.23037934799999	37.79827135800008
-122.59942999999998	38.42167000000006	-122.70006700399995	38.44385657000004
-122.63835999999998	38.275000000000034	-122.631637093	38.25517544200005
-122.64004011099996	38.26535701600005	-122.631637093	38.25517544200005
-122.78131615399997	38.53222247000008	-122.75074247099997	38.49457816900008
-122.72200253299997	38.429883690000054	-122.70182999999997	38.443400000000054
-122.24956142299999	37.796432322000044	-122.23037934799999	37.79827135800008
-121.73080999999996	37.98404000000005	-121.80386999999996	37.98268000000007
-121.80108707299996	37.66716306600006	-121.781812791	37.67775000000006
-121.89589499799996	37.747750121000024	-121.87973	37.69391000000007
-121.77929071399996	37.31154059100004	-121.84830688299996	37.36256934100004
-121.78160821999995	37.232297869000035	-121.79980999999998	37.239990000000034
-121.79671916899997	37.23897524200004	-121.79980999999998	37.239990000000034
-121.89676487699995	37.23687881700005	-121.94746999999995	37.26001000000008
-121.96015617499995	37.536220109000055	-121.97437025199997	37.55335978800008
-122.21434171399994	37.79639792900008	-122.23037934799999	37.79827135800008
-122.21451158999997	37.782951801000024	-122.23037934799999	37.79827135800008
-122.21049812999996	37.78113778300008	-122.23037934799999	37.79827135800008
-122.16608477899996	37.71655913200004	-122.14236174999996	37.714522448000025
-122.57612999999998	38.60933000000006	-122.47521922199996	38.54196153300006
-122.45182999999997	38.45877000000007	-122.47521922199996	38.54196153300006
-122.32956824499996	38.30989421100003	-122.29737080499996	38.32398809000006
-122.26749950799996	38.31027754200005	-122.29615999999999	38.324280000000044
-122.42376999999999	38.552820000000054	-122.47521922199996	38.54196153300006
-122.30078327199999	38.26210929500007	-122.29737080499996	38.32398809000006
-121.60063779499995	38.25304502200004	-121.80386999999996	37.98268000000007
-122.43988548699997	37.710139413000036	-122.42157061599994	37.74803139900007
-122.41373261399997	37.713091348000034	-122.3902	37.76449000000008
-122.40328119299994	37.716569658000026	-122.3902	37.76449000000008
-122.40692961299999	37.711183067000036	-122.3902	37.76449000000008
-122.459749725	37.76432529300007	-122.45788999999996	37.76326000000006
-122.45663804999998	37.759236017000035	-122.45669913199998	37.762746966000066
-122.47386155899994	37.762813437000034	-122.45718999999997	37.76334000000003
-122.46905228899999	37.75696156500004	-122.45788999999996	37.76326000000006
-122.47332257	37.75249860400004	-122.45788999999996	37.76326000000006
-122.46710999999999	37.746440000000064	-122.457	37.74852000000004
-122.39315323499994	37.77209531500006	-122.39052999999996	37.76613000000003
-122.15067999999997	37.48575000000005	-122.22406999999998	37.488890000000026
-122.45267003499998	37.75175868000008	-122.457	37.74852000000004
-122.45713619299994	37.74400459300006	-122.457	37.74852000000004
-122.45036526099994	37.737607113000024	-122.45583603099999	37.74838255100008
-122.46777657899997	37.739081482000074	-122.457	37.74852000000004
-122.18828064899998	38.13256798700007	-122.23757844299996	38.13167000000004
-122.20830898899999	38.113643541000044	-122.23757844299996	38.13167000000004
-121.82708383399995	37.34341144000007	-121.84830688299996	37.36256934100004
-121.77115176599995	37.254657354000074	-121.80047987999995	37.240350000000035
-122.11164895299999	37.37731596200007	-122.08013637899995	37.37036524600006
-121.95560999999998	37.43586000000005	-122.08013637899995	37.37036524600006
-121.95056999999997	37.20811000000003	-121.94842516199998	37.24466685600004
-121.971173841	37.40019650600004	-121.99728999999996	37.33578000000006
-121.63691356299995	37.09943232400008	-121.57140999999996	37.03619000000003
-121.86955525399998	37.21337233600008	-121.80047987999995	37.240350000000035
-121.94429470499995	37.341691764000075	-121.93890757599996	37.32731933500003
-121.93155999999999	37.22673000000003	-121.94842516199998	37.24466685600004
-122.00779970399998	37.25897453300007	-121.96946109199996	37.26160380500005
-121.88666243499995	37.32300422900005	-121.93318004099996	37.314132219000044
-121.53731999999997	37.84200000000004	-121.77503999999999	37.95139000000006
-122.21906090199997	37.46984992100005	-122.22406999999998	37.488890000000026
-122.22608689499998	37.46983589300004	-122.22406999999998	37.488890000000026
-122.23207488699995	37.47653907000006	-122.25390111899998	37.47921211100004
-122.23349776299995	37.46649136600007	-122.25390111899998	37.47921211100004
-122.23467373799997	37.456459980000034	-122.25390111899998	37.47921211100004
-122.24530999999996	38.09123000000005	-122.24790999999999	38.12740000000008
-122.24855679999996	38.10100453800004	-122.24790999999999	38.12740000000008
-122.23563684299995	38.114685734000034	-122.23757844299996	38.13167000000004
-122.04297999999994	37.63617000000005	-122.08861405099998	37.633967737000035
-122.25153567999996	37.801719545000026	-122.23176548699996	37.79905000000008
-122.29616984999996	37.796293727000034	-122.26746726399995	37.83647782700007
-122.04818020999994	37.51485082200003	-121.97963999999996	37.556440000000066
-121.89087448099997	37.71986850600007	-121.88029660599994	37.69440701700006
-122.22566176499998	37.452579729000036	-122.25390111899998	37.47921211100004
-122.17718096299996	37.46831498500006	-122.17407999999995	37.43557000000004
-122.17149194899997	37.47618326200006	-122.22406999999998	37.488890000000026
-122.14326112699996	37.46647772400007	-122.22406999999998	37.488890000000026
-122.23970239699997	38.12376694100004	-122.23757844299996	38.13167000000004
-122.24955035299996	38.111521727000024	-122.24790999999999	38.12740000000008
-122.258772395	38.10856399000005	-122.24790999999999	38.12740000000008
-122.26792053499997	38.116138394000075	-122.24790999999999	38.12740000000008
-122.26869658499999	38.123795166000036	-122.24790999999999	38.12740000000008
-122.26332999999994	38.14131000000003	-122.24790999999999	38.12740000000008
-122.27587059999996	38.15191593700007	-122.24790999999999	38.12740000000008
-122.43749118199997	37.66028632800004	-122.43949999999995	37.65891000000005
-122.38820368699999	37.710640098000056	-122.3902	37.76449000000008
-121.96347493799999	37.553284492000046	-121.97437025199997	37.55335978800008
-121.97652999999997	37.546620000000075	-121.97604999999999	37.553120000000035
-121.70748719999995	37.95795576000006	-121.77503999999999	37.95139000000006
-121.91956999999996	38.009150000000034	-122.03437999999994	37.983510000000024
-121.88610778199995	37.93584874800007	-122.03242022399996	37.983370336000064
-121.75965999999994	37.948870000000056	-121.77503999999999	37.95139000000006
-121.98404	37.741100000000074	-121.95804701199995	37.776349829000026
-121.80479999999994	37.94220000000007	-121.77503999999999	37.95139000000006
-122.25008436299998	37.82981428000005	-122.25819999999999	37.82295000000005
-122.25411290799997	37.79819985700004	-122.23176548699996	37.79905000000008
-122.23733230799996	37.80087030800007	-122.23176548699996	37.79905000000008
-122.222011168	37.79561355200008	-122.23037934799999	37.79827135800008
-122.22363850899995	37.47968587400004	-122.22406999999998	37.488890000000026
-122.23973065799998	37.54102953200004	-122.29930901799997	37.53238948300003
-122.19143999999994	37.48264000000006	-122.22406999999998	37.488890000000026
-122.20479126099997	37.47960745000006	-122.22406999999998	37.488890000000026
-122.20921657799994	37.47110640600005	-122.22406999999998	37.488890000000026
-122.19731999999999	37.47479000000004	-122.22406999999998	37.488890000000026
-122.22438723199997	38.095229827000026	-122.23757844299996	38.13167000000004
-122.21187999999995	38.093470000000025	-122.23757844299996	38.13167000000004
-122.20232654399996	38.09138054500005	-122.23757844299996	38.13167000000004
-122.224709427	38.08244000000008	-122.23757844299996	38.13167000000004
-122.30407712899995	37.81925652900003	-122.26272268999998	37.82224210800007
-122.14385823899994	37.68597045000007	-122.16284327199998	37.706580691000056
-122.16211697099999	37.46203378400003	-122.22406999999998	37.488890000000026
-122.44434335099999	37.753004401000055	-122.45583603099999	37.74838255100008
-122.39409193999995	37.78701816600005	-122.3902	37.76449000000008
-122.39748625399994	37.75482000000005	-122.40601999999996	37.75583000000006
-122.39891802899996	37.74526129700007	-122.40601999999996	37.75583000000006
-122.04471769799994	37.95496195100003	-122.03242022399996	37.983370336000064
-122.05546280499999	37.93876232000008	-122.04089999999997	37.913680000000056
-121.91251692699996	37.76276231400004	-121.95804701199995	37.776349829000026
-122.08040999999997	37.87258000000003	-122.06085606199997	37.891893399000026
-122.06497794599994	37.86407516400004	-122.06085606199997	37.891893399000026
-122.06700999999998	37.85338000000007	-122.06085606199997	37.891893399000026
-122.32769687599995	37.98305749800005	-122.36135071599995	37.937910000000045
-122.05944	37.89394000000004	-122.06085606199997	37.891893399000026
-121.95253318799996	37.75680893900005	-121.95804701199995	37.776349829000026
-121.96547177199994	37.79934547900007	-121.95804701199995	37.776349829000026
-121.97432181699997	37.76446086400006	-121.95804701199995	37.776349829000026
-122.28529546099998	38.014740682000024	-122.13279648899999	38.00529508500006
-122.05957371299996	37.62709975300004	-122.08861405099998	37.633967737000035
-122.01773624799995	37.581246340000064	-121.97963999999996	37.556440000000066
-121.97871792399997	37.54083769400006	-121.97437025199997	37.55335978800008
-121.96181322599995	37.52777204200004	-121.97437025199997	37.55335978800008
-121.99795216499996	37.544537010000056	-121.97963999999996	37.556440000000066
-121.92668177899998	37.53128057300006	-121.97437025199997	37.55335978800008
-122.01658314099996	37.527300350000075	-121.97963999999996	37.556440000000066
-121.86767999999995	37.672343942000055	-121.88050999999996	37.693080000000066
-121.72511999999995	37.689220000000034	-121.78116241999999	37.676749406000056
-122.27618122599995	37.796311917000025	-122.26746726399995	37.83647782700007
-121.72929297299999	37.683543514000064	-121.78116241999999	37.676749406000056
-121.79000625599997	37.66228138100007	-121.78116241999999	37.676749406000056
-122.24135856199996	37.79133290100003	-122.23037934799999	37.79827135800008
-122.28899543999995	37.809914013000025	-122.26746726399995	37.83647782700007
-122.28288862499994	37.83282507000007	-122.26743554199999	37.83734400700007
-122.14700084499998	37.714276676000054	-122.14236174999996	37.714522448000025
-122.07382476499998	37.60522645100008	-122.08861405099998	37.633967737000035
-122.04869371299998	37.55559586100003	-121.97963999999996	37.556440000000066
-122.00518456499998	37.54835722400003	-121.97963999999996	37.556440000000066
-121.91951329399996	37.48318504200006	-121.84830688299996	37.36256934100004
-121.84886570999998	37.682632288000036	-121.88050999999996	37.693080000000066
-122.314711725	37.80276075900008	-122.26272268999998	37.82224210800007
-122.30382892899996	37.78264375900005	-122.25440257599996	37.763294847000054
-122.25872999999996	37.811210000000074	-122.26405999999997	37.81978000000004
-122.24981999999994	37.82583000000005	-122.25819999999999	37.82295000000005
-122.46214970999995	38.27783221300007	-122.46416100799996	38.28806124000005
-122.44391028799998	38.28509324800007	-122.46416100799996	38.28806124000005
-122.46708677599997	38.336955784000054	-122.46522087799997	38.28847988100006
-122.29463947899995	37.83984052500006	-122.26272268999998	37.82224210800007
-122.28985552999995	37.842679427000064	-122.26743554199999	37.83734400700007
-121.98266159399998	37.65203070100006	-122.091055902	37.698188575000074
-122.07346242699998	37.638460000000066	-122.08861405099998	37.633967737000035
-122.79754645799994	38.47200436500003	-122.75074247099997	38.49457816900008
-122.80267880099996	38.552350002000026	-122.75074247099997	38.49457816900008
-123.24402999999995	38.54389000000003	-122.81936403599997	38.39684686700008
-122.06487636799994	37.59380119400004	-122.08861405099998	37.633967737000035
-122.01243292799995	37.59117996800006	-121.97994999999997	37.55779000000007
-122.04643999999996	37.56487000000004	-121.97963999999996	37.556440000000066
-122.54418441299998	38.21753264500006	-122.63218850399994	38.25436096800007
-122.58779999999996	38.23689000000007	-122.631637093	38.25517544200005
-122.64368814199997	38.25986259900003	-122.63218850399994	38.25436096800007
-122.73633999999998	38.58738000000005	-122.75074247099997	38.49457816900008
-122.80816737099997	38.54264673500006	-122.75074247099997	38.49457816900008
-123.20407999999998	38.63202000000007	-122.86417019599998	38.62658000000005
-123.02063482999995	38.83573946700005	-122.86417019599998	38.62658000000005
-122.75939138099994	38.47027278400003	-122.72671999999994	38.471430000000055
-122.73429058199997	38.41980807900006	-122.70182999999997	38.443400000000054
-122.81273070999998	38.556542068000056	-122.75074247099997	38.49457816900008
-121.76428832299996	37.32507656900003	-121.84830688299996	37.36256934100004
-121.56266894599997	37.00173900000004	-121.57140999999996	37.03619000000003
-121.81452210599997	37.265910000000076	-121.80047987999995	37.240350000000035
-122.15360031399996	37.44284129000005	-122.17348100499999	37.434237418000066
-121.64267127899996	37.133474300000046	-121.57140999999996	37.03619000000003
-121.78670563699995	37.30889072700006	-121.84830688299996	37.36256934100004
-121.78637086799995	37.24899441200006	-121.80047987999995	37.240350000000035
-122.35647999999998	38.37776000000008	-122.29737080499996	38.32398809000006
-122.18992280399999	37.792630753000026	-122.23037934799999	37.79827135800008
-122.29645699999998	37.872845349000045	-122.25769382099998	37.85571404800004
-122.28787793999999	37.87326372800004	-122.25769382099998	37.85571404800004
-122.27786736799999	37.87408458700003	-122.25769382099998	37.85571404800004
-122.26964165999999	37.875577846000056	-122.25769382099998	37.85571404800004
-122.35378999999995	37.94762417700008	-122.36135071599995	37.937910000000045
-121.88324430999995	38.02600479300003	-121.80386999999996	37.98268000000007
-122.34152971999998	37.93922207800006	-122.36135071599995	37.937910000000045
-122.35183796499996	37.939943680000056	-122.36135071599995	37.937910000000045
-122.36247712999995	37.94106000000005	-122.36135071599995	37.937910000000045
-122.36311355899994	37.93407663000005	-122.36139071899998	37.93682000000007
-122.31175486599994	37.90900474100005	-122.36139071899998	37.93682000000007
-122.30873664799998	37.927249207000045	-122.36135071599995	37.937910000000045
-122.30614855699997	37.91689915400008	-122.36139071899998	37.93682000000007
-122.28447999999997	37.90748000000008	-122.36139071899998	37.93682000000007
-122.03172999999998	38.03189000000003	-122.03437999999994	37.983510000000024
-122.05435999999997	37.98547000000008	-122.03437999999994	37.983510000000024
-122.026732418	37.951302068000075	-122.03242022399996	37.983370336000064
-122.08393999999998	37.90984000000003	-122.06085606199997	37.891893399000026
-121.95462999999995	37.77499000000006	-121.95804701199995	37.776349829000026
-122.11735999999996	37.928750000000036	-122.05812424199996	37.890680262000046
-122.14001734399994	37.87994876300007	-122.05812424199996	37.890680262000046
-122.30732759299997	38.00367680100004	-122.36135071599995	37.937910000000045
-122.315084491	37.94601420500004	-122.36135071599995	37.937910000000045
-122.35692999999998	37.928311578000034	-122.36139071899998	37.93682000000007
-122.32392113699996	37.91981949400008	-122.36135071599995	37.937910000000045
-121.88245999999998	38.00630000000007	-121.80386999999996	37.98268000000007
-122.30235256399999	37.90889009400007	-122.36139071899998	37.93682000000007
-122.29806999999994	37.90225080100004	-122.36139071899998	37.93682000000007
-122.30521593499998	37.90119340800004	-122.36139071899998	37.93682000000007
-122.29345086799998	37.913430290000065	-122.36139071899998	37.93682000000007
-122.29405295599997	37.90692558200004	-122.36139071899998	37.93682000000007
-121.98499959099996	37.96879902000006	-122.03242022399996	37.983370336000064
-122.00191504299994	37.96271850000005	-122.03242022399996	37.983370336000064
-121.87213999999994	37.45870000000008	-121.84830688299996	37.36256934100004
-121.87774560899999	37.29771843200007	-121.80047987999995	37.240350000000035
-122.02046672299997	37.968824778000055	-122.03242022399996	37.983370336000064
-122.03449377099997	37.96685062200004	-122.03242022399996	37.983370336000064
-122.04052378499995	37.96658023400005	-122.03242022399996	37.983370336000064
-122.03076674799996	37.931745429000046	-122.04089999999997	37.913680000000056
-122.019640504	37.91967745300008	-122.04089999999997	37.913680000000056
-121.89323465799998	38.02129756800008	-121.80386999999996	37.98268000000007
-121.86946495599994	38.015144332000034	-121.80386999999996	37.98268000000007
-121.93863260799998	37.73185877100008	-121.87973	37.69391000000007
-121.94839236599995	37.74521786300005	-121.95804701199995	37.776349829000026
-122.13964542399998	37.85320404500004	-122.05812424199996	37.890680262000046
-122.16843249699997	37.87950150000006	-122.26687878999996	37.837409345000026
-122.23481999999996	38.01872000000003	-122.13279648899999	38.00529508500006
-122.25299810999996	38.043039032000024	-122.13279648899999	38.00529508500006
-122.41120009199994	37.93288174500003	-122.36135071599995	37.937910000000045
-122.26543939799996	37.999513095000054	-122.13279648899999	38.00529508500006
-122.29448129499997	37.96912498700004	-122.36135071599995	37.937910000000045
-122.31722926799995	37.993909581000025	-122.36135071599995	37.937910000000045
-122.34599101999999	37.976114524000025	-122.36135071599995	37.937910000000045
-121.86357999999996	38.00422000000003	-121.80386999999996	37.98268000000007
-121.91661999999997	38.02947000000006	-122.03437999999994	37.983510000000024
-122.13822502999994	38.020677652000074	-122.13279648899999	38.00529508500006
-122.350695455	37.96888174700007	-122.36135071599995	37.937910000000045
-122.33948917899994	37.966745787000036	-122.36135071599995	37.937910000000045
-122.31061791299999	38.30570982300003	-122.29737080499996	38.32398809000006
-122.30749999999995	38.29457000000008	-122.29737080499996	38.32398809000006
-122.32510596199995	38.29408321400007	-122.29737080499996	38.32398809000006
-122.31542050799999	38.315325650000034	-122.29737080499996	38.32398809000006
-122.03385720199998	37.99478799600007	-122.03242022399996	37.983370336000064
-122.30240999999995	38.33582000000007	-122.29795671099998	38.32617074800004
-121.98137688399999	37.14248869900007	-121.94726526399995	37.25211528800003
-121.62806999999998	36.94014000000004	-121.57140999999996	37.03619000000003
-121.73118600899994	37.02402299700003	-121.57140999999996	37.03619000000003
-121.98949978599995	37.143273590000035	-121.94726526399995	37.25211528800003
-122.31250667599994	38.33208480500008	-122.29795671099998	38.32617074800004
-122.26063694199996	38.17118393900006	-122.24790999999999	38.12740000000008
-122.33017747299999	38.328350424000064	-122.29737080499996	38.32398809000006
-122.29157807299998	38.31709983200005	-122.29615999999999	38.324280000000044
-122.450522923	37.76570941400007	-122.45718999999997	37.76334000000003
-122.41331809499997	37.78672924800003	-122.41660999999999	37.79003000000006
-122.42871633699997	37.770913662000055	-122.43461960999997	37.76912935900003
-122.40981782999995	37.79098667900007	-122.41660999999999	37.79003000000006
-122.41635475999999	37.78585382500006	-122.41660999999999	37.79003000000006
-122.41965884099994	37.78542761500006	-122.42238913699998	37.78556288200008
-122.41672999999997	37.77943000000005	-122.42238913699998	37.78556288200008
-122.43895427799998	37.80187459000007	-122.43974662499994	37.78468909400004
-122.42862999999994	37.80560000000003	-122.40927985099995	37.795459108000045
-122.43215369799998	37.80085249200005	-122.40927985099995	37.795459108000045
-122.42475503399999	37.79372084900007	-122.42238913699998	37.78556288200008
-122.42742717399994	37.79248688200005	-122.42238913699998	37.78556288200008
-122.43810724399998	37.781642103000024	-122.43907478899996	37.784388411000066
-122.59120821899995	38.11675958100005	-122.56021887899999	38.09895757900006
-122.57075018699999	38.113083621000044	-122.56021887899999	38.09895757900006
-122.52994999999999	37.98178000000007	-122.55405704399999	38.00404985800003
-122.70704949399999	38.44831726000007	-122.70182999999997	38.443400000000054
-122.73570577499999	38.46516815700005	-122.72671999999994	38.471430000000055
-122.74778999999995	38.45732000000004	-122.72671999999994	38.471430000000055
-122.76082311199997	38.46115782900006	-122.72671999999994	38.471430000000055
-123.50729092299997	38.77368742600004	-122.81936403599997	38.39684686700008
-122.72191174999995	38.421093717000076	-122.70182999999997	38.443400000000054
-122.79444999999998	38.343810000000076	-122.81936403599997	38.39684686700008
-122.88821847599996	38.42032290000003	-122.81936403599997	38.39684686700008
-123.00344999999999	38.53301000000005	-122.75074247099997	38.49457816900008
-122.89880999999997	38.45632000000006	-122.81936403599997	38.39684686700008
-122.82430999999997	38.613620000000026	-122.86417019599998	38.62658000000005
-122.85829843699997	38.61943259100008	-122.86417019599998	38.62658000000005
-122.98075823099998	38.36573218800004	-122.81936403599997	38.39684686700008
-122.49714999999998	38.38615000000004	-122.46522087799997	38.28847988100006
-122.63589376199997	38.24476299600008	-122.63218850399994	38.25436096800007
-122.65333549399998	38.244083027000045	-122.63218850399994	38.25436096800007
-122.68695999999994	38.41512000000006	-122.70182999999997	38.443400000000054
-122.70726556199998	38.485779000000036	-122.72658480999996	38.47243919300007
-122.73630572799999	38.45097863400008	-122.72671999999994	38.471430000000055
-122.80032971299994	38.43332443600008	-122.81936403599997	38.39684686700008
-122.84236923799995	38.41280574800004	-122.81936403599997	38.39684686700008
-122.95643356799997	38.616720100000066	-122.86417019599998	38.62658000000005
-122.42497206399997	37.77376167800003	-122.43461960999997	37.76912935900003
-122.44608243699997	37.76573236000007	-122.45718999999997	37.76334000000003
-122.40117078999998	37.78203168300007	-122.3902	37.76449000000008
-122.40871423199997	37.77606724800006	-122.3902	37.76449000000008
-122.40221869599998	37.760936307000065	-122.3902	37.76449000000008
-122.41218124299996	37.73169177700004	-122.40601999999996	37.75583000000006
-122.40584042299997	37.728383251000025	-122.40601999999996	37.75583000000006
-122.45735033699998	37.72183000000007	-122.42157061599994	37.74803139900007
-122.45064999999994	37.71840000000003	-122.47473681199995	37.68046814100006
-122.481765844	37.75774561500003	-122.45788999999996	37.76326000000006
-122.48059999999998	37.74610000000007	-122.457	37.74852000000004
-122.48174488699999	37.752393073000064	-122.45788999999996	37.76326000000006
-122.49020012699998	37.74614788500003	-122.457	37.74852000000004
-122.52409567399997	37.95195012600004	-122.53536769799996	37.94786836900005
-122.53291072799999	37.94661477600005	-122.53536769799996	37.94786836900005
-122.47826395699997	37.71593498200008	-122.47473681199995	37.68046814100006
-122.48305905999996	37.71980130600008	-122.47473681199995	37.68046814100006
-122.48067256599995	37.783172440000044	-122.45370060199997	37.774319183000046
-122.47530691799994	37.78340258800006	-122.45370060199997	37.774319183000046
-122.49213256599995	37.775960465000026	-122.45370060199997	37.774319183000046
-122.40405841599994	37.79544894800006	-122.40927985099995	37.795459108000045
-122.39091763399995	37.73680164500007	-122.3902	37.76449000000008
-122.29343999999998	37.19681000000003	-122.29930901799997	37.53238948300003
-122.48142472899997	37.768369009000025	-122.45718999999997	37.76334000000003
-122.41260860199998	37.78393757400005	-122.41660999999999	37.79003000000006
-122.50138943799999	37.78465290500003	-122.45370060199997	37.774319183000046
-122.23674497899998	38.09677074700005	-122.24790999999999	38.12740000000008
-122.00392999999997	38.33663000000007	-121.95304156899999	38.356068933000074
-121.75713985899995	38.41619609500003	-121.93947999999995	38.38879000000003
-122.60676353299999	38.244023508000055	-122.63218850399994	38.25436096800007
-122.69357307699994	38.32219796800007	-122.63218850399994	38.25436096800007
-122.07666998799999	37.96253285800003	-122.03437999999994	37.983510000000024
-121.94613806899997	38.03399601800004	-122.03437999999994	37.983510000000024
-122.00181115899994	37.84028299000005	-122.05812424199996	37.890680262000046
-122.165742379	37.963963327000045	-122.13279648899999	38.00529508500006
-122.18229999999994	37.902090000000044	-122.26687878999996	37.837409345000026
-122.11249999999995	37.97371000000004	-122.13279648899999	38.00529508500006
-122.18118640899996	37.856422862000045	-122.26687878999996	37.837409345000026
-121.86664531099996	38.03055307300008	-121.80386999999996	37.98268000000007
-121.98205233499999	37.77757476100004	-121.95804701199995	37.776349829000026
-122.07177665599994	37.952008001000024	-122.03437999999994	37.983510000000024
-121.97359897999996	38.000270700000044	-122.03242022399996	37.983370336000064
-122.25682999999998	38.00868000000003	-122.13279648899999	38.00529508500006
-122.12179552399999	38.004211241000064	-122.13279648899999	38.00529508500006
-122.70045036899995	38.33409011500004	-122.70182999999997	38.443400000000054
-122.70671422599997	38.343650000000025	-122.70182999999997	38.443400000000054
-122.69308721499999	38.347053766000045	-122.70182999999997	38.443400000000054
-122.68300871399998	38.339281577000065	-122.63218850399994	38.25436096800007
-122.33671786599996	37.956902538000065	-122.36135071599995	37.937910000000045
-122.17557	37.775090000000034	-122.23037934799999	37.79827135800008
-122.17088630999996	37.76447311600003	-122.13067444899997	37.71635999800003
-122.17865201599994	37.76029375300004	-122.23037934799999	37.79827135800008
-122.18235293299995	37.76625870400005	-122.23037934799999	37.79827135800008
-122.18875058499998	37.768577857000025	-122.23037934799999	37.79827135800008
-122.66480999999999	38.43658777100006	-122.70182999999997	38.443400000000054
-122.67681452199997	38.32587891700007	-122.63218850399994	38.25436096800007
-122.19692859999998	37.75877261100004	-122.16284327199998	37.706580691000056
-122.18881917799996	37.75422992700004	-122.16284327199998	37.706580691000056
-122.18336619399997	37.73231188500006	-122.16284327199998	37.706580691000056
-122.17752518999998	37.72902095100005	-122.14236174999996	37.714522448000025
-122.17332921699995	37.73776079600003	-122.14236174999996	37.714522448000025
-121.97877276599996	38.16016719300006	-122.04744	38.26140000000004
-121.76592	38.008290000000045	-121.80386999999996	37.98268000000007
-122.08565917499999	37.94330912800007	-122.03437999999994	37.983510000000024
-122.06926915999998	37.92322778600004	-122.05812424199996	37.890680262000046
-121.63180999999997	38.03819000000004	-121.80386999999996	37.98268000000007
-122.28873999999996	37.94417000000004	-122.36135071599995	37.937910000000045
-122.10347740199995	37.81860518600007	-122.06085606199997	37.891893399000026
-122.01461999999998	37.90681198200008	-122.04089999999997	37.913680000000056
-121.98857471499997	37.95941176200006	-122.03242022399996	37.983370336000064
-122.00369999999998	37.88151000000005	-122.05812424199996	37.890680262000046
-122.39007811399995	37.93755411800004	-122.36135071599995	37.937910000000045
-122.10422944399994	37.88917648100005	-122.06085606199997	37.891893399000026
-122.32366392899996	37.958832991000065	-122.36135071599995	37.937910000000045
-121.97939274699996	37.79664626600004	-121.95804701199995	37.776349829000026
-122.00858	37.93953000000005	-122.04089999999997	37.913680000000056
-122.03875	37.878310000000056	-122.05812424199996	37.890680262000046
-121.92885406199997	37.73626220800003	-121.95804701199995	37.776349829000026
-122.15984999999995	37.83090000000004	-122.23037934799999	37.79827135800008
-122.00774460999997	37.861396257000024	-122.05812424199996	37.890680262000046
-122.07108441099996	37.98217525800004	-122.03437999999994	37.983510000000024
-122.07343637499997	37.93807207800006	-122.03437999999994	37.983510000000024
-122.04946458699999	37.892928348000055	-122.05826402399998	37.89200320400005
-122.09324739199997	37.97518146400006	-122.13279648899999	38.00529508500006
-121.83061115799995	37.99464321900007	-121.80386999999996	37.98268000000007
-121.87787999999995	37.98899000000006	-121.80386999999996	37.98268000000007
-122.33047452499994	37.972877941000036	-122.36135071599995	37.937910000000045
-122.180460961	37.74334462000007	-122.14236174999996	37.714522448000025
-122.18381024599995	37.75042529700005	-122.14236174999996	37.714522448000025
-122.17260569799998	37.75329201900007	-122.13067444899997	37.71635999800003
-122.16586553799999	37.756333942000026	-122.13067444899997	37.71635999800003
-122.15328211699995	37.74750420200007	-122.13067444899997	37.71635999800003
-122.25826147899994	38.101607072000036	-122.24790999999999	38.12740000000008
-122.16810999999996	38.088220000000035	-122.13279648899999	38.00529508500006
-122.12173999999999	38.089870000000076	-122.13279648899999	38.00529508500006
-122.14144999999996	38.16432000000003	-122.04744	38.26140000000004
-122.16601932599997	38.25302743900005	-122.04744	38.26140000000004
-122.05125959499998	38.26416000000006	-122.04744	38.26140000000004
-122.24413840299997	38.14823646800005	-122.24790999999999	38.12740000000008
-121.94434999999999	38.33973000000003	-121.95304156899999	38.356068933000074
-122.15633301499997	37.743477134000045	-122.13067444899997	37.71635999800003
-122.16217544599999	37.74077085000005	-122.14236174999996	37.714522448000025
-122.29103150999998	37.89485677000005	-122.36139071899998	37.93682000000007
-122.29751944699996	37.89445845900008	-122.36139071899998	37.93682000000007
-122.30588999999998	37.89207000000005	-122.36139071899998	37.93682000000007
-122.30676999999997	37.88464000000005	-122.36139071899998	37.93682000000007
-122.29500584999994	37.886714719000054	-122.36139071899998	37.93682000000007
-122.26585457799996	37.89925832000006	-122.25769382099998	37.85571404800004
-122.27095304399995	37.88835927400004	-122.25769382099998	37.85571404800004
-122.27019889899998	37.88195638800005	-122.25769382099998	37.85571404800004
-122.27844406799994	37.88015548100003	-122.25769382099998	37.85571404800004
-122.28980014999996	37.879551838000054	-122.25769382099998	37.85571404800004
-122.28696590699997	37.88699667700007	-122.36139071899998	37.93682000000007
-122.384276952	37.73459556000006	-122.3902	37.76449000000008
-122.38631168899997	37.72758906200005	-122.3902	37.76449000000008
-122.39780012099999	37.72542963600006	-122.3902	37.76449000000008
-122.41396689799996	37.75120511500006	-122.42157061599994	37.74803139900007
-122.20249875399998	37.78772822500008	-122.23037934799999	37.79827135800008
-122.21902150499994	37.77760658400007	-122.23037934799999	37.79827135800008
-121.87082028599997	37.38692063600007	-121.84830688299996	37.36256934100004
-122.21223377099994	37.76389261400004	-122.16284327199998	37.706580691000056
-122.20653500499998	37.770878743000026	-122.23037934799999	37.79827135800008
-122.20397999999994	37.77761000000004	-122.23037934799999	37.79827135800008
-122.19334733699998	37.776380102000076	-122.23037934799999	37.79827135800008
-122.18518372099999	37.77995139400008	-122.23037934799999	37.79827135800008
-121.78916164599997	37.327171950000036	-121.84830688299996	37.36256934100004
-122.24901189399998	37.861632006000036	-122.25686999999999	37.855270000000075
-122.24404699899998	37.854984116000026	-122.25686999999999	37.855270000000075
-121.801197764	37.35009743100005	-121.84830688299996	37.36256934100004
-122.26687331399995	37.85373034400004	-122.25769382099998	37.85571404800004
-122.28444945199999	37.77258833800005	-122.25440257599996	37.763294847000054
-121.81990071199999	37.34915801100004	-121.84830688299996	37.36256934100004
-122.26933297699998	37.77150390000003	-122.25440257599996	37.763294847000054
-121.87666856599998	37.38278953900004	-121.84830688299996	37.36256934100004
-121.86706999999996	37.37372000000005	-121.84830688299996	37.36256934100004
-121.87122679699996	37.40296278900007	-121.84830688299996	37.36256934100004
-122.27460567799994	37.85016755800007	-122.26743554199999	37.83734400700007
-122.23447467199998	37.75995275900004	-122.25377999999995	37.762920000000065
-122.24026646699997	37.754664465000076	-122.25377999999995	37.762920000000065
-121.81413595199996	37.34278942100008	-121.84830688299996	37.36256934100004
-121.86611378299995	37.35840766600006	-121.85079141999995	37.36260142000003
-121.86534486099998	37.39283278500005	-121.84830688299996	37.36256934100004
-121.87897827199998	37.40935012400007	-121.84830688299996	37.36256934100004
-122.23385519299995	37.734879601000046	-122.25377999999995	37.762920000000065
-122.24700276599998	37.74231258300006	-122.25377999999995	37.762920000000065
-122.25139999999999	37.760200000000054	-122.25377999999995	37.762920000000065
-122.08283433699995	37.698284208000075	-122.091055902	37.698188575000074
-122.36775909199997	38.286683065000034	-122.29737080499996	38.32398809000006
-122.41209781999999	37.75584771700005	-122.40601999999996	37.75583000000006
-122.36973513299995	37.82091729800004	-122.26272268999998	37.82224210800007
-122.48380222699996	37.77446917700007	-122.45370060199997	37.774319183000046
-122.50601312199996	37.761416018000034	-122.45718999999997	37.76334000000003
-122.43035705899996	37.759582145000024	-122.43461960999997	37.76912935900003
-122.45220426699996	37.788779453000075	-122.44313546199999	37.78277304200003
-122.41963762299997	37.73410287000007	-122.42157061599994	37.74803139900007
-122.39556164599998	37.76255417700003	-122.3902	37.76449000000008
-122.07858714899999	37.69293086300007	-122.091055902	37.698188575000074
-122.14662692299999	37.736431484000036	-122.13067444899997	37.71635999800003
-121.78869027999997	37.32082385500007	-121.84830688299996	37.36256934100004
-121.85206999999997	37.34477000000004	-121.85079141999995	37.36260142000003
-121.83938950499999	37.34560792700006	-121.84830688299996	37.36256934100004
-121.84639999999996	37.36248000000006	-121.84830688299996	37.36256934100004
-122.24763188399999	37.76670037500003	-122.25377999999995	37.762920000000065
-122.25903061599996	37.761519054000075	-122.25377999999995	37.762920000000065
-122.27035617199999	37.765213929000026	-122.25440257599996	37.763294847000054
-122.08370433299996	37.71927379400006	-122.091055902	37.698188575000074
-122.09832581699999	37.72031418300003	-122.091055902	37.698188575000074
-122.08238071799997	37.706095842000025	-122.091055902	37.698188575000074
-121.85452080399995	37.369572721000054	-121.84830688299996	37.36256934100004
-122.26058916499994	37.87726277100006	-122.25769382099998	37.85571404800004
-122.25014437699997	37.875200075000066	-122.25686999999999	37.855270000000075
-122.24952761199995	37.86806873100005	-122.25686999999999	37.855270000000075
-122.26931078199999	37.86828526900007	-122.25769382099998	37.85571404800004
-122.27707895599997	37.86685637200003	-122.25769382099998	37.85571404800004
-122.28630999999996	37.865830000000074	-122.25769382099998	37.85571404800004
-122.28155525999995	37.850505801000054	-122.26743554199999	37.83734400700007
-122.46732770199998	37.76309268700004	-122.45788999999996	37.76326000000006
-122.41853936899997	37.78796069400005	-122.41656308099999	37.78918032000007
-122.43229039599998	37.723484091000046	-122.42157061599994	37.74803139900007
-122.42882550399997	37.71965741100007	-122.42157061599994	37.74803139900007
-122.41519192999999	37.70960148200004	-122.3902	37.76449000000008
-122.24060015099997	37.82441496200005	-122.25819999999999	37.82295000000005
-122.23289944699997	37.765883976000055	-122.25377999999995	37.762920000000065
-122.24696873599999	37.77250318400007	-122.25377999999995	37.762920000000065
-121.84001748799994	37.333042170000056	-121.84830688299996	37.36256934100004
-122.42100701199996	37.73766673500006	-122.42157061599994	37.74803139900007
-122.42867504599997	37.77997764200006	-122.43907478899996	37.784388411000066
-122.41980617999997	37.79434405000006	-122.41656308099999	37.78918032000007
-122.49928434799995	37.75762565500003	-122.45718999999997	37.76334000000003
-122.41994378699997	37.71082285500006	-122.3902	37.76449000000008
-122.46134719699995	37.777350725000076	-122.45370060199997	37.774319183000046
-122.44780020199994	37.77420093000006	-122.45307999999994	37.773520000000076
-122.43940275399996	37.78722120600003	-122.43974662499994	37.78468909400004
-122.43256438399999	37.79090339700008	-122.43974662499994	37.78468909400004
-122.37686261599998	37.73434750200005	-122.3902	37.76449000000008
-122.41270608099995	37.760714869000026	-122.40601999999996	37.75583000000006
-122.39768145	37.779003792000026	-122.3902	37.76449000000008
-122.43044523099996	37.797266157000024	-122.40927985099995	37.795459108000045
-121.83158519499995	37.323359819000075	-121.84830688299996	37.36256934100004
-121.83199751599994	37.34014831800005	-121.84830688299996	37.36256934100004
-122.00128611899999	37.31621332100008	-121.99728999999996	37.33578000000006
-122.26750461099999	37.78012317400004	-122.25440257599996	37.763294847000054
-121.86472683999995	37.415859588000046	-121.84830688299996	37.36256934100004
-122.23060959899999	37.78491830400003	-122.23037934799999	37.79827135800008
-122.22644698999994	37.782179460000066	-122.23037934799999	37.79827135800008
-122.22498999999999	37.789120000000025	-122.23037934799999	37.79827135800008
-121.78829999999999	37.30104000000006	-121.84830688299996	37.36256934100004
-121.94208095999994	37.707395673000065	-121.87973	37.69391000000007
-121.83567030999995	37.368703691000064	-121.84830688299996	37.36256934100004
-122.31551999999999	37.923050000000046	-122.36135071599995	37.937910000000045
-122.21483999999998	37.88472000000007	-122.25686999999999	37.855270000000075
-122.15590999999995	38.02190000000007	-122.13279648899999	38.00529508500006
-121.97409263699996	38.042244219000054	-122.03437999999994	37.983510000000024
-121.96995999999996	37.93716000000006	-122.04089999999997	37.913680000000056
-122.20646999999997	38.04156000000006	-122.13279648899999	38.00529508500006
-122.01468942099996	37.957154401000025	-122.03242022399996	37.983370336000064
-122.30950039599998	37.979297030000055	-122.36135071599995	37.937910000000045
-122.11518520999999	37.98898111300008	-122.13279648899999	38.00529508500006
-122.09785	38.02502000000004	-122.13279648899999	38.00529508500006
-121.84499999999997	37.99144000000007	-121.80386999999996	37.98268000000007
-121.99432999999999	37.91903000000008	-122.04089999999997	37.913680000000056
-121.81550962099999	37.98673964200003	-121.80386999999996	37.98268000000007
-121.93351333599998	37.951810145000024	-122.03242022399996	37.983370336000064
-122.08350999999999	37.885920000000056	-122.06085606199997	37.891893399000026
-122.29622552899997	37.92418578000007	-122.36135071599995	37.937910000000045
-122.27546848899999	37.90840678500007	-122.25769382099998	37.85571404800004
-122.10441999999995	37.866810000000044	-122.06085606199997	37.891893399000026
-122.37441999999999	37.96071000000006	-122.36135071599995	37.937910000000045
-121.84859032199995	38.00255376300004	-121.80386999999996	37.98268000000007
-121.79609999999997	37.99171000000007	-121.80386999999996	37.98268000000007
-121.827756825	38.00395947000004	-121.80386999999996	37.98268000000007
-122.00504999999998	37.33059000000003	-121.99728999999996	37.33578000000006
-122.00543655899997	37.344900747000054	-121.99728999999996	37.33578000000006
-121.96895438399997	37.290215852000074	-121.94746999999995	37.26001000000008
-121.91624889699995	37.45040370100003	-121.84830688299996	37.36256934100004
-121.91296722399994	37.435935983000036	-121.84830688299996	37.36256934100004
-121.97929291599996	37.27036407200006	-121.96946109199996	37.26160380500005
-122.32988625399997	38.12913725000004	-122.56021887899999	38.09895757900006
-121.93544999999995	38.322190000000035	-121.95304156899999	38.356068933000074
-122.03548999999998	38.27700401800007	-122.04744	38.26140000000004
-122.02684594499999	37.344850145000066	-121.99728999999996	37.33578000000006
-121.76697488699995	37.988364302000036	-121.80386999999996	37.98268000000007
-121.96262378399996	37.274305895000055	-121.96946109199996	37.26160380500005
-121.96694905699997	37.265086275000044	-121.96764830799998	37.26278000000008
-122.03971466299998	37.90355412400004	-122.04089999999997	37.913680000000056
-122.14561963999995	37.900996787000054	-122.05812424199996	37.890680262000046
-122.09143999999998	37.84212000000008	-122.06085606199997	37.891893399000026
-122.25004578799997	37.98394413200003	-122.36135071599995	37.937910000000045
-122.00340276199995	37.40324237800007	-121.99728999999996	37.33578000000006
-122.00164532899998	37.39595000000003	-121.99728999999996	37.33578000000006
-121.95102351399998	37.396140528000046	-121.99728999999996	37.33578000000006
-121.94816823099995	37.385263774000066	-121.93890757599996	37.32731933500003
-121.93308497999999	37.34702253000006	-121.93890757599996	37.32731933500003
-122.01789206599994	37.34447315400007	-121.99728999999996	37.33578000000006
-122.02031835799994	37.36268355000004	-121.99728999999996	37.33578000000006
-122.00992767499997	37.35845345900003	-121.99728999999996	37.33578000000006
-121.99093328099997	37.40050628800003	-121.99728999999996	37.33578000000006
-122.01955775999994	37.40108691200004	-122.08013637899995	37.37036524600006
-121.98617760399998	37.36837000000003	-121.99728999999996	37.33578000000006
-121.97244415999995	37.36070848000003	-121.99728999999996	37.33578000000006
-121.98134726299998	37.35927261300003	-121.99728999999996	37.33578000000006
-121.99056733099997	37.359203928000056	-121.99728999999996	37.33578000000006
-121.98716138499998	37.34901322800005	-121.99728999999996	37.33578000000006
-121.97351280099997	37.34617000000003	-121.99728999999996	37.33578000000006
-122.31541387099998	37.932993526000075	-122.36135071599995	37.937910000000045
-121.82900999999998	38.01412000000005	-121.80386999999996	37.98268000000007
-122.04074626699997	37.375834326000074	-122.08013637899995	37.37036524600006
-121.98622838499995	37.341788880000024	-121.99728999999996	37.33578000000006
-121.96207955899996	37.34703532300006	-121.99728999999996	37.33578000000006
-121.94612451699999	37.35145227100003	-121.93890757599996	37.32731933500003
-121.94529584299994	37.331000000000074	-121.93890757599996	37.32731933500003
-121.91393	37.242826809000064	-121.94842516199998	37.24466685600004
-122.04133999999999	37.328340000000026	-121.99728999999996	37.33578000000006
-122.04020603699996	37.312427410000055	-121.99728999999996	37.33578000000006
-122.05713809799994	37.34481000000005	-122.08013637899995	37.37036524600006
-122.04585541999995	37.34482000000003	-121.99728999999996	37.33578000000006
-121.957151953	37.329952295000055	-121.93890757599996	37.32731933500003
-121.96200129799996	37.33793979500007	-121.93890757599996	37.32731933500003
-121.98468924099996	37.33389780300007	-121.99728999999996	37.33578000000006
-121.97142999999994	37.331740000000025	-121.99728999999996	37.33578000000006
-122.03794229099998	37.302372794000064	-121.96946109199996	37.26160380500005
-122.13145999999995	37.74337000000003	-122.13067444899997	37.71635999800003
-121.985716132	37.326816292000046	-121.99728999999996	37.33578000000006
-121.98306999999994	37.320661736000034	-121.99728999999996	37.33578000000006
-121.98630538399999	37.31357402400005	-121.99728999999996	37.33578000000006
-121.96154672799997	37.319660130000045	-121.93890757599996	37.32731933500003
-122.05782705999997	37.72630274000005	-122.091055902	37.698188575000074
-122.18608999999998	37.78717000000006	-122.23037934799999	37.79827135800008
-122.07861328099995	37.65701813600003	-122.08861405099998	37.633967737000035
-122.27337024399998	37.820753326000045	-122.26362464099998	37.82202451000006
-121.69465999999994	38.32907000000006	-121.95304156899999	38.356068933000074
-122.26476077299998	37.848699030000034	-122.26687878999996	37.837409345000026
-121.77731222399996	37.652107294000075	-121.78116241999999	37.676749406000056
-122.01009761399996	37.30365234300007	-121.99728999999996	37.33578000000006
-122.05627269799999	37.36267430800007	-122.08013637899995	37.37036524600006
-122.04155999999995	37.36461498600005	-122.08013637899995	37.37036524600006
-121.63828734599997	37.641599503000066	-121.78116241999999	37.676749406000056
-122.12514999999996	37.72153000000003	-122.13067444899997	37.71635999800003
-121.96218861099999	37.48752554500004	-121.97437025199997	37.55335978800008
-122.08395782299999	37.67290860600008	-122.091055902	37.698188575000074
-122.02959999999996	37.61900000000003	-122.08861405099998	37.633967737000035
-121.73999091899998	37.71033231700005	-121.781812791	37.67775000000006
-121.76995054499997	37.73469879400005	-121.781812791	37.67775000000006
-122.21756999999997	37.72151000000008	-122.25377999999995	37.762920000000065
-122.02608972699994	37.35733877900003	-121.99728999999996	37.33578000000006
-122.28071999999997	37.82310000000007	-122.26746726399995	37.83647782700007
-122.00188676899995	37.30202434800003	-121.99728999999996	37.33578000000006
-121.88158222399994	37.43957778500004	-121.84830688299996	37.36256934100004
-121.90462997299994	37.43730062000003	-121.84830688299996	37.36256934100004
-121.89660999999995	37.440150000000074	-121.84830688299996	37.36256934100004
-121.86604999999997	37.42581000000007	-121.84830688299996	37.36256934100004
-121.87617459799998	37.419813024000064	-121.84830688299996	37.36256934100004
-122.28100160299999	37.81719022800007	-122.26746726399995	37.83647782700007
-122.28253593499994	37.81174682400007	-122.26746726399995	37.83647782700007
-121.88025956599995	37.43212937000004	-121.84830688299996	37.36256934100004
-121.90070902399998	37.45152648000004	-121.84830688299996	37.36256934100004
-122.29730081899999	37.80455943100003	-122.26746726399995	37.83647782700007
-122.02813149599996	37.30223603600007	-121.96946109199996	37.26160380500005
-122.28505187899998	37.805838064000056	-122.26746726399995	37.83647782700007
-122.28014282899994	37.804318683000076	-122.26746726399995	37.83647782700007
-122.27689376199999	37.810674307000056	-122.26746726399995	37.83647782700007
-122.27149647999994	37.80871914800008	-122.26746726399995	37.83647782700007
-122.27064959499995	37.800383158000045	-122.26746726399995	37.83647782700007
-121.90708812799994	37.45896497600006	-121.84830688299996	37.36256934100004
-122.27546997699994	37.80225221200004	-122.26746726399995	37.83647782700007
-121.97040341599995	37.312265231000026	-121.93543158899996	37.313505804000044
-121.97165637699999	37.30466000000007	-121.93543158899996	37.313505804000044
-121.94536	37.31637968500007	-121.93543158899996	37.313505804000044
-122.26612047599997	37.79509845900003	-122.26746726399995	37.83647782700007
-122.21589827099996	37.82555044700007	-122.23037934799999	37.79827135800008
-122.24177117599999	37.814747941000064	-122.25819999999999	37.82295000000005
-122.24863659699997	37.81701603000005	-122.25819999999999	37.82295000000005
-122.53009603599997	38.02570155900003	-122.55405704399999	38.00404985800003
-122.25366249799998	37.82333374800004	-122.25819999999999	37.82295000000005
-122.08811628399997	37.62821405500006	-122.08861405099998	37.633967737000035
-121.94505247399997	37.30156000000005	-121.93543158899996	37.313505804000044
-121.95559941699997	37.298019156000066	-121.93543158899996	37.313505804000044
-121.95510366899998	37.28567146200004	-121.94746999999995	37.26001000000008
-122.01924140299997	37.30196762600008	-121.99728999999996	37.33578000000006
-122.02230818599998	37.316641944000025	-121.99728999999996	37.33578000000006
-121.98238542599995	37.292831525000054	-121.96946109199996	37.26160380500005
-121.96944648799996	37.282172855000056	-121.96946109199996	37.26160380500005
-121.96938064799997	37.29737165600005	-121.93543158899996	37.313505804000044
-122.023328274	37.33026000000007	-121.99728999999996	37.33578000000006
-121.79573999999997	37.53567000000004	-121.97437025199997	37.55335978800008
-122.25871068199996	37.80540367200007	-122.26405999999997	37.81978000000004
-122.25353490899994	37.81358662400004	-122.25819999999999	37.82295000000005
-122.06458030899995	37.680854433000036	-122.091055902	37.698188575000074
-121.92264293599999	37.690529139000034	-121.88029660599994	37.69440701700006
-122.15581952499997	37.760333382000056	-122.13067444899997	37.71635999800003
-122.06817708499995	37.584813601000064	-122.08861405099998	37.633967737000035
-121.95259999999996	37.671560000000056	-121.88029660599994	37.69440701700006
-122.11616335299999	37.67873445300006	-122.08861405099998	37.633967737000035
-122.26490078899997	37.84199102300005	-122.26687878999996	37.837409345000026
-121.93501999999995	37.55890000000005	-121.97437025199997	37.55335978800008
-122.22523520199996	37.821252558000026	-122.25819999999999	37.82295000000005
-122.23171909399997	37.86630925600008	-122.25686999999999	37.855270000000075
-122.12296999999995	37.687490000000025	-122.14236174999996	37.714522448000025
-122.07955999999996	37.643970000000024	-122.08861405099998	37.633967737000035
-121.93686999999994	37.59168000000005	-121.97994999999997	37.55779000000007
-121.74921048499999	37.684959959000025	-121.78116241999999	37.676749406000056
-122.15907520299999	37.78318433600003	-122.13067444899997	37.71635999800003
-121.82502	37.65837000000005	-121.781812791	37.67775000000006
-122.20273228699995	37.83473885600006	-122.23037934799999	37.79827135800008
-122.04329287699994	37.601176433000035	-122.08861405099998	37.633967737000035
-122.19503588099997	37.79800665800008	-122.23037934799999	37.79827135800008
-122.10907999999995	37.705040000000054	-122.13067444899997	37.71635999800003
-122.30202128699995	37.865572574000055	-122.25769382099998	37.85571404800004
-121.94216650799996	37.53446646500004	-121.97437025199997	37.55335978800008
-122.04086999999998	37.666660000000036	-122.091055902	37.698188575000074
-122.06695033499994	37.68840765400006	-122.091055902	37.698188575000074
-122.41857623099997	37.71873650300006	-122.3902	37.76449000000008
-122.10981790899996	37.39163227300003	-122.08013637899995	37.37036524600006
-122.12871053499998	37.41843959500005	-122.17348100499999	37.434237418000066
-122.27443999999997	37.89685000000003	-122.25769382099998	37.85571404800004
-122.25998782099998	37.86675822800004	-122.25769382099998	37.85571404800004
-122.23092581499998	37.805146868000065	-122.23176548699996	37.79905000000008
-122.28019253499997	37.83952249600003	-122.26743554199999	37.83734400700007
-122.27236889999995	37.841804774000025	-122.26743554199999	37.83734400700007
-122.28347999999994	37.845470000000034	-122.26743554199999	37.83734400700007
-121.77563476599994	37.671254171000044	-121.78116241999999	37.676749406000056
-122.24957294599994	37.84806183100005	-122.26687878999996	37.837409345000026
-122.06275953399995	37.378698874000065	-122.08013637899995	37.37036524600006
-122.05019995099997	37.378486888000054	-122.08013637899995	37.37036524600006
-122.05698999999998	37.40049000000005	-122.08013637899995	37.37036524600006
-122.05060306499996	37.68607728600006	-122.091055902	37.698188575000074
-122.16627293099998	37.74659362400007	-122.13067444899997	37.71635999800003
-122.13572999999997	37.76542000000006	-122.13067444899997	37.71635999800003
-122.10970745799995	37.42687377200008	-122.08013637899995	37.37036524600006
-122.11063593099999	37.41466111500006	-122.08013637899995	37.37036524600006
-122.11857209899995	37.42040256200005	-122.17348100499999	37.434237418000066
-122.12968584199996	37.427720376000025	-122.17348100499999	37.434237418000066
-122.12191501599995	37.43765842500005	-122.17348100499999	37.434237418000066
-122.28431999999998	37.894840000000045	-122.25769382099998	37.85571404800004
-121.86503888099998	37.65966148600006	-121.88050999999996	37.693080000000066
-122.29359091099997	37.86405163000006	-122.25769382099998	37.85571404800004
-122.13259744099997	37.44576753300004	-122.17348100499999	37.434237418000066
-122.14337098599998	37.435721665000074	-122.17348100499999	37.434237418000066
-121.86699444699997	37.26074573400007	-121.80047987999995	37.240350000000035
-121.85260380499994	37.260884204000035	-121.80047987999995	37.240350000000035
-121.83797964599995	37.25848866200005	-121.80047987999995	37.240350000000035
-122.25071676799996	37.79000380100007	-122.23037934799999	37.79827135800008
-122.25746999999996	37.85483000000005	-122.25751999999994	37.855170000000044
-121.89901999999995	37.48558000000003	-121.84830688299996	37.36256934100004
-122.23432787299998	37.83625225600008	-122.26687878999996	37.837409345000026
-122.05971359999995	37.391472918000034	-122.08013637899995	37.37036524600006
-122.07439999999997	37.40110000000004	-122.08013637899995	37.37036524600006
-122.25479159199995	37.83972618100006	-122.26687878999996	37.837409345000026
-121.85879595399996	37.25298610800007	-121.80047987999995	37.240350000000035
-122.25826143299997	37.76980298600006	-122.25440257599996	37.763294847000054
-122.25929307299998	37.89188307300003	-122.25769382099998	37.85571404800004
-122.19759174899997	37.76955559100003	-122.23037934799999	37.79827135800008
-121.76245999999998	37.695640000000026	-121.781812791	37.67775000000006
-121.89605999999998	37.52752000000004	-121.97437025199997	37.55335978800008
-122.09688549399999	37.70403442400004	-122.091055902	37.698188575000074
-121.81568482099999	37.68954507300003	-121.781812791	37.67775000000006
-122.25609637099996	37.88423915300007	-122.25769382099998	37.85571404800004
-122.16431541399999	37.77128458000004	-122.23037934799999	37.79827135800008
-121.88746676199997	37.65839391000003	-121.88050999999996	37.693080000000066
-122.29830988199996	37.80942243700008	-122.26746726399995	37.83647782700007
-122.08392119499996	37.405747276000056	-122.08013637899995	37.37036524600006
-122.10070973299997	37.409290748000046	-122.08013637899995	37.37036524600006
-122.54373999999996	38.10366000000005	-122.56021887899999	38.09895757900006
-122.56521475999995	37.97332952000005	-122.55311999999998	37.958330000000046
-122.50898777199995	37.98247051200008	-122.55405704399999	38.00404985800003
-122.79175259299996	38.168323291000036	-122.63218850399994	38.25436096800007
-122.59515711199998	37.977554541000075	-122.55311999999998	37.958330000000046
-122.53782213199997	37.93580485900003	-122.53622999999999	37.94713000000007
-122.46332999999998	37.88861000000003	-122.53536769799996	37.94786836900005
-122.60161999999997	38.002950000000055	-122.55311999999998	37.958330000000046
-122.56169315099999	38.017944975000034	-122.55465999999996	38.00509000000005
-122.53159	37.87116000000003	-122.53536769799996	37.94786836900005
-122.51210903199996	37.92956193600003	-122.53536769799996	37.94786836900005
-122.52225504299997	37.90242366600006	-122.53536769799996	37.94786836900005
-122.47324397799997	37.991277542000034	-122.55405704399999	38.00404985800003
-122.56437775699999	38.079760865000026	-122.56021887899999	38.09895757900006
-122.64124474999994	38.00966369100007	-122.55311999999998	37.958330000000046
-122.25747660399998	37.84838964700003	-122.25751999999994	37.855170000000044
-122.27191613999997	37.831222826000044	-122.26743554199999	37.83734400700007
-122.09238780999999	37.405795125000054	-122.08013637899995	37.37036524600006
-121.81608012999999	37.247744984000065	-121.80047987999995	37.240350000000035
-122.25862999999998	37.858970000000056	-122.25769382099998	37.85571404800004
-122.04574882399999	37.65509259100003	-122.08861405099998	37.633967737000035
-122.08234809799995	37.685632971000075	-122.091055902	37.698188575000074
-122.08491999999995	37.58133000000004	-122.08861405099998	37.633967737000035
-122.21513999999996	37.846400000000074	-122.26687878999996	37.837409345000026
-122.19092999999998	37.820170000000076	-122.23037934799999	37.79827135800008
-122.20213743099998	37.80321772100007	-122.23037934799999	37.79827135800008
-122.06933168999996	37.65808965900004	-122.08861405099998	37.633967737000035
-122.06504504399999	37.69914166500007	-122.091055902	37.698188575000074
-121.82420111399995	37.23270843500006	-121.79980999999998	37.239990000000034
-122.26407425399998	37.83055983500003	-122.26746726399995	37.83647782700007
-121.77084065399998	37.229175327000064	-121.79980999999998	37.239990000000034
-122.09528592599997	37.41741370200003	-122.08013637899995	37.37036524600006
-122.25810349499994	37.83065563900004	-122.26272268999998	37.82224210800007
-122.26672032399995	37.818076407000035	-122.26405999999997	37.81978000000004
-122.09753186299997	37.353368043000046	-122.07944999999995	37.36836000000005
-121.858342446	37.214713940000024	-121.80047987999995	37.240350000000035
-121.59252503099998	37.024050000000045	-121.57140999999996	37.03619000000003
-122.52053637699998	37.960898722000024	-122.53536769799996	37.94786836900005
-122.64746999999994	38.11705000000006	-122.56021887899999	38.09895757900006
-122.50943936099998	38.07968266900008	-122.56021887899999	38.09895757900006
-122.58400999999998	38.03750000000008	-122.55405704399999	38.00404985800003
-122.56203	37.96255000000008	-122.55311999999998	37.958330000000046
-122.55843861199997	37.91053753600005	-122.53536769799996	37.94786836900005
-122.57488722199997	37.98100710600005	-122.55311999999998	37.958330000000046
-122.49278999999996	37.906510000000026	-122.53536769799996	37.94786836900005
-122.85348717699998	38.053185434000056	-122.56021887899999	38.09895757900006
-122.55953343299996	38.08844810000005	-122.56021887899999	38.09895757900006
-122.56864660899998	38.061644786000045	-122.56021887899999	38.09895757900006
-122.54760668999995	37.99890331000006	-122.55405704399999	38.00404985800003
-122.26678394699996	37.80721264600004	-122.26405999999997	37.81978000000004
-122.48834999999997	37.94073000000003	-122.53536769799996	37.94786836900005
-122.46584680099994	37.87099611700006	-122.53536769799996	37.94786836900005
-122.50775516999994	37.891371175000074	-122.53536769799996	37.94786836900005
-122.57160869699999	37.99725685300007	-122.55311999999998	37.958330000000046
-121.97357200099998	37.56439804400003	-121.97482384199998	37.55357346300008
-121.58183777499994	37.02285188400003	-121.57140999999996	37.03619000000003
-122.58523999999994	38.097470000000044	-122.56021887899999	38.09895757900006
-122.54505999999998	38.125140000000044	-122.56021887899999	38.09895757900006
-122.56215999999995	37.94440000000003	-122.55311999999998	37.958330000000046
-122.51500656699994	38.05801707300003	-122.56021887899999	38.09895757900006
-121.94510999999994	37.61670000000004	-121.97994999999997	37.55779000000007
-121.76068121899999	37.66936539000005	-121.78116241999999	37.676749406000056
-122.52287986699997	37.92365447100008	-122.53536769799996	37.94786836900005
-122.54022999999995	37.912150000000054	-122.53536769799996	37.94786836900005
-122.54605463099995	37.89340833600005	-122.53536769799996	37.94786836900005
-122.11474973499998	37.406560564000074	-122.08013637899995	37.37036524600006
-122.09696929299997	37.39781166400007	-122.08013637899995	37.37036524600006
-122.10558288299995	37.40185506800003	-122.08013637899995	37.37036524600006
-122.089734997	37.394492128000024	-122.08013637899995	37.37036524600006
-121.86551101499998	37.26975356500003	-121.80047987999995	37.240350000000035
-121.57883471099996	37.00473877600007	-121.57140999999996	37.03619000000003
-122.08066689499998	37.39094515600004	-122.08013637899995	37.37036524600006
-122.07298999999995	37.38528000000008	-122.08013637899995	37.37036524600006
-122.08233557699998	37.379184174000045	-122.08013637899995	37.37036524600006
-122.08669999999995	37.36954500000007	-122.08013637899995	37.37036524600006
-122.51218008899997	37.86955059700006	-122.53536769799996	37.94786836900005
-122.70442999999995	37.926060000000064	-122.56021887899999	38.09895757900006
-122.59062999999998	38.12638000000004	-122.56021887899999	38.09895757900006
-122.49654374899995	38.00600260300007	-122.55405704399999	38.00404985800003
-122.53708999999998	37.96991000000003	-122.53536769799996	37.94786836900005
-122.02915983399998	37.37286197200007	-121.99728999999996	37.33578000000006
-122.07189906299999	37.36981000000003	-122.08013637899995	37.37036524600006
-121.55926999999997	36.90309000000008	-121.57140999999996	37.03619000000003
-121.57260584599999	36.892200219000074	-121.57140999999996	37.03619000000003
-121.80350058199997	38.52717557600005	-121.93947999999995	38.38879000000003
-121.82811999999996	38.528940000000034	-121.93947999999995	38.38879000000003
-121.97229999999996	38.51428000000004	-121.94006913199996	38.387803914000074
-122.28621999999996	38.78565000000003	-122.47521922199996	38.54196153300006
-121.22339999999997	36.940530000000024	-121.57140999999996	37.03619000000003
-122.04155093499998	37.355620000000044	-122.08013637899995	37.37036524600006
-122.36705548199996	37.72502231200008	-122.3902	37.76449000000008
-122.33765481499995	37.52983368500003	-122.29930901799997	37.53238948300003
-121.94031593399995	37.239717667000036	-121.94842516199998	37.24466685600004
-122.331735418	37.57838051900006	-122.38280999999995	37.59271000000007
-122.25521137699997	37.51013123800004	-122.22406999999998	37.488890000000026
-122.25537971899996	37.52956414300007	-122.29930901799997	37.53238948300003
-122.32163999999995	37.58215000000007	-122.38280999999995	37.59271000000007
-122.32196662999996	37.57254635900006	-122.29930901799997	37.53238948300003
-122.31383203899998	37.565765157000044	-122.29930901799997	37.53238948300003
-122.32569110099996	37.55926921300005	-122.29930901799997	37.53238948300003
-122.41622506499999	37.61583122800005	-122.43949999999995	37.65891000000005
-122.21658506799997	37.37421432700006	-122.17872581799998	37.43361910400006
-121.99680829099998	38.36205581300004	-121.95304156899999	38.356068933000074
-121.81878032499998	38.44336287500005	-121.93947999999995	38.38879000000003
-122.03162999999995	38.43653000000006	-121.94006913199996	38.387803914000074
-122.22767732799997	37.487688165000066	-122.22406999999998	37.488890000000026
-122.462236943	37.59452865900005	-122.47410999999994	37.67936000000003
-122.13570595099998	37.481942555000046	-122.22406999999998	37.488890000000026
-122.26191617099994	37.56122049700008	-122.29930901799997	37.53238948300003
-122.24893763799997	37.44018701700003	-122.25457134099997	37.480665689000034
-122.45619999999997	37.69817000000006	-122.47473681199995	37.68046814100006
-122.31207568899998	37.53449210300005	-122.29930901799997	37.53238948300003
-122.49872288199998	37.54384858800006	-122.47410999999994	37.67936000000003
-122.41159810399995	37.68736592400006	-122.3902	37.76449000000008
-122.48195999999996	37.614190000000065	-122.47410999999994	37.67936000000003
-122.36956282699998	37.564371066000035	-122.38280999999995	37.59271000000007
-122.41823600499998	37.60021559900008	-122.38280999999995	37.59271000000007
-122.33125569099997	37.55349331200006	-122.29930901799997	37.53238948300003
-122.31715760299994	37.55278875000005	-122.29930901799997	37.53238948300003
-122.32135999999997	37.54093000000006	-122.29930901799997	37.53238948300003
-122.34640999999999	37.51974000000007	-122.29930901799997	37.53238948300003
-122.46658890699996	37.69769000000008	-122.47473681199995	37.68046814100006
-122.491283238	37.69445505400006	-122.47473681199995	37.68046814100006
-122.47993688399998	37.691053116000035	-122.47473681199995	37.68046814100006
-121.93263702599995	37.712908526000035	-121.87973	37.69391000000007
-121.90668999999997	37.79111000000006	-121.95804701199995	37.776349829000026
-121.85360999999995	37.27751000000006	-121.80047987999995	37.240350000000035
-121.83926666099995	37.288824144000046	-121.80047987999995	37.240350000000035
-122.04840246699996	37.31915155000007	-121.99728999999996	37.33578000000006
-122.44962678399997	37.67836547400003	-122.44032020999998	37.66031028800006
-121.90872103399994	37.25934422600005	-121.94746999999995	37.26001000000008
-121.88725999999997	37.25624000000005	-121.94746999999995	37.26001000000008
-122.00469352299996	37.38049595900003	-121.99728999999996	37.33578000000006
-122.05666338599997	37.379039069000044	-122.08013637899995	37.37036524600006
-122.131914258	37.37805630500003	-122.08013637899995	37.37036524600006
-121.85428809299998	37.219772402000046	-121.80047987999995	37.240350000000035
-121.83424999999994	37.20514000000003	-121.80047987999995	37.240350000000035
-121.81699108299995	37.27338000000003	-121.80047987999995	37.240350000000035
-121.93376692199996	38.403460120000034	-121.93947999999995	38.38879000000003
-121.77695563799995	38.198072413000034	-122.04744	38.26140000000004
-122.10763999999995	38.217040000000054	-122.04744	38.26140000000004
-122.25650490899994	38.12845000000004	-122.24790999999999	38.12740000000008
-121.81561518999996	37.29468003200003	-121.80047987999995	37.240350000000035
-121.88509999999997	37.249870000000044	-121.94746999999995	37.26001000000008
-121.89241318599994	37.28378082100005	-121.94746999999995	37.26001000000008
-121.81591999999995	37.28072000000003	-121.80047987999995	37.240350000000035
-122.23647949599996	38.10529133400007	-122.23757844299996	38.13167000000004
-121.89274877399998	37.358439962000034	-121.85079141999995	37.36260142000003
-121.902222371	37.34999105600008	-121.93890757599996	37.32731933500003
-121.90793625099997	37.33966169200005	-121.93890757599996	37.32731933500003
-122.04494642699996	38.24703000000005	-122.04744	38.26140000000004
-122.21012975199994	38.10417000000007	-122.23757844299996	38.13167000000004
-121.92208069499998	37.34021527800007	-121.93890757599996	37.32731933500003
-121.91459195599998	37.33348536300008	-121.93890757599996	37.32731933500003
-121.88503723099996	37.33447353300005	-121.93318004099996	37.314132219000044
-121.87965840499999	37.33303133600003	-121.93318004099996	37.314132219000044
-121.88796112899996	37.341384763000065	-121.85079141999995	37.36260142000003
-121.82282337799995	37.29068160400004	-121.80047987999995	37.240350000000035
-121.83221021199995	37.312040687000035	-121.84830688299996	37.36256934100004
-121.88727542599997	37.27685515600007	-121.94746999999995	37.26001000000008
-121.88509615699996	37.267665529000055	-121.94746999999995	37.26001000000008
-121.92056999999994	37.162750000000074	-121.94726526399995	37.25211528800003
-121.68966760199999	37.133825572000035	-121.57140999999996	37.03619000000003
-121.87667022999995	37.23057006100004	-121.80047987999995	37.240350000000035
-122.02459999999996	37.23916000000003	-121.96946109199996	37.26160380500005
-121.85265286099997	37.390677750000066	-121.84830688299996	37.36256934100004
-121.83436130899997	37.33609880100005	-121.84830688299996	37.36256934100004
-121.94255751899999	37.25820822600008	-121.94746999999995	37.26001000000008
-121.90877146599996	37.319128344000035	-121.93318004099996	37.314132219000044
-121.89174413299997	37.37019847700003	-121.85079141999995	37.36260142000003
-122.02390390799997	37.27408145000004	-121.96946109199996	37.26160380500005
-121.71149999999994	37.03983000000005	-121.57140999999996	37.03619000000003
-121.96432999999996	37.25117000000006	-121.96946109199996	37.26160380500005
-121.83527999999995	37.38429296700008	-121.84830688299996	37.36256934100004
-121.52183999999994	36.99986000000007	-121.57140999999996	37.03619000000003
-122.07559634499995	37.313893919000066	-122.07944999999995	37.36836000000005
-121.85782999999998	37.28765000000004	-121.80047987999995	37.240350000000035
-121.57146089599996	37.094839094000065	-121.57140999999996	37.03619000000003
-121.99320999999998	37.221940000000075	-121.94726526399995	37.25211528800003
-122.03697773599998	37.34446381600003	-121.99728999999996	37.33578000000006
-121.98232876399999	37.279712232000065	-121.96946109199996	37.26160380500005
-121.62562137799995	37.15231041800007	-121.57140999999996	37.03619000000003
-121.87887027899995	37.34648165300007	-121.85079141999995	37.36260142000003
-121.87439919399998	37.33882533000008	-121.85079141999995	37.36260142000003
-121.86972999999995	37.35167000000007	-121.85079141999995	37.36260142000003
-121.89715100899997	37.31618154300003	-121.93318004099996	37.314132219000044
-121.85883999999999	37.32620000000003	-121.84830688299996	37.36256934100004
-122.01827240299997	37.28813910300005	-121.99728999999996	37.33578000000006
-121.97463999999997	37.23703000000006	-121.96946109199996	37.26160380500005
-122.05216343199999	37.33330493400007	-122.07944999999995	37.36836000000005
-122.05981869799996	37.298939904000065	-121.96946109199996	37.26160380500005
-121.96397472299998	37.35815220300003	-121.99728999999996	37.33578000000006
-121.85387002199997	37.35797278900003	-121.85079141999995	37.36260142000003
-121.93176258999995	37.323330000000055	-121.93890757599996	37.32731933500003
-121.91826858799999	37.319660000000056	-121.93318004099996	37.314132219000044
-122.46297999999996	37.51529000000005	-122.47410999999994	37.67936000000003
-122.20338055299999	37.43222270000007	-122.17872581799998	37.43361910400006
-122.34811838399997	37.54841940000006	-122.29930901799997	37.53238948300003
-122.22872242799997	38.32290032700007	-122.29615999999999	38.324280000000044
-122.14635127399998	38.39069010000003	-122.04744	38.26140000000004
-122.34561099299998	38.307142673000044	-122.29737080499996	38.32398809000006
-122.27864999999997	38.20611000000008	-122.29737080499996	38.32398809000006
-122.27715999999998	38.38912000000005	-122.29615999999999	38.324280000000044
-122.69137377699997	38.44264384400003	-122.70006700399995	38.44385657000004
-122.30456359899995	37.52703322000008	-122.29930901799997	37.53238948300003
-122.29748679399995	37.533133002000056	-122.29930901799997	37.53238948300003
-122.30784268299999	37.54314682800003	-122.29930901799997	37.53238948300003
-122.29974933899996	37.546700000000044	-122.29930901799997	37.53238948300003
-121.60721851099999	37.93905727600003	-121.77503999999999	37.95139000000006
-121.62319999999994	37.84641062900005	-121.77503999999999	37.95139000000006
-121.66616999999997	37.93543000000005	-121.77503999999999	37.95139000000006
-122.30350936699995	37.570931732000076	-122.29930901799997	37.53238948300003
-122.30282136399995	37.56488279800004	-122.29930901799997	37.53238948300003
-122.29505518499997	37.56106443200008	-122.29930901799997	37.53238948300003
-122.28637999999995	37.56134000000003	-122.29930901799997	37.53238948300003
-122.26738868499996	37.55000737000006	-122.29930901799997	37.53238948300003
-122.27349736499997	37.54083284700005	-122.29930901799997	37.53238948300003
-122.25965783699996	37.56794019700004	-122.29930901799997	37.53238948300003
-122.25065826199994	37.55707519200007	-122.29930901799997	37.53238948300003
-122.28473573199994	37.546106906000034	-122.29930901799997	37.53238948300003
-122.28907313099995	37.53728817000007	-122.29930901799997	37.53238948300003
-122.28254851999998	37.53183000000007	-122.29930901799997	37.53238948300003
-122.27363517199996	37.526809987000036	-122.29930901799997	37.53238948300003
-122.28808065599998	37.52078639300004	-122.29930901799997	37.53238948300003
-122.27406598999994	37.514640376000045	-122.29930901799997	37.53238948300003
-122.25179589599998	37.490879981000035	-122.25457134099997	37.480665689000034
-122.24774080399999	37.48034462000004	-122.25390111899998	37.47921211100004
-122.24153420799996	37.48409739500005	-122.25390111899998	37.47921211100004
-122.23880803099996	37.49337147600005	-122.25390111899998	37.47921211100004
-122.21908492199998	37.48508162200005	-122.22406999999998	37.488890000000026
-121.65165999999999	37.115920000000074	-121.57140999999996	37.03619000000003
-121.66360605799997	37.12802640800004	-121.57140999999996	37.03619000000003
-121.57041999999996	37.01994000000008	-121.57140999999996	37.03619000000003
-121.92705720299995	37.28757865100005	-121.94746999999995	37.26001000000008
-122.27791048399996	38.009689964000074	-122.13279648899999	38.00529508500006
-122.84475999999995	38.53259000000003	-122.86417019599998	38.62658000000005
-122.79144587299999	38.50430557800007	-122.75074247099997	38.49457816900008
-122.74185999999997	38.52882000000005	-122.75074247099997	38.49457816900008
-122.76599999999996	38.40261000000004	-122.81936403599997	38.39684686700008
-122.63991999999996	38.37501394100008	-122.70182999999997	38.443400000000054
-122.63048999999995	38.23460000000006	-122.63218850399994	38.25436096800007
-122.73278126799994	38.440946531000066	-122.72671999999994	38.471430000000055
-122.67771999999997	38.194000000000074	-122.63218850399994	38.25436096800007
-122.69909636999995	38.45979986800006	-122.70006700399995	38.44385657000004
-122.81742968299994	38.37645266700008	-122.81936403599997	38.39684686700008
-122.62406999999996	38.34250000000003	-122.63218850399994	38.25436096800007
-122.69948999999997	38.370870000000025	-122.70182999999997	38.443400000000054
-122.70692346399994	38.31806682700005	-122.63218850399994	38.25436096800007
-122.65632999999997	38.465580000000045	-122.70006700399995	38.44385657000004
-122.35251439099994	37.95417676500006	-122.36135071599995	37.937910000000045
-121.70171277299994	37.91103343100008	-121.77503999999999	37.95139000000006
-121.58673926199998	37.90425649900004	-121.77503999999999	37.95139000000006
-121.70900591599997	37.92895126800005	-121.77503999999999	37.95139000000006
-121.76927250099999	37.96794551100004	-121.77503999999999	37.95139000000006
-121.78597108799994	38.00858483800005	-121.80386999999996	37.98268000000007
-121.60862999999995	37.900510000000054	-121.77503999999999	37.95139000000006
-121.71521243499996	37.94238203300006	-121.77503999999999	37.95139000000006
-122.10743602699995	37.99850460300007	-122.13279648899999	38.00529508500006
-122.27379052799995	38.024088075000066	-122.13279648899999	38.00529508500006
-122.32236980999994	37.93997937800003	-122.36135071599995	37.937910000000045
-122.71330693299996	38.441631467000036	-122.70182999999997	38.443400000000054
-121.79945384399997	38.005364160000056	-121.80386999999996	37.98268000000007
-121.91408999999999	38.01612000000006	-121.80386999999996	37.98268000000007
-121.97038654899995	37.964995026000054	-122.03242022399996	37.983370336000064
-121.95807052199996	37.959893202000046	-122.03242022399996	37.983370336000064
-122.72301999999996	38.45904000000007	-122.72671999999994	38.471430000000055
-122.70834547999999	38.43504058600007	-122.70182999999997	38.443400000000054
-122.23929541899997	38.15966938500003	-122.23757844299996	38.13167000000004
-122.45771568599997	38.501586416000066	-122.47521922199996	38.54196153300006
-122.27459074899997	38.28857825400007	-122.29615999999999	38.324280000000044
-122.28203951399996	38.31572578200007	-122.29615999999999	38.324280000000044
-122.31999614699998	38.323940581000045	-122.29737080499996	38.32398809000006
-122.47778328699997	38.507976373000076	-122.47521922199996	38.54196153300006
-122.25971488799996	38.16072210800007	-122.24790999999999	38.12740000000008
-122.25863388099998	38.28478737900008	-122.29615999999999	38.324280000000044
-122.22202999999996	38.22798000000006	-122.29737080499996	38.32398809000006
-122.71285294899997	38.45723783400007	-122.72658480999996	38.47243919300007
-122.69981714399995	38.35571996600004	-122.70182999999997	38.443400000000054
-122.72841794099998	38.38716121300007	-122.70182999999997	38.443400000000054
-122.62473999999997	38.19757000000004	-122.63218850399994	38.25436096800007
-122.69401999999997	38.30165000000005	-122.63218850399994	38.25436096800007
-122.52585999999997	38.29979000000003	-122.46522087799997	38.28847988100006
-122.85627479599998	38.599918255000034	-122.86417019599998	38.62658000000005
-122.8209	38.73030000000006	-122.86417019599998	38.62658000000005
-122.79883999999998	38.38029000000006	-122.81936403599997	38.39684686700008
-122.679901084	38.256031912000026	-122.63218850399994	38.25436096800007
-122.66415351399996	38.47842353500005	-122.70006700399995	38.44385657000004
-122.73835932199995	38.434223590000045	-122.70182999999997	38.443400000000054
-122.61900071099996	38.25011480400008	-122.63218850399994	38.25436096800007
-122.61324870699997	38.237693198000045	-122.63218850399994	38.25436096800007
-122.43942483799998	38.318900185000075	-122.46416100799996	38.28806124000005
-122.43446999999998	38.21492000000006	-122.46416100799996	38.28806124000005
-122.48975970099997	38.30694568500007	-122.46522087799997	38.28847988100006
-122.75040282799995	38.48282320000004	-122.75074247099997	38.49457816900008
-122.75843421199994	38.44317033800007	-122.72671999999994	38.471430000000055
-122.70730999999995	38.39504000000005	-122.70182999999997	38.443400000000054
-122.75088401099998	38.26082052000004	-122.63218850399994	38.25436096800007
-122.87754999999999	38.35071000000005	-122.81936403599997	38.39684686700008
-122.67537078999999	38.46711800300005	-122.70006700399995	38.44385657000004
-122.66512504399998	38.450641104000056	-122.70006700399995	38.44385657000004
-122.93964734999997	38.51673259100005	-122.75074247099997	38.49457816900008
-122.63529999999997	38.51827000000003	-122.70006700399995	38.44385657000004
-122.64017999999999	38.408600000000035	-122.70182999999997	38.443400000000054
-123.00593999999995	38.47353000000004	-122.75074247099997	38.49457816900008
-121.79677451099997	37.33990515100004	-121.84830688299996	37.36256934100004
-122.41041792299995	37.806588342000055	-122.40927985099995	37.795459108000045
-122.42166999999995	37.80388000000005	-122.40927985099995	37.795459108000045
-122.41568095499997	37.80153652200005	-122.40927985099995	37.795459108000045
-122.40864993599996	37.80279540200007	-122.40927985099995	37.795459108000045
-122.39839682799999	37.797422494000045	-122.40927985099995	37.795459108000045
-122.40671839099997	37.79977850000006	-122.40927985099995	37.795459108000045
-122.41004659899994	37.79842620000005	-122.40927985099995	37.795459108000045
-122.41429527699995	37.79642633000003	-122.40927985099995	37.795459108000045
-122.42057401399995	37.79804845600006	-122.40927985099995	37.795459108000045
-122.41909944099996	37.79078243500004	-122.41656308099999	37.78918032000007
-122.412746691	37.79297819000004	-122.41660999999999	37.79003000000006
-122.40982418199997	37.79537579500004	-122.40927985099995	37.795459108000045
-122.40346832799997	37.790332368000065	-122.41660999999999	37.79003000000006
-122.40618228099999	37.79338632900004	-122.40927985099995	37.795459108000045
-121.81108999999998	37.35436000000004	-121.84830688299996	37.36256934100004
-122.28422091799996	37.85737944600004	-122.25769382099998	37.85571404800004
-121.86208615999999	37.36452416700007	-121.85079141999995	37.36260142000003
-121.84503630899997	37.37583487400008	-121.84830688299996	37.36256934100004
-121.82386999999994	37.30455000000006	-121.84830688299996	37.36256934100004
-121.84190593299996	37.305482365000046	-121.84830688299996	37.36256934100004
-121.84725999999995	37.29997000000003	-121.84830688299996	37.36256934100004
-121.83030662099998	37.28677705000007	-121.80047987999995	37.240350000000035
-121.82706435299997	37.358767224000076	-121.84830688299996	37.36256934100004
-121.83397545499997	37.354735455000025	-121.84830688299996	37.36256934100004
-121.82051502499996	37.36902657100006	-121.84830688299996	37.36256934100004
-121.82971617799996	37.28049931700008	-121.80047987999995	37.240350000000035
-121.82104230399995	37.31230762300004	-121.84830688299996	37.36256934100004
-121.81465696999999	37.319854924000026	-121.84830688299996	37.36256934100004
-121.82207265199997	37.33149360900006	-121.84830688299996	37.36256934100004
-121.81491102999996	37.36400988400004	-121.84830688299996	37.36256934100004
-121.77645123299999	37.33118759000007	-121.84830688299996	37.36256934100004
-121.80117677999999	37.31871225100008	-121.84830688299996	37.36256934100004
-122.44521694699995	37.80318805200005	-122.43974662499994	37.78468909400004
-122.44180747599995	37.79819254800003	-122.43974662499994	37.78468909400004
-122.43877325099999	37.79378748000005	-122.43974662499994	37.78468909400004
-122.44080693699999	37.78985498900005	-122.43974662499994	37.78468909400004
-121.79165568799999	37.333707109000045	-121.84830688299996	37.36256934100004
-122.41190074099995	37.78880734400008	-122.41660999999999	37.79003000000006
-122.42341904099999	37.78744732300004	-122.41656308099999	37.78918032000007
-122.43025416199998	37.78792435300005	-122.43974662499994	37.78468909400004
-122.45100199499996	37.78437249900003	-122.44313546199999	37.78277304200003
-121.80669195299998	37.33245849000008	-121.84830688299996	37.36256934100004
-121.88449127099994	37.37764823600003	-121.84830688299996	37.36256934100004
-121.85471607899996	37.40188965600004	-121.84830688299996	37.36256934100004
-121.85946899199996	37.408807393000075	-121.84830688299996	37.36256934100004
-122.27589199299996	37.85833646700007	-122.25769382099998	37.85571404800004
-122.26815999999997	37.859366185000056	-122.25769382099998	37.85571404800004
-122.25928000699997	37.86317090800003	-122.25769382099998	37.85571404800004
-122.28363300499996	37.77737681000008	-122.25440257599996	37.763294847000054
-122.44806837599998	37.779290951000064	-122.44298252299996	37.78194131300006
-122.42945999999995	37.78397000000007	-122.42238913699998	37.78556288200008
-122.422377617	37.78237056100005	-122.42238913699998	37.78556288200008
-122.423019781	37.77713443400006	-122.42238913699998	37.78556288200008
-122.42956241999997	37.77603712900003	-122.43461960999997	37.76912935900003
-122.43698367399998	37.775085630000035	-122.43461960999997	37.76912935900003
-122.44751214799999	37.77087125500003	-122.45307999999994	37.773520000000076
-122.43413427099995	37.78502249700006	-122.43907478899996	37.784388411000066
-122.45622266499998	37.77829391700004	-122.45370060199997	37.774319183000046
-122.43774525299995	37.77117764500008	-122.43461960999997	37.76912935900003
-122.13554168399997	37.71593276200008	-122.14236174999996	37.714522448000025
-122.14695555899999	37.70142632100004	-122.14236174999996	37.714522448000025
-122.15738748299998	37.69861870700004	-122.16284327199998	37.706580691000056
-122.17280508399995	37.69155000000006	-122.16284327199998	37.706580691000056
-122.15539782999997	37.684288905000074	-122.16284327199998	37.706580691000056
-122.13348230199995	37.701908830000036	-122.14236174999996	37.714522448000025
-122.04879999999997	37.59184000000005	-122.08861405099998	37.633967737000035
-122.12351909599994	37.69880559400008	-122.14236174999996	37.714522448000025
-122.02790014499999	37.58906549400007	-121.97963999999996	37.556440000000066
-121.98770920099997	37.574033335000024	-121.97994999999997	37.55779000000007
-122.00562999999994	37.56767000000008	-121.97963999999996	37.556440000000066
-122.01951663199998	37.569290574000036	-121.97963999999996	37.556440000000066
-122.08336642499995	37.59842800500007	-122.08861405099998	37.633967737000035
-122.11360580599995	37.699199355000076	-122.091055902	37.698188575000074
-122.10889999999995	37.692270000000065	-122.091055902	37.698188575000074
-122.09337999999997	37.680980000000034	-122.091055902	37.698188575000074
-122.12991069899999	37.67921797300005	-122.14236174999996	37.714522448000025
-122.14783999999997	37.672250000000076	-122.14236174999996	37.714522448000025
-122.13498285799994	37.66985672100003	-122.08861405099998	37.633967737000035
-122.12363558799996	37.671891695000056	-122.08861405099998	37.633967737000035
-122.11162287899998	37.66882396900007	-122.08861405099998	37.633967737000035
-122.09178077199999	37.66624953500008	-122.08861405099998	37.633967737000035
-122.06529999999998	37.671290000000056	-122.091055902	37.698188575000074
-122.08532130599997	37.65171130600004	-122.08861405099998	37.633967737000035
-122.10055996199998	37.66246444700005	-122.08861405099998	37.633967737000035
-122.09429357699997	37.65367954800007	-122.08861405099998	37.633967737000035
-122.43246151099999	37.76671652600004	-122.43461960999997	37.76912935900003
-122.43976944199994	37.76435831100008	-122.43461960999997	37.76912935900003
-122.10948677699997	37.66037578700008	-122.08861405099998	37.633967737000035
-122.10165559999996	37.64708816000007	-122.08861405099998	37.633967737000035
-122.11163934299998	37.64306733600006	-122.08861405099998	37.633967737000035
-122.09301381699999	37.63619709000005	-122.08861405099998	37.633967737000035
-122.08754348399998	37.64273921000006	-122.08861405099998	37.633967737000035
-122.08039919799995	37.63537069300003	-122.08861405099998	37.633967737000035
-122.06212	37.643290000000036	-122.08861405099998	37.633967737000035
-122.03920344999995	37.61787935600006	-122.08861405099998	37.633967737000035
-122.07622855899996	37.626294563000044	-122.08861405099998	37.633967737000035
-122.08261439399996	37.61864529800005	-122.08861405099998	37.633967737000035
-122.06892544299996	37.64358508000004	-122.08861405099998	37.633967737000035
-122.02235828299996	37.60014132100008	-121.97994999999997	37.55779000000007
-122.07693999999998	37.58708000000007	-122.08861405099998	37.633967737000035
-122.15626850499996	37.73306215000008	-122.14236174999996	37.714522448000025
-122.16566981099999	37.73089463100007	-122.14236174999996	37.714522448000025
-122.07467547699997	37.57740074800006	-122.08861405099998	37.633967737000035
-122.14309797699997	37.72697988700003	-122.13067444899997	37.71635999800003
-122.17354205799995	37.72375965700007	-122.14236174999996	37.714522448000025
-122.13905999999997	37.70935000000003	-122.14236174999996	37.714522448000025
-122.26428645599998	37.53720081000006	-122.29930901799997	37.53238948300003
-121.94852999999995	37.82231000000007	-121.95804701199995	37.776349829000026
-121.98431054699995	37.81661972100005	-121.95804701199995	37.776349829000026
-122.28716989099996	37.98125930700007	-122.36135071599995	37.937910000000045
-121.79374108099995	37.976230000000044	-121.80386999999996	37.98268000000007
-121.90406999999999	37.806350000000066	-121.95804701199995	37.776349829000026
-121.98563999999999	37.95089825000008	-122.03242022399996	37.983370336000064
-122.05131693899995	37.87073174400007	-122.05812424199996	37.890680262000046
-122.34895999999998	37.99391000000003	-122.36135071599995	37.937910000000045
-121.92103999999995	37.88088000000005	-122.05812424199996	37.890680262000046
-121.78932537099996	37.82270994900006	-121.781812791	37.67775000000006
-121.96945	38.293959147000066	-121.95304156899999	38.356068933000074
-122.01556599899999	38.27635636300005	-122.04744	38.26140000000004
-121.97306420899997	38.395630726000036	-121.94006913199996	38.387803914000074
-121.97268870899995	38.37385262000004	-121.95304156899999	38.356068933000074
-121.98506999999995	38.37963000000008	-121.95304156899999	38.356068933000074
-121.73660999999998	37.898870000000045	-121.77503999999999	37.95139000000006
-121.77527321399998	37.97813464300003	-121.77503999999999	37.95139000000006
-122.26929999999999	37.968350000000044	-122.36135071599995	37.937910000000045
-121.67746924999994	37.98997287800006	-121.80386999999996	37.98268000000007
-121.70566760699995	37.98338000000007	-121.80386999999996	37.98268000000007
-121.74782102699999	37.97142586000007	-121.77503999999999	37.95139000000006
-122.05393999999995	37.41561000000007	-122.08013637899995	37.37036524600006
-121.85821162999997	37.34140772200004	-121.85079141999995	37.36260142000003
-121.86428999999998	37.33747000000005	-121.85079141999995	37.36260142000003
-121.87496380299996	37.329277595000065	-121.84830688299996	37.36256934100004
-121.93603564899996	37.30604841000007	-121.93318004099996	37.314132219000044
-121.92548839599999	37.31021466400006	-121.93318004099996	37.314132219000044
-121.92071146999996	37.30467562100006	-121.93318004099996	37.314132219000044
-121.92064538599999	37.298069386000066	-121.93318004099996	37.314132219000044
-121.93769814599995	37.27097731300006	-121.94746999999995	37.26001000000008
-121.92304379399997	37.25572486500005	-121.94561999999996	37.25160830100003
-121.90513523699997	37.277890339000066	-121.94746999999995	37.26001000000008
-121.90157711399996	37.24815199200003	-121.94746999999995	37.26001000000008
-121.84969284999994	37.333403057000055	-121.85079141999995	37.36260142000003
-121.89239692599995	37.30494357400005	-121.93318004099996	37.314132219000044
-122.10184180199997	37.37208000000004	-122.08013637899995	37.37036524600006
-121.60886786099996	37.130949448000024	-121.57140999999996	37.03619000000003
-121.62274999999994	37.02726000000007	-121.57140999999996	37.03619000000003
-122.07710999999995	37.43014000000005	-122.08013637899995	37.37036524600006
-121.85600999999997	37.19727000000006	-121.80047987999995	37.240350000000035
-122.08757325299996	37.35927137300007	-122.07944999999995	37.36836000000005
-121.92713425199997	37.331602684000075	-121.93890757599996	37.32731933500003
-121.72619812199997	37.17682025900007	-121.79980999999998	37.239990000000034
-121.99962999999997	37.28201000000007	-121.96946109199996	37.26160380500005
-121.89724531299998	37.263141363000045	-121.94746999999995	37.26001000000008
-121.80433367799998	37.306642004000025	-121.84830688299996	37.36256934100004
-122.22771754799999	37.77377256400007	-122.25377999999995	37.762920000000065
-121.86648789399999	37.34532436100005	-121.85079141999995	37.36260142000003
-121.89647392499995	37.42147037900003	-121.84830688299996	37.36256934100004
-121.90196750299998	37.40902467900003	-121.84830688299996	37.36256934100004
-122.41392495099996	37.79045703000003	-122.41660999999999	37.79003000000006
-122.01103646299998	37.36955000000006	-121.99728999999996	37.33578000000006
-122.41578901599996	37.783058940000046	-122.42238913699998	37.78556288200008
-122.41218724799995	37.781871409000075	-122.41660999999999	37.79003000000006
-122.42726202499995	37.80196243600005	-122.40927985099995	37.795459108000045
-122.43841979799998	37.77810227900005	-122.44258999999994	37.782200000000046
-122.00623999999999	37.39106139800003	-121.99728999999996	37.33578000000006
-121.84575722799997	37.27077978500006	-121.80047987999995	37.240350000000035
-121.83555180399998	37.272335844000054	-121.80047987999995	37.240350000000035
-121.82384358599995	37.263856728000064	-121.80047987999995	37.240350000000035
-121.81073311099999	37.255204208000066	-121.80047987999995	37.240350000000035
-122.02136484599998	37.392158222000035	-122.08013637899995	37.37036524600006
-122.03847912999998	37.39140322800006	-122.08013637899995	37.37036524600006
-123.11103999999995	38.792760000000044	-122.86417019599998	38.62658000000005
-122.49276688099997	38.32606922300005	-122.46522087799997	38.28847988100006
-122.56871999999998	38.46090000000004	-122.70006700399995	38.44385657000004
-122.46747336799996	37.71964314200005	-122.47473681199995	37.68046814100006
-122.46709122499999	37.71340125300003	-122.47473681199995	37.68046814100006
-122.48029480599996	37.762528564000036	-122.45718999999997	37.76334000000003
-122.07187725799997	37.34643905400003	-122.07944999999995	37.36836000000005
-122.07995917799997	37.340480315000036	-122.07944999999995	37.36836000000005
-122.49033521999996	37.752708132000066	-122.45718999999997	37.76334000000003
-122.49458925999994	37.77964148500007	-122.45370060199997	37.774319183000046
-122.40955647799996	37.78623335800006	-122.41660999999999	37.79003000000006
-121.76322999999996	37.34751000000006	-121.84830688299996	37.36256934100004
-121.92330310999995	37.363655030000075	-121.93890757599996	37.32731933500003
-121.98136388199998	37.257332000000076	-121.96946109199996	37.26160380500005
-122.02483856499998	37.38494059200008	-122.08013637899995	37.37036524600006
-121.82437578399998	37.25545892200006	-121.80047987999995	37.240350000000035
-122.46403816499998	37.70521822100005	-122.47473681199995	37.68046814100006
-122.48299999999995	37.69867000000005	-122.47473681199995	37.68046814100006
-122.48661999999996	37.70378000000005	-122.47473681199995	37.68046814100006
-122.22368250099998	38.10488748700004	-122.23757844299996	38.13167000000004
-121.74188855399996	38.53502246600004	-121.93947999999995	38.38879000000003
-122.49264053699994	37.67836011800006	-122.47473681199995	37.68046814100006
-122.20776598599997	37.793864592000034	-122.23037934799999	37.79827135800008
-122.24611299299994	37.79333785100005	-122.23037934799999	37.79827135800008
-121.70866999999998	38.533588691000034	-121.93947999999995	38.38879000000003
-122.45572325899997	37.662729667000065	-122.44032020999998	37.66031028800006
-122.44609947999999	37.65498738400004	-122.43949999999995	37.65891000000005
-122.10015999599995	37.62954348000005	-122.08861405099998	37.633967737000035
-122.10226994899995	37.674685888000056	-122.091055902	37.698188575000074
-122.06977894899995	37.63355767300004	-122.08861405099998	37.633967737000035
-122.46549491899998	37.68787350800005	-122.47473681199995	37.68046814100006
-121.73694451799997	37.67432440500005	-121.78116241999999	37.676749406000056
-122.18299762299995	37.80255878400004	-122.23037934799999	37.79827135800008
-122.03793999999999	37.57191000000006	-121.97963999999996	37.556440000000066
-122.01164999999997	37.55302000000006	-121.97963999999996	37.556440000000066
-122.184833261	37.711398193000036	-122.16284327199998	37.706580691000056
-122.23818391199995	37.845650000000035	-122.26687878999996	37.837409345000026
-122.70899329799994	38.74963598000005	-122.47521922199996	38.54196153300006
-122.40854923999996	38.79631497300005	-122.47521922199996	38.54196153300006
-122.76659321199998	38.81489471500004	-122.47521922199996	38.54196153300006
-122.54881956199995	37.98418181400007	-122.55311999999998	37.958330000000046
-122.48564297799999	37.85100356000004	-122.53536769799996	37.94786836900005
-122.49620999999996	37.86184000000003	-122.53536769799996	37.94786836900005
-122.50274155899996	37.96529563900003	-122.53536769799996	37.94786836900005
-122.49828262199998	37.95654359200006	-122.53536769799996	37.94786836900005
-122.60221899899994	37.92206577800005	-122.53536769799996	37.94786836900005
-122.96970999999996	38.25730000000004	-122.81936403599997	38.39684686700008
-122.14787912199995	37.460424096000054	-122.22406999999998	37.488890000000026
-122.17776872599995	37.45565098600008	-122.17407999999995	37.43557000000004
-122.23657086599997	38.13479304500004	-122.23757844299996	38.13167000000004
-122.22675408599997	38.14871986300005	-122.23757844299996	38.13167000000004
-121.46874999999994	37.411650000000066	-121.78116241999999	37.676749406000056
-121.44439999999997	37.37241000000006	-121.78116241999999	37.676749406000056
-122.42037382399997	37.667918299000064	-122.43949999999995	37.65891000000005
-122.40634555399998	37.66200885000006	-122.43949999999995	37.65891000000005
-122.41864722099996	37.65599158500004	-122.43949999999995	37.65891000000005
-122.43574999999998	37.64454000000006	-122.43949999999995	37.65891000000005
-122.45023206899998	37.64004207000005	-122.43949999999995	37.65891000000005
-122.17291494899996	38.060099566000076	-122.23757844299996	38.13167000000004
-122.19475566299997	38.10463909600003	-122.23757844299996	38.13167000000004
-122.18109386499998	38.08004004000003	-122.23757844299996	38.13167000000004
-122.17289900199995	38.07238674600006	-122.23757844299996	38.13167000000004
-122.46105766199997	37.64639549700007	-122.43949999999995	37.65891000000005
-122.44228432699998	37.63054509700004	-122.43949999999995	37.65891000000005
-122.18189448899994	37.44935385600007	-122.17407999999995	37.43557000000004
-122.18863961999995	37.443915881000066	-122.17872581799998	37.43361910400006
-122.19260098199999	37.43666594300004	-122.17872581799998	37.43361910400006
-122.15433562699997	38.069793194000056	-122.23757844299996	38.13167000000004
-122.16309367099996	38.06069283200003	-122.23757844299996	38.13167000000004
-122.06418696599997	38.26555891300006	-122.04744	38.26140000000004
-122.05777412199996	38.25341283800003	-122.04744	38.26140000000004
-122.06615	38.224320000000034	-122.04744	38.26140000000004
-122.04152679399999	38.25437660600005	-122.04744	38.26140000000004
-122.03636782699999	37.551486641000054	-121.97963999999996	37.556440000000066
-122.04579027999995	37.54254616600008	-121.97963999999996	37.556440000000066
-121.61280999999997	38.10803000000004	-121.80386999999996	37.98268000000007
-122.21174856899995	37.44743850200007	-122.17872581799998	37.43361910400006
-122.28864999999996	37.483040000000074	-122.25457134099997	37.480665689000034
-122.12933129399994	37.46452398200006	-122.22406999999998	37.488890000000026
-122.40012421299997	37.65105953800003	-122.43949999999995	37.65891000000005
-122.27586999999994	37.487960000000044	-122.25457134099997	37.480665689000034
-122.20552906999995	37.42124296800006	-122.17872581799998	37.43361910400006
-122.37327999999997	37.44992000000008	-122.29930901799997	37.53238948300003
-122.48405378499996	37.636100000000056	-122.47410999999994	37.67936000000003
-122.410352865	37.606785873000035	-122.38280999999995	37.59271000000007
-122.30663196899997	37.557986938000056	-122.29930901799997	37.53238948300003
-122.25279308999995	37.457593247000034	-122.25390111899998	37.47921211100004
-122.32398999999998	37.52513000000005	-122.29930901799997	37.53238948300003
-122.39814319899995	37.58919621900003	-122.38280999999995	37.59271000000007
-122.27547982799996	37.560668142000054	-122.29930901799997	37.53238948300003
-122.21034794999997	37.51186293400008	-122.22406999999998	37.488890000000026
-122.27362	37.41814000000005	-122.17872581799998	37.43361910400006
-122.48908123199999	37.65176640400006	-122.47410999999994	37.67936000000003
-122.48397474899997	37.65949062100003	-122.47410999999994	37.67936000000003
-122.50536999999997	37.58827507600006	-122.47410999999994	37.67936000000003
-121.55701275399997	37.76912086400006	-121.781812791	37.67775000000006
-121.72021999999998	38.536020000000065	-121.93947999999995	38.38879000000003
-122.40007999999995	37.53633000000008	-122.29930901799997	37.53238948300003
-122.27403999999996	37.46448000000004	-122.25390111899998	37.47921211100004
-122.27761165199996	37.50482452400007	-122.25457134099997	37.480665689000034
-122.40678005299998	37.593775497000024	-122.38280999999995	37.59271000000007
-122.43233999999995	37.70440000000008	-122.42157061599994	37.74803139900007
-122.28379999999999	37.49541000000005	-122.25457134099997	37.480665689000034
-122.48588401999996	37.58092834200005	-122.47410999999994	37.67936000000003
-122.25809999999996	37.55147000000005	-122.29930901799997	37.53238948300003
-122.39009160399996	37.58196503800008	-122.38280999999995	37.59271000000007
-122.31137999999999	37.504110000000026	-122.29930901799997	37.53238948300003
-122.47538664399997	37.64850885800007	-122.47410999999994	37.67936000000003
-122.40619560599998	37.62741344800003	-122.38280999999995	37.59271000000007
-122.47872525599996	37.681021592000036	-122.47473681199995	37.68046814100006
-121.71957999999995	38.006950000000074	-121.80386999999996	37.98268000000007
-121.74105236599996	38.002280864000056	-121.80386999999996	37.98268000000007
-121.93351999999999	38.00213000000008	-122.03437999999994	37.983510000000024
-121.89239095399995	37.693131908000055	-121.88029660599994	37.69440701700006
-121.78048640999998	37.68527521800007	-121.781812791	37.67775000000006
-122.25989641299998	37.817635806000055	-122.26405999999997	37.81978000000004
-121.73228324399997	37.94706388600008	-121.77503999999999	37.95139000000006
-121.89934100899995	38.01407613900005	-121.80386999999996	37.98268000000007
-122.04260900399998	37.94880493800008	-122.03242022399996	37.983370336000064
-122.040645671	37.94094103800006	-122.04089999999997	37.913680000000056
-122.06281999999999	37.90591000000006	-122.04089999999997	37.913680000000056
-121.49117999999999	37.488150000000076	-121.78116241999999	37.676749406000056
-122.21682388899995	37.78845518500003	-122.23037934799999	37.79827135800008
-122.21436258999995	38.129167479000046	-122.23757844299996	38.13167000000004
-122.20248999999995	38.073680000000024	-122.23757844299996	38.13167000000004
-122.21804615999997	38.07261740700005	-122.23757844299996	38.13167000000004
-122.22205920399995	38.11662975000007	-122.23757844299996	38.13167000000004
-122.04796999999996	38.29356000000007	-122.04744	38.26140000000004
-122.35231347199999	37.91948000000008	-122.36139071899998	37.93682000000007
-122.35232545199995	37.96115239100004	-122.36135071599995	37.937910000000045
-122.08903999999995	38.29579000000007	-122.04744	38.26140000000004
-122.02304999999996	38.305360000000064	-122.04744	38.26140000000004
-122.05634065399994	38.275176144000056	-122.04744	38.26140000000004
-122.01432999999997	38.263890066000044	-122.04744	38.26140000000004
-121.946219499	38.370495376000065	-121.95304156899999	38.356068933000074
-122.48495167399994	37.672617083000034	-122.47410999999994	37.67936000000003
-122.47838168399994	37.66922051500006	-122.47410999999994	37.67936000000003
-122.459889267	37.65401453900006	-122.43949999999995	37.65891000000005
-121.55887145699995	37.71187166900006	-121.781812791	37.67775000000006
-122.25300999999996	37.47213000000005	-122.25390111899998	37.47921211100004
-121.84711803299996	38.43665855100005	-121.93947999999995	38.38879000000003
-121.94698749899999	38.27156748500005	-122.04744	38.26140000000004
-121.94416436399996	38.35712898300005	-121.95143404299995	38.356114786000035
-121.96592999999996	38.32600000000008	-121.95304156899999	38.356068933000074
-121.83118338899999	38.45986111500008	-121.93947999999995	38.38879000000003
-122.01513830899995	38.28438093900007	-122.04744	38.26140000000004
-122.46897451499996	37.66952127800005	-122.47410999999994	37.67936000000003
-122.47021148299996	37.656789065000055	-122.47410999999994	37.67936000000003
-121.94306125799994	38.33229643900006	-121.95304156899999	38.356068933000074
-122.31099652199998	37.51657251300003	-122.29930901799997	37.53238948300003
-122.26318970399996	37.49471264300007	-122.25457134099997	37.480665689000034
-122.29980999999998	37.27555000000007	-122.17872581799998	37.43361910400006
-122.41597305599998	37.70455589000005	-122.3902	37.76449000000008
-122.46786318899996	37.728526378000026	-122.457	37.74852000000004
-122.44865754399996	37.72836035900008	-122.42157061599994	37.74803139900007
-122.45715804699995	37.71489530000008	-122.47473681199995	37.68046814100006
-122.45729110799999	37.72864236500004	-122.457	37.74852000000004
-122.49085858699999	37.760196601000075	-122.45718999999997	37.76334000000003
-122.48503730699997	37.73851968200006	-122.457	37.74852000000004
-121.87409999999994	37.28359000000006	-121.80047987999995	37.240350000000035
-122.48724914399997	37.73220487700007	-122.457	37.74852000000004
-122.47961860499998	37.726164922000066	-122.47473681199995	37.68046814100006
-122.50690283899996	37.75476584900008	-122.45718999999997	37.76334000000003
-122.49821554399995	37.742486566000025	-122.457	37.74852000000004
-122.50467767599997	37.74250897300004	-122.47473681199995	37.68046814100006
-122.46184863999997	37.785331847000066	-122.44313546199999	37.78277304200003
-122.46841437899997	37.78463988900006	-122.44313546199999	37.78277304200003
-122.48859144399995	37.78184070000003	-122.45370060199997	37.774319183000046
-122.48841999999996	37.78658000000007	-122.45370060199997	37.774319183000046
-122.46801041699996	37.77704387000006	-122.45370060199997	37.774319183000046
-122.47555359699999	37.77671196800003	-122.45370060199997	37.774319183000046
-122.41068566499996	37.77938189300005	-122.41660999999999	37.79003000000006
-122.41250344899998	37.76804057500004	-122.40601999999996	37.75583000000006
-122.42000045799995	37.768614885000034	-122.43461960999997	37.76912935900003
-122.39032626999995	37.72135822100006	-122.3902	37.76449000000008
-122.407889507	37.74400757600006	-122.42157061599994	37.74803139900007
-122.48407320799998	37.778189319000035	-122.45370060199997	37.774319183000046
-122.46595999999994	37.79807000000005	-122.44313546199999	37.78277304200003
-122.50584321899998	37.77441302200003	-122.45370060199997	37.774319183000046
-121.84708681799998	37.354931957000076	-121.84830688299996	37.36256934100004
-121.84445979099996	37.349786868000024	-121.84830688299996	37.36256934100004
-122.50397841999995	37.77918821700007	-122.45370060199997	37.774319183000046
-121.76891009999997	37.27915604000003	-121.80047987999995	37.240350000000035
-121.73981404299997	37.28108646700008	-121.80047987999995	37.240350000000035
-121.73769999999996	37.304490000000044	-121.80047987999995	37.240350000000035
-121.87047177799997	37.433795349000036	-121.84830688299996	37.36256934100004
-122.12014626499996	37.300650605000044	-122.07944999999995	37.36836000000005
-122.14059390499995	37.36130116100003	-122.08013637899995	37.37036524600006
-122.174392937	37.438659252000036	-122.17407999999995	37.43557000000004
-121.59319999999997	36.96213000000006	-121.57140999999996	37.03619000000003
-121.57344999999998	36.989380639000046	-121.57140999999996	37.03619000000003
-121.63275778499997	37.11752390100003	-121.57140999999996	37.03619000000003
-121.75886107099996	37.295184248000055	-121.80047987999995	37.240350000000035
-122.13006459499996	37.409148052000035	-122.17348100499999	37.434237418000066
-122.16526845699997	37.398301039000046	-122.17872581799998	37.43361910400006
-122.16157965999997	37.42911894400004	-122.17348100499999	37.434237418000066
-121.85349553699996	37.243892034000055	-121.80047987999995	37.240350000000035
-122.42431778199995	37.76711559300003	-122.43461960999997	37.76912935900003
-122.42873989399999	37.76543883900007	-122.43461960999997	37.76912935900003
-121.84418265499994	37.43691978600003	-121.84830688299996	37.36256934100004
-122.42356794299997	37.759198112000036	-122.42157061599994	37.74803139900007
-122.419127404	37.75944219100006	-122.42157061599994	37.74803139900007
-122.41844039799997	37.75182447200007	-122.42157061599994	37.74803139900007
-122.42283111899997	37.751583975000074	-122.42157061599994	37.74803139900007
-122.42987395099999	37.75397148700006	-122.42157061599994	37.74803139900007
-122.43810260899994	37.75266695700003	-122.42157061599994	37.74803139900007
-122.43651200399995	37.74952942800007	-122.42157061599994	37.74803139900007
-122.429445913	37.74957811300004	-122.42157061599994	37.74803139900007
-122.42679050099997	37.745047785000054	-122.42157061599994	37.74803139900007
-122.43504716799998	37.74560377700004	-122.42157061599994	37.74803139900007
-122.43935191799994	37.74022191900008	-122.42157061599994	37.74803139900007
-122.42651537399996	37.73975634100003	-122.42157061599994	37.74803139900007
-122.38748080099998	37.759476008000036	-122.3902	37.76449000000008
-122.405806714	37.75689315100004	-122.40487374299994	37.756409215000076
-122.41038999999995	37.75153000000006	-122.40601999999996	37.75583000000006
-122.40620262699997	37.751773281000055	-122.40601999999996	37.75583000000006
-122.40184476099995	37.73518998700007	-122.40601999999996	37.75583000000006
-122.39583999999996	37.73286000000007	-122.40601999999996	37.75583000000006
-122.29248412999999	38.002958815000056	-122.36135071599995	37.937910000000045
-122.12637999999998	38.017990000000054	-122.13279648899999	38.00529508500006
-122.03775412199997	37.97572962000004	-122.03437999999994	37.983510000000024
-121.87119268199996	37.69687694600003	-121.88050999999996	37.693080000000066
-122.23573986699995	37.787861457000076	-122.23037934799999	37.79827135800008
-121.88523802799995	37.70516578100006	-121.87973	37.69391000000007
-122.02595542699999	37.988830896000024	-122.03242022399996	37.983370336000064
-121.99744642799999	37.98215993000008	-122.03242022399996	37.983370336000064
-122.33047859699997	37.93847855400003	-122.36135071599995	37.937910000000045
-122.33995971499996	37.948499404000074	-122.36135071599995	37.937910000000045
-122.03535414399994	37.53623021000004	-121.97963999999996	37.556440000000066
-122.02746232299995	37.53433867900003	-121.97963999999996	37.556440000000066
-121.91713234499997	37.72206862000007	-121.87973	37.69391000000007
-121.91763587199995	37.71078485600003	-121.87973	37.69391000000007
-122.00801516699994	37.53707198200004	-121.97963999999996	37.556440000000066
-121.99281876199996	37.52913521200003	-121.97437025199997	37.55335978800008
-121.97537999999997	37.51867000000004	-121.97437025199997	37.55335978800008
-121.95157081899998	37.518338777000054	-121.97437025199997	37.55335978800008
-121.96056612999996	37.51657619700006	-121.97437025199997	37.55335978800008
-121.92721363199996	37.507074544000034	-121.97437025199997	37.55335978800008
-121.91293405599998	37.470645096000055	-121.84830688299996	37.36256934100004
